# Supplementary material for: Association of TRAIL receptor with phosphatase SHP-1 enables repressing T cell receptor signaling and T cell activation through inactivating Lck
Source: J Biomed Sci. 2024 Mar 27;31:33. doi: 10.1186/s12929-024-01023-8 (PMC10967194; doi:10.1186/s12929-024-01023-8)
Supplement: Supplementary file 3 — Supplementary Material 3. [file 12929_2024_1023_MOESM3_ESM.xlsx]

## Sheet: Table S1 (medium group)
Supplementary Table S2 Putative TRAIL-R-interacting proteins in T cells from the anti-TRAIL-R Ab pulldown by mass spectrometry–based proteomics analysis
Medium group
Database	Accession	Score	Mass	Num. of matches	Num. of significant matches	Num. of sequences	Num. of significant sequences	emPAI	Description
SwissProt	KPYM_MOUSE	6747	57808	261	195	52	40	22.79	Pyruvate kinase PKM OS=Mus musculus OX=10090 GN=Pkm PE=1 SV=4
SwissProt	MYH9_MOUSE	6061	226232	232	177	135	101	6.18	Myosin-9 OS=Mus musculus OX=10090 GN=Myh9 PE=1 SV=4
SwissProt	ALDOA_MOUSE	3096	39331	108	82	40	35	47.97	Fructose-bisphosphate aldolase A OS=Mus musculus OX=10090 GN=Aldoa PE=1 SV=2
SwissProt	LDHA_MOUSE	2716	36475	139	107	29	21	17.33	L-lactate dehydrogenase A chain OS=Mus musculus OX=10090 GN=Ldha PE=1 SV=3
SwissProt	MCM3_MOUSE	2457	91489	75	65	51	44	6.82	DNA replication licensing factor MCM3 OS=Mus musculus OX=10090 GN=Mcm3 PE=1 SV=2
SwissProt	EF2_MOUSE	2435	95253	91	68	49	40	5.3	Elongation factor 2 OS=Mus musculus OX=10090 GN=Eef2 PE=1 SV=2
SwissProt	FAS_MOUSE	2426	272257	102	68	80	58	1.49	Fatty acid synthase OS=Mus musculus OX=10090 GN=Fasn PE=1 SV=2
SwissProt	ACTN4_MOUSE	2404	104911	84	64	53	45	5.27	Alpha-actinin-4 OS=Mus musculus OX=10090 GN=Actn4 PE=1 SV=1
SwissProt	TKT_MOUSE	2315	67588	60	52	39	33	7.03	Transketolase OS=Mus musculus OX=10090 GN=Tkt PE=1 SV=1
SwissProt	ESYT1_MOUSE	2260	121478	77	61	51	44	3.71	Extended synaptotagmin-1 OS=Mus musculus OX=10090 GN=Esyt1 PE=1 SV=2
SwissProt	TERA_MOUSE	2200	89266	71	52	45	34	4.1	Transitional endoplasmic reticulum ATPase OS=Mus musculus OX=10090 GN=Vcp PE=1 SV=4
SwissProt	TPP2_MOUSE	2046	139790	81	59	61	47	3.22	Tripeptidyl-peptidase 2 OS=Mus musculus OX=10090 GN=Tpp2 PE=1 SV=3
SwissProt	GANAB_MOUSE	1854	106844	58	54	36	35	3.06	Neutral alpha-glucosidase AB OS=Mus musculus OX=10090 GN=Ganab PE=1 SV=1
SwissProt	U520_MOUSE	1806	244392	92	56	68	45	1.2	U5 small nuclear ribonucleoprotein 200 kDa helicase OS=Mus musculus OX=10090 GN=Snrnp200 PE=1 SV=1
SwissProt	HCDH_MOUSE	1750	34442	62	51	16	14	4.63	Hydroxyacyl-coenzyme A dehydrogenase, mitochondrial OS=Mus musculus OX=10090 GN=Hadh PE=1 SV=2
SwissProt	SF3B3_MOUSE	1736	135465	61	46	43	33	1.84	Splicing factor 3B subunit 3 OS=Mus musculus OX=10090 GN=Sf3b3 PE=1 SV=1
SwissProt	PDIA4_MOUSE	1720	71938	81	58	54	43	11.83	Protein disulfide-isomerase A4 OS=Mus musculus OX=10090 GN=Pdia4 PE=1 SV=3
SwissProt	MPRI_MOUSE	1710	273639	81	49	70	42	0.93	Cation-independent mannose-6-phosphate receptor OS=Mus musculus OX=10090 GN=Igf2r PE=1 SV=1
SwissProt	PTN6_MOUSE	1695	67517	54	45	36	33	7.06	Tyrosine-protein phosphatase non-receptor type 6 OS=Mus musculus OX=10090 GN=Ptpn6 PE=1 SV=2
SwissProt	EMC1_MOUSE	1678	111535	58	47	40	32	2.41	ER membrane protein complex subunit 1 OS=Mus musculus OX=10090 GN=Emc1 PE=1 SV=1
SwissProt	TCPB_MOUSE	1640	57441	45	33	28	20	3.42	T-complex protein 1 subunit beta OS=Mus musculus OX=10090 GN=Cct2 PE=1 SV=4
SwissProt	MBB1A_MOUSE	1628	151942	70	47	46	32	1.46	Myb-binding protein 1A OS=Mus musculus OX=10090 GN=Mybbp1a PE=1 SV=2
SwissProt	SFPQ_MOUSE	1602	75394	69	43	28	24	3.12	Splicing factor, proline- and glutamine-rich OS=Mus musculus OX=10090 GN=Sfpq PE=1 SV=1
SwissProt	SF3B1_MOUSE	1550	145724	67	49	47	35	1.8	Splicing factor 3B subunit 1 OS=Mus musculus OX=10090 GN=Sf3b1 PE=1 SV=1
SwissProt	CMC1_MOUSE	1549	74523	45	35	32	27	3.7	Calcium-binding mitochondrial carrier protein Aralar1 OS=Mus musculus OX=10090 GN=Slc25a12 PE=1 SV=1
SwissProt	MCM2_MOUSE	1535	102013	60	41	42	30	2.52	DNA replication licensing factor MCM2 OS=Mus musculus OX=10090 GN=Mcm2 PE=1 SV=3
SwissProt	MAOM_MOUSE	1535	65757	31	28	20	18	2.22	NAD-dependent malic enzyme, mitochondrial OS=Mus musculus OX=10090 GN=Me2 PE=1 SV=1
SwissProt	PYR1_MOUSE	1481	243084	61	38	54	35	0.85	CAD protein OS=Mus musculus OX=10090 GN=Cad PE=1 SV=1
SwissProt	ACTN1_MOUSE	1426	103004	50	36	40	30	2.48	Alpha-actinin-1 OS=Mus musculus OX=10090 GN=Actn1 PE=1 SV=1
SwissProt	PRP8_MOUSE	1398	273443	87	52	65	44	0.99	Pre-mRNA-processing-splicing factor 8 OS=Mus musculus OX=10090 GN=Prpf8 PE=1 SV=2
SwissProt	SF3A1_MOUSE	1390	88489	59	42	37	28	2.87	Splicing factor 3A subunit 1 OS=Mus musculus OX=10090 GN=Sf3a1 PE=1 SV=1
SwissProt	COPA_MOUSE	1307	138344	61	41	49	32	1.69	Coatomer subunit alpha OS=Mus musculus OX=10090 GN=Copa PE=1 SV=2
SwissProt	U5S1_MOUSE	1277	109291	49	33	37	26	1.77	116 kDa U5 small nuclear ribonucleoprotein component OS=Mus musculus OX=10090 GN=Eftud2 PE=1 SV=1
SwissProt	HNRPL_MOUSE	1238	63923	27	22	20	15	1.72	Heterogeneous nuclear ribonucleoprotein L OS=Mus musculus OX=10090 GN=Hnrnpl PE=1 SV=2
SwissProt	MA2A1_MOUSE	1233	131548	48	38	40	33	1.93	Alpha-mannosidase 2 OS=Mus musculus OX=10090 GN=Man2a1 PE=1 SV=2
SwissProt	P5CS_MOUSE	1214	87212	48	36	38	27	2.75	Delta-1-pyrroline-5-carboxylate synthase OS=Mus musculus OX=10090 GN=Aldh18a1 PE=1 SV=2
SwissProt	KINH_MOUSE	1207	109484	53	31	42	28	1.99	Kinesin-1 heavy chain OS=Mus musculus OX=10090 GN=Kif5b PE=1 SV=3
SwissProt	MCM7_MOUSE	1197	81160	42	33	31	24	2.54	DNA replication licensing factor MCM7 OS=Mus musculus OX=10090 GN=Mcm7 PE=1 SV=1
SwissProt	AP2B1_MOUSE	1189	104516	45	26	30	21	1.46	AP-2 complex subunit beta OS=Mus musculus OX=10090 GN=Ap2b1 PE=1 SV=1
SwissProt	MCM4_MOUSE	1180	96676	43	32	33	24	1.89	DNA replication licensing factor MCM4 OS=Mus musculus OX=10090 GN=Mcm4 PE=1 SV=1
SwissProt	MATR3_MOUSE	1161	94572	57	36	41	25	2.24	Matrin-3 OS=Mus musculus OX=10090 GN=Matr3 PE=1 SV=1
SwissProt	SND1_MOUSE	1145	102025	49	27	43	22	1.52	Staphylococcal nuclease domain-containing protein 1 OS=Mus musculus OX=10090 GN=Snd1 PE=1 SV=1
SwissProt	HSP7C_MOUSE	1145	70827	41	30	35	25	3.51	Heat shock cognate 71 kDa protein OS=Mus musculus OX=10090 GN=Hspa8 PE=1 SV=1
SwissProt	PRDX4_MOUSE	1143	31033	37	30	20	16	7.87	Peroxiredoxin-4 OS=Mus musculus OX=10090 GN=Prdx4 PE=1 SV=1
SwissProt	MCM5_MOUSE	1135	82354	54	37	38	31	3.99	DNA replication licensing factor MCM5 OS=Mus musculus OX=10090 GN=Mcm5 PE=1 SV=2
SwissProt	ACLY_MOUSE	1127	119651	53	32	35	22	1.2	ATP-citrate synthase OS=Mus musculus OX=10090 GN=Acly PE=1 SV=1
SwissProt	WDR1_MOUSE	1115	66365	48	28	32	18	2.18	WD repeat-containing protein 1 OS=Mus musculus OX=10090 GN=Wdr1 PE=1 SV=3
SwissProt	SP16H_MOUSE	1110	119749	60	34	42	25	1.53	FACT complex subunit SPT16 OS=Mus musculus OX=10090 GN=Supt16h PE=1 SV=2
SwissProt	BIP_MOUSE	1108	72377	42	30	34	27	4.53	Endoplasmic reticulum chaperone BiP OS=Mus musculus OX=10090 GN=Hspa5 PE=1 SV=3
SwissProt	PFKAL_MOUSE	1094	85305	34	25	26	20	1.72	ATP-dependent 6-phosphofructokinase, liver type OS=Mus musculus OX=10090 GN=Pfkl PE=1 SV=4
SwissProt	ADT2_MOUSE	1092	32910	55	42	21	15	6.9	ADP/ATP translocase 2 OS=Mus musculus OX=10090 GN=Slc25a5 PE=1 SV=3
SwissProt	IF2P_MOUSE	1081	137532	65	35	49	27	1.39	Eukaryotic translation initiation factor 5B OS=Mus musculus OX=10090 GN=Eif5b PE=1 SV=2
SwissProt	CSK21_MOUSE	1080	45105	26	23	17	14	2.75	Casein kinase II subunit alpha OS=Mus musculus OX=10090 GN=Csnk2a1 PE=1 SV=2
SwissProt	C1TM_MOUSE	1066	105662	53	31	40	27	1.98	Monofunctional C1-tetrahydrofolate synthase, mitochondrial OS=Mus musculus OX=10090 GN=Mthfd1l PE=1 SV=2
SwissProt	EF1A1_MOUSE	1039	50082	52	31	27	17	3.62	Elongation factor 1-alpha 1 OS=Mus musculus OX=10090 GN=Eef1a1 PE=1 SV=3
SwissProt	G3P_MOUSE	1035	35787	50	33	16	12	4.28	Glyceraldehyde-3-phosphate dehydrogenase OS=Mus musculus OX=10090 GN=Gapdh PE=1 SV=2
SwissProt	MCM6_MOUSE	1019	92809	49	35	38	28	2.63	DNA replication licensing factor MCM6 OS=Mus musculus OX=10090 GN=Mcm6 PE=1 SV=1
SwissProt	RACK1_MOUSE	1015	35055	30	27	19	19	8.98	Receptor of activated protein C kinase 1 OS=Mus musculus OX=10090 GN=Rack1 PE=1 SV=3
SwissProt	PUR2_MOUSE	1012	107436	46	26	41	23	1.6	Trifunctional purine biosynthetic protein adenosine-3 OS=Mus musculus OX=10090 GN=Gart PE=1 SV=3
SwissProt	ACADL_MOUSE	1009	47877	33	24	17	13	2.18	Long-chain specific acyl-CoA dehydrogenase, mitochondrial OS=Mus musculus OX=10090 GN=Acadl PE=1 SV=2
SwissProt	ANXA2_MOUSE	1009	38652	24	19	18	14	3.67	Annexin A2 OS=Mus musculus OX=10090 GN=Anxa2 PE=1 SV=2
SwissProt	TBA1A_MOUSE	1004	50104	25	21	17	16	2.9	Tubulin alpha-1A chain OS=Mus musculus OX=10090 GN=Tuba1a PE=1 SV=1
SwissProt	CSK22_MOUSE	1003	41189	26	24	18	16	4.22	Casein kinase II subunit alpha' OS=Mus musculus OX=10090 GN=Csnk2a2 PE=1 SV=1
SwissProt	ASNS_MOUSE	983	64241	43	27	28	20	2.77	Asparagine synthetase [glutamine-hydrolyzing] OS=Mus musculus OX=10090 GN=Asns PE=1 SV=3
SwissProt	ERO1A_MOUSE	981	54050	31	27	23	20	3.84	ERO1-like protein alpha OS=Mus musculus OX=10090 GN=Ero1a PE=1 SV=2
SwissProt	RPN1_MOUSE	978	68486	36	25	27	20	2.48	Dolichyl-diphosphooligosaccharide--protein glycosyltransferase subunit 1 OS=Mus musculus OX=10090 GN=Rpn1 PE=1 SV=1
SwissProt	DNMT1_MOUSE	961	183074	67	33	57	29	0.97	DNA (cytosine-5)-methyltransferase 1 OS=Mus musculus OX=10090 GN=Dnmt1 PE=1 SV=5
SwissProt	PHB2_MOUSE	956	33276	30	27	18	15	5.76	Prohibitin-2 OS=Mus musculus OX=10090 GN=Phb2 PE=1 SV=1
SwissProt	ADT1_MOUSE	940	32883	43	33	19	14	5.1	ADP/ATP translocase 1 OS=Mus musculus OX=10090 GN=Slc25a4 PE=1 SV=4
SwissProt	TBB5_MOUSE	939	49639	29	22	19	14	2.32	Tubulin beta-5 chain OS=Mus musculus OX=10090 GN=Tubb5 PE=1 SV=1
SwissProt	SHIP1_MOUSE	937	133458	61	32	49	27	1.38	Phosphatidylinositol 3,4,5-trisphosphate 5-phosphatase 1 OS=Mus musculus OX=10090 GN=Inpp5d PE=1 SV=2
SwissProt	NIPS1_MOUSE	926	33342	25	20	17	15	5.76	Protein NipSnap homolog 1 OS=Mus musculus OX=10090 GN=Nipsnap1 PE=1 SV=1
SwissProt	TOP2A_MOUSE	922	172682	48	20	42	18	0.56	DNA topoisomerase 2-alpha OS=Mus musculus OX=10090 GN=Top2a PE=1 SV=2
SwissProt	RS4X_MOUSE	914	29579	49	42	22	20	19.35	40S ribosomal protein S4, X isoform OS=Mus musculus OX=10090 GN=Rps4x PE=1 SV=2
SwissProt	ATPA_MOUSE	911	59716	37	23	29	19	2.88	ATP synthase subunit alpha, mitochondrial OS=Mus musculus OX=10090 GN=Atp5f1a PE=1 SV=1
SwissProt	CSDE1_MOUSE	908	88735	44	28	35	22	1.89	Cold shock domain-containing protein E1 OS=Mus musculus OX=10090 GN=Csde1 PE=1 SV=1
SwissProt	DNJA1_MOUSE	903	44839	28	20	18	14	2.77	DnaJ homolog subfamily A member 1 OS=Mus musculus OX=10090 GN=Dnaja1 PE=1 SV=1
SwissProt	PTBP1_MOUSE	901	56443	25	17	16	10	1.13	Polypyrimidine tract-binding protein 1 OS=Mus musculus OX=10090 GN=Ptbp1 PE=1 SV=2
SwissProt	NDUS3_MOUSE	890	30131	31	29	17	16	8.53	NADH dehydrogenase [ubiquinone] iron-sulfur protein 3, mitochondrial OS=Mus musculus OX=10090 GN=Ndufs3 PE=1 SV=2
SwissProt	DJC10_MOUSE	860	90525	36	25	30	20	1.57	DnaJ homolog subfamily C member 10 OS=Mus musculus OX=10090 GN=Dnajc10 PE=1 SV=2
SwissProt	USO1_MOUSE	858	106917	31	23	24	16	0.9	General vesicular transport factor p115 OS=Mus musculus OX=10090 GN=Uso1 PE=1 SV=2
SwissProt	DHX15_MOUSE	851	90949	52	33	32	22	1.81	Pre-mRNA-splicing factor ATP-dependent RNA helicase DHX15 OS=Mus musculus OX=10090 GN=Dhx15 PE=1 SV=2
SwissProt	MTAP_MOUSE	845	31042	28	22	19	17	9.17	S-methyl-5'-thioadenosine phosphorylase OS=Mus musculus OX=10090 GN=Mtap PE=1 SV=1
SwissProt	PREP_MOUSE	844	117297	38	23	30	17	0.86	Presequence protease, mitochondrial OS=Mus musculus OX=10090 GN=Pitrm1 PE=1 SV=1
SwissProt	SYDC_MOUSE	841	57111	33	27	26	20	3.44	Aspartate--tRNA ligase, cytoplasmic OS=Mus musculus OX=10090 GN=Dars1 PE=1 SV=2
SwissProt	G6PD1_MOUSE	833	59225	41	33	31	27	5.97	Glucose-6-phosphate 1-dehydrogenase X OS=Mus musculus OX=10090 GN=G6pdx PE=1 SV=3
SwissProt	HPRT_MOUSE	828	24555	31	25	14	11	5.65	Hypoxanthine-guanine phosphoribosyltransferase OS=Mus musculus OX=10090 GN=Hprt1 PE=1 SV=3
SwissProt	NDUA9_MOUSE	825	42498	30	21	21	15	3.49	NADH dehydrogenase [ubiquinone] 1 alpha subcomplex subunit 9, mitochondrial OS=Mus musculus OX=10090 GN=Ndufa9 PE=1 SV=2
SwissProt	ACON_MOUSE	824	85410	36	21	29	17	1.34	Aconitate hydratase, mitochondrial OS=Mus musculus OX=10090 GN=Aco2 PE=1 SV=1
SwissProt	UBP7_MOUSE	809	128393	44	32	33	26	1.38	Ubiquitin carboxyl-terminal hydrolase 7 OS=Mus musculus OX=10090 GN=Usp7 PE=1 SV=1
SwissProt	TBB4B_MOUSE	798	49799	26	19	17	12	1.79	Tubulin beta-4B chain OS=Mus musculus OX=10090 GN=Tubb4b PE=1 SV=1
SwissProt	RS2_MOUSE	786	31212	34	21	21	14	5.71	40S ribosomal protein S2 OS=Mus musculus OX=10090 GN=Rps2 PE=1 SV=3
SwissProt	IDH3A_MOUSE	785	39613	25	19	15	12	2.63	Isocitrate dehydrogenase [NAD] subunit alpha, mitochondrial OS=Mus musculus OX=10090 GN=Idh3a PE=1 SV=1
SwissProt	SSRP1_MOUSE	784	80810	42	26	28	18	1.59	FACT complex subunit SSRP1 OS=Mus musculus OX=10090 GN=Ssrp1 PE=1 SV=2
SwissProt	TBA4A_MOUSE	781	49892	23	18	14	12	1.79	Tubulin alpha-4A chain OS=Mus musculus OX=10090 GN=Tuba4a PE=1 SV=1
SwissProt	NUCB1_MOUSE	775	53376	26	21	20	15	2.31	Nucleobindin-1 OS=Mus musculus OX=10090 GN=Nucb1 PE=1 SV=2
SwissProt	IMDH2_MOUSE	774	55780	28	16	21	13	1.7	Inosine-5'-monophosphate dehydrogenase 2 OS=Mus musculus OX=10090 GN=Impdh2 PE=1 SV=2
SwissProt	EFTU_MOUSE	754	49477	37	21	25	16	2.96	Elongation factor Tu, mitochondrial OS=Mus musculus OX=10090 GN=Tufm PE=1 SV=1
SwissProt	PAIRB_MOUSE	748	44687	29	20	20	16	4.55	Plasminogen activator inhibitor 1 RNA-binding protein OS=Mus musculus OX=10090 GN=Serbp1 PE=1 SV=2
SwissProt	ODO1_MOUSE	747	116375	35	22	29	19	1.01	2-oxoglutarate dehydrogenase, mitochondrial OS=Mus musculus OX=10090 GN=Ogdh PE=1 SV=3
SwissProt	RBM25_MOUSE	745	99491	44	27	30	21	1.47	RNA-binding protein 25 OS=Mus musculus OX=10090 GN=Rbm25 PE=1 SV=2
SwissProt	CALX_MOUSE	734	67236	25	19	17	13	1.28	Calnexin OS=Mus musculus OX=10090 GN=Canx PE=1 SV=1
SwissProt	CH60_MOUSE	730	60917	32	23	25	19	2.78	60 kDa heat shock protein, mitochondrial OS=Mus musculus OX=10090 GN=Hspd1 PE=1 SV=1
SwissProt	QCR2_MOUSE	729	48205	28	14	21	10	1.42	Cytochrome b-c1 complex subunit 2, mitochondrial OS=Mus musculus OX=10090 GN=Uqcrc2 PE=1 SV=1
SwissProt	P5CR2_MOUSE	729	33638	24	16	15	10	2.53	Pyrroline-5-carboxylate reductase 2 OS=Mus musculus OX=10090 GN=Pycr2 PE=1 SV=1
SwissProt	FBRL_MOUSE	729	34286	27	19	18	13	4	rRNA 2'-O-methyltransferase fibrillarin OS=Mus musculus OX=10090 GN=Fbl PE=1 SV=2
SwissProt	KS6A3_MOUSE	724	83641	40	21	31	17	1.38	Ribosomal protein S6 kinase alpha-3 OS=Mus musculus OX=10090 GN=Rps6ka3 PE=1 SV=2
SwissProt	TBB2A_MOUSE	721	49875	26	18	16	10	1.35	Tubulin beta-2A chain OS=Mus musculus OX=10090 GN=Tubb2a PE=1 SV=1
SwissProt	RL6_MOUSE	720	33489	37	18	29	14	4.89	60S ribosomal protein L6 OS=Mus musculus OX=10090 GN=Rpl6 PE=1 SV=3
SwissProt	COR1A_MOUSE	719	50957	36	23	23	16	2.81	Coronin-1A OS=Mus musculus OX=10090 GN=Coro1a PE=1 SV=5
SwissProt	TPIS_MOUSE	718	26696	22	19	15	14	8.15	Triosephosphate isomerase OS=Mus musculus OX=10090 GN=Tpi1 PE=1 SV=5
SwissProt	DLDH_MOUSE	707	54238	35	19	22	14	2	Dihydrolipoyl dehydrogenase, mitochondrial OS=Mus musculus OX=10090 GN=Dld PE=1 SV=2
SwissProt	G6PI_MOUSE	704	62727	27	18	20	14	1.59	Glucose-6-phosphate isomerase OS=Mus musculus OX=10090 GN=Gpi PE=1 SV=4
SwissProt	AMRP_MOUSE	692	42189	33	20	22	14	3.1	Alpha-2-macroglobulin receptor-associated protein OS=Mus musculus OX=10090 GN=Lrpap1 PE=1 SV=1
SwissProt	RBP2_MOUSE	688	340907	59	13	50	11	0.15	E3 SUMO-protein ligase RanBP2 OS=Mus musculus OX=10090 GN=Ranbp2 PE=1 SV=2
SwissProt	ROA0_MOUSE	684	30512	18	13	10	9	2.49	Heterogeneous nuclear ribonucleoprotein A0 OS=Mus musculus OX=10090 GN=Hnrnpa0 PE=1 SV=1
SwissProt	SRRT_MOUSE	677	100390	31	19	28	17	1.06	Serrate RNA effector molecule homolog OS=Mus musculus OX=10090 GN=Srrt PE=1 SV=1
SwissProt	GLYM_MOUSE	668	55724	32	19	22	14	1.92	Serine hydroxymethyltransferase, mitochondrial OS=Mus musculus OX=10090 GN=Shmt2 PE=1 SV=1
SwissProt	ERP44_MOUSE	668	46823	22	15	15	11	1.72	Endoplasmic reticulum resident protein 44 OS=Mus musculus OX=10090 GN=Erp44 PE=1 SV=1
SwissProt	ANXA1_MOUSE	664	38710	24	19	22	17	5.46	Annexin A1 OS=Mus musculus OX=10090 GN=Anxa1 PE=1 SV=2
SwissProt	CAPR1_MOUSE	660	78121	18	14	11	8	0.55	Caprin-1 OS=Mus musculus OX=10090 GN=Caprin1 PE=1 SV=2
SwissProt	DHE3_MOUSE	660	61298	27	16	20	13	1.47	Glutamate dehydrogenase 1, mitochondrial OS=Mus musculus OX=10090 GN=Glud1 PE=1 SV=1
SwissProt	HS90B_MOUSE	657	83229	30	21	26	18	1.52	Heat shock protein HSP 90-beta OS=Mus musculus OX=10090 GN=Hsp90ab1 PE=1 SV=3
SwissProt	EF1G_MOUSE	657	50029	24	18	16	13	2.02	Elongation factor 1-gamma OS=Mus musculus OX=10090 GN=Eef1g PE=1 SV=3
SwissProt	BCLF1_MOUSE	654	105939	49	24	37	17	1.07	Bcl-2-associated transcription factor 1 OS=Mus musculus OX=10090 GN=Bclaf1 PE=1 SV=2
SwissProt	RL7A_MOUSE	649	29958	31	19	21	13	5.28	60S ribosomal protein L7a OS=Mus musculus OX=10090 GN=Rpl7a PE=1 SV=2
SwissProt	LMAN2_MOUSE	646	40404	18	17	14	14	3.37	Vesicular integral-membrane protein VIP36 OS=Mus musculus OX=10090 GN=Lman2 PE=1 SV=2
SwissProt	RL3_MOUSE	641	46081	30	18	21	13	2.32	60S ribosomal protein L3 OS=Mus musculus OX=10090 GN=Rpl3 PE=1 SV=3
SwissProt	DOCK8_MOUSE	635	238826	40	19	33	17	0.36	Dedicator of cytokinesis protein 8 OS=Mus musculus OX=10090 GN=Dock8 PE=1 SV=4
SwissProt	TOP1_MOUSE	630	90819	47	25	36	18	1.33	DNA topoisomerase 1 OS=Mus musculus OX=10090 GN=Top1 PE=1 SV=2
SwissProt	ELAV1_MOUSE	627	36146	24	15	18	11	2.64	ELAV-like protein 1 OS=Mus musculus OX=10090 GN=Elavl1 PE=1 SV=2
SwissProt	PFKAM_MOUSE	626	85215	32	15	24	12	0.82	ATP-dependent 6-phosphofructokinase, muscle type OS=Mus musculus OX=10090 GN=Pfkm PE=1 SV=3
SwissProt	PRP19_MOUSE	624	55204	24	17	18	12	1.53	Pre-mRNA-processing factor 19 OS=Mus musculus OX=10090 GN=Prpf19 PE=1 SV=1
SwissProt	CNOT1_MOUSE	622	266637	42	18	37	15	0.27	CCR4-NOT transcription complex subunit 1 OS=Mus musculus OX=10090 GN=Cnot1 PE=1 SV=2
SwissProt	CPSF5_MOUSE	622	26224	19	16	13	11	4.9	Cleavage and polyadenylation specificity factor subunit 5 OS=Mus musculus OX=10090 GN=Nudt21 PE=1 SV=1
SwissProt	PUR8_MOUSE	621	54831	21	14	14	11	1.35	Adenylosuccinate lyase OS=Mus musculus OX=10090 GN=Adsl PE=1 SV=2
SwissProt	DDX1_MOUSE	620	82448	43	22	33	16	1.29	ATP-dependent RNA helicase DDX1 OS=Mus musculus OX=10090 GN=Ddx1 PE=1 SV=1
SwissProt	TLN1_MOUSE	618	269653	59	15	48	14	0.25	Talin-1 OS=Mus musculus OX=10090 GN=Tln1 PE=1 SV=2
SwissProt	RS3_MOUSE	614	26657	26	20	21	18	16.43	40S ribosomal protein S3 OS=Mus musculus OX=10090 GN=Rps3 PE=1 SV=1
SwissProt	SF3A3_MOUSE	613	58805	24	16	20	13	1.57	Splicing factor 3A subunit 3 OS=Mus musculus OX=10090 GN=Sf3a3 PE=1 SV=2
SwissProt	STT3B_MOUSE	608	93185	29	18	18	13	0.81	Dolichyl-diphosphooligosaccharide--protein glycosyltransferase subunit STT3B OS=Mus musculus OX=10090 GN=Stt3b PE=1 SV=2
SwissProt	IPYR2_MOUSE	604	38090	22	17	16	12	2.82	Inorganic pyrophosphatase 2, mitochondrial OS=Mus musculus OX=10090 GN=Ppa2 PE=1 SV=1
SwissProt	HNRLL_MOUSE	597	64084	24	15	16	9	0.82	Heterogeneous nuclear ribonucleoprotein L-like OS=Mus musculus OX=10090 GN=Hnrnpll PE=1 SV=3
SwissProt	DJB11_MOUSE	590	40530	20	16	14	12	2.52	DnaJ homolog subfamily B member 11 OS=Mus musculus OX=10090 GN=Dnajb11 PE=1 SV=1
SwissProt	G6PE_MOUSE	588	88872	21	15	18	13	0.87	GDH/6PGL endoplasmic bifunctional protein OS=Mus musculus OX=10090 GN=H6pd PE=1 SV=2
SwissProt	AP1B1_MOUSE	587	103869	39	17	26	14	0.78	AP-1 complex subunit beta-1 OS=Mus musculus OX=10090 GN=Ap1b1 PE=1 SV=2
SwissProt	DNJA2_MOUSE	587	45717	28	14	15	10	1.78	DnaJ homolog subfamily A member 2 OS=Mus musculus OX=10090 GN=Dnaja2 PE=1 SV=1
SwissProt	MK01_MOUSE	585	41249	25	16	16	9	1.52	Mitogen-activated protein kinase 1 OS=Mus musculus OX=10090 GN=Mapk1 PE=1 SV=3
SwissProt	VDAC3_MOUSE	583	30733	17	12	13	9	2.46	Voltage-dependent anion-selective channel protein 3 OS=Mus musculus OX=10090 GN=Vdac3 PE=1 SV=1
SwissProt	BGLR_MOUSE	581	74148	23	16	19	13	1.11	Beta-glucuronidase OS=Mus musculus OX=10090 GN=Gusb PE=1 SV=2
SwissProt	AP2A2_MOUSE	580	103951	29	14	22	12	0.64	AP-2 complex subunit alpha-2 OS=Mus musculus OX=10090 GN=Ap2a2 PE=1 SV=2
SwissProt	EIF3C_MOUSE	579	105465	36	22	26	18	1.08	Eukaryotic translation initiation factor 3 subunit C OS=Mus musculus OX=10090 GN=Eif3c PE=1 SV=1
SwissProt	CATA_MOUSE	579	59758	28	19	21	14	1.72	Catalase OS=Mus musculus OX=10090 GN=Cat PE=1 SV=4
SwissProt	ACTB_MOUSE	577	41710	22	16	14	12	2.39	Actin, cytoplasmic 1 OS=Mus musculus OX=10090 GN=Actb PE=1 SV=1
SwissProt	PRPS2_MOUSE	576	34764	21	16	16	13	3.9	Ribose-phosphate pyrophosphokinase 2 OS=Mus musculus OX=10090 GN=Prps2 PE=1 SV=4
SwissProt	GSLG1_MOUSE	574	133646	37	20	32	18	0.78	Golgi apparatus protein 1 OS=Mus musculus OX=10090 GN=Glg1 PE=1 SV=1
SwissProt	HNRH1_MOUSE	574	49168	13	11	10	9	1.18	Heterogeneous nuclear ribonucleoprotein H OS=Mus musculus OX=10090 GN=Hnrnph1 PE=1 SV=3
SwissProt	HSP72_MOUSE	573	69599	23	15	19	13	1.22	Heat shock-related 70 kDa protein 2 OS=Mus musculus OX=10090 GN=Hspa2 PE=1 SV=2
SwissProt	PR40A_MOUSE	571	108412	36	25	20	12	0.61	Pre-mRNA-processing factor 40 homolog A OS=Mus musculus OX=10090 GN=Prpf40a PE=1 SV=1
SwissProt	ARPC2_MOUSE	569	34336	24	14	17	10	2.45	Actin-related protein 2/3 complex subunit 2 OS=Mus musculus OX=10090 GN=Arpc2 PE=1 SV=3
SwissProt	RTRAF_MOUSE	567	28135	19	14	17	12	5.1	RNA transcription, translation and transport factor protein OS=Mus musculus OX=10090 GN=RTRAF PE=1 SV=1
SwissProt	TCPH_MOUSE	563	59614	23	8	18	6	0.54	T-complex protein 1 subunit eta OS=Mus musculus OX=10090 GN=Cct7 PE=1 SV=1
SwissProt	MAP4_MOUSE	562	117357	56	11	36	8	0.34	Microtubule-associated protein 4 OS=Mus musculus OX=10090 GN=Map4 PE=1 SV=3
SwissProt	UBA6_MOUSE	561	117891	28	21	23	17	0.85	Ubiquitin-like modifier-activating enzyme 6 OS=Mus musculus OX=10090 GN=Uba6 PE=1 SV=1
SwissProt	GRAP2_MOUSE	558	36787	16	14	13	12	3.01	GRB2-related adaptor protein 2 OS=Mus musculus OX=10090 GN=Grap2 PE=1 SV=1
SwissProt	ENPP1_MOUSE	557	103109	21	16	17	12	0.64	Ectonucleotide pyrophosphatase/phosphodiesterase family member 1 OS=Mus musculus OX=10090 GN=Enpp1 PE=1 SV=4
SwissProt	VPS35_MOUSE	555	91655	25	16	21	14	0.92	Vacuolar protein sorting-associated protein 35 OS=Mus musculus OX=10090 GN=Vps35 PE=1 SV=1
SwissProt	DDX3X_MOUSE	553	73056	25	12	19	11	0.9	ATP-dependent RNA helicase DDX3X OS=Mus musculus OX=10090 GN=Ddx3x PE=1 SV=3
SwissProt	SC23B_MOUSE	552	86382	22	15	17	13	0.9	Protein transport protein Sec23B OS=Mus musculus OX=10090 GN=Sec23b PE=1 SV=1
SwissProt	MYH10_MOUSE	547	228855	54	21	43	16	0.35	Myosin-10 OS=Mus musculus OX=10090 GN=Myh10 PE=1 SV=2
SwissProt	EXOSX_MOUSE	541	100879	30	12	25	12	0.66	Exosome component 10 OS=Mus musculus OX=10090 GN=Exosc10 PE=1 SV=2
SwissProt	ATX2L_MOUSE	541	110580	40	22	32	21	1.25	Ataxin-2-like protein OS=Mus musculus OX=10090 GN=Atxn2l PE=1 SV=1
SwissProt	USP9X_MOUSE	540	290526	33	17	32	16	0.27	Probable ubiquitin carboxyl-terminal hydrolase FAF-X OS=Mus musculus OX=10090 GN=Usp9x PE=1 SV=2
SwissProt	ATLA3_MOUSE	540	60537	20	12	18	11	1.17	Atlastin-3 OS=Mus musculus OX=10090 GN=Atl3 PE=1 SV=1
SwissProt	GAL3A_MOUSE	540	28073	14	11	9	7	2.34	Glutamine amidotransferase-like class 1 domain-containing protein 3A, mitochondrial OS=Mus musculus OX=10090 GN=Gatd3a PE=1 SV=1
SwissProt	TBB3_MOUSE	539	50386	13	11	9	7	0.81	Tubulin beta-3 chain OS=Mus musculus OX=10090 GN=Tubb3 PE=1 SV=1
SwissProt	ECHM_MOUSE	534	31454	20	18	13	11	3.41	Enoyl-CoA hydratase, mitochondrial OS=Mus musculus OX=10090 GN=Echs1 PE=1 SV=1
SwissProt	RS6_MOUSE	533	28663	22	14	17	13	5.84	40S ribosomal protein S6 OS=Mus musculus OX=10090 GN=Rps6 PE=1 SV=1
SwissProt	TBA1C_MOUSE	533	49877	20	12	15	11	1.56	Tubulin alpha-1C chain OS=Mus musculus OX=10090 GN=Tuba1c PE=1 SV=1
SwissProt	PP1A_MOUSE	531	37516	19	14	13	12	2.89	Serine/threonine-protein phosphatase PP1-alpha catalytic subunit OS=Mus musculus OX=10090 GN=Ppp1ca PE=1 SV=1
SwissProt	C1TC_MOUSE	530	101136	39	19	32	17	1.05	C-1-tetrahydrofolate synthase, cytoplasmic OS=Mus musculus OX=10090 GN=Mthfd1 PE=1 SV=4
SwissProt	NPM_MOUSE	528	32540	24	12	16	9	2.24	Nucleophosmin OS=Mus musculus OX=10090 GN=Npm1 PE=1 SV=1
SwissProt	NCLN_MOUSE	527	62868	17	14	10	8	0.72	Nicalin OS=Mus musculus OX=10090 GN=Ncln PE=1 SV=2
SwissProt	CCAR2_MOUSE	525	102938	20	13	18	12	0.65	Cell cycle and apoptosis regulator protein 2 OS=Mus musculus OX=10090 GN=Ccar2 PE=1 SV=2
SwissProt	PYC_MOUSE	522	129602	32	17	27	14	0.59	Pyruvate carboxylase, mitochondrial OS=Mus musculus OX=10090 GN=Pc PE=1 SV=1
SwissProt	DPP9_MOUSE	521	97939	40	19	27	15	0.93	Dipeptidyl peptidase 9 OS=Mus musculus OX=10090 GN=Dpp9 PE=1 SV=2
SwissProt	PRPS1_MOUSE	520	34812	21	16	15	13	3.87	Ribose-phosphate pyrophosphokinase 1 OS=Mus musculus OX=10090 GN=Prps1 PE=1 SV=4
SwissProt	PFKAP_MOUSE	518	85400	24	16	22	15	1.12	ATP-dependent 6-phosphofructokinase, platelet type OS=Mus musculus OX=10090 GN=Pfkp PE=1 SV=1
SwissProt	IKZF1_MOUSE	517	57299	19	13	14	9	0.95	DNA-binding protein Ikaros OS=Mus musculus OX=10090 GN=Ikzf1 PE=1 SV=2
SwissProt	RAN_MOUSE	517	24408	19	15	13	10	5.7	GTP-binding nuclear protein Ran OS=Mus musculus OX=10090 GN=Ran PE=1 SV=3
SwissProt	DDX42_MOUSE	515	101902	35	20	28	16	0.96	ATP-dependent RNA helicase DDX42 OS=Mus musculus OX=10090 GN=Ddx42 PE=1 SV=3
SwissProt	PP1G_MOUSE	515	36960	19	12	14	9	1.81	Serine/threonine-protein phosphatase PP1-gamma catalytic subunit OS=Mus musculus OX=10090 GN=Ppp1cc PE=1 SV=1
SwissProt	NEDD4_MOUSE	513	102642	24	15	20	13	0.72	E3 ubiquitin-protein ligase NEDD4 OS=Mus musculus OX=10090 GN=Nedd4 PE=1 SV=3
SwissProt	CAP1_MOUSE	512	51532	18	9	16	8	0.94	Adenylyl cyclase-associated protein 1 OS=Mus musculus OX=10090 GN=Cap1 PE=1 SV=4
SwissProt	ASSY_MOUSE	510	46555	22	14	17	13	2.28	Argininosuccinate synthase OS=Mus musculus OX=10090 GN=Ass1 PE=1 SV=1
SwissProt	RAVR1_MOUSE	506	79333	27	14	24	14	1.12	Ribonucleoprotein PTB-binding 1 OS=Mus musculus OX=10090 GN=Raver1 PE=1 SV=2
SwissProt	PDIA3_MOUSE	506	56643	25	15	22	13	1.66	Protein disulfide-isomerase A3 OS=Mus musculus OX=10090 GN=Pdia3 PE=1 SV=2
SwissProt	VIME_MOUSE	506	53655	21	13	18	13	1.81	Vimentin OS=Mus musculus OX=10090 GN=Vim PE=1 SV=3
SwissProt	DDB1_MOUSE	503	126772	20	12	16	10	0.45	DNA damage-binding protein 1 OS=Mus musculus OX=10090 GN=Ddb1 PE=1 SV=2
SwissProt	HNRPU_MOUSE	500	87863	35	14	27	13	0.88	Heterogeneous nuclear ribonucleoprotein U OS=Mus musculus OX=10090 GN=Hnrnpu PE=1 SV=1
SwissProt	WDR6_MOUSE	499	121820	19	14	15	10	0.42	WD repeat-containing protein 6 OS=Mus musculus OX=10090 GN=Wdr6 PE=1 SV=1
SwissProt	ABCB7_MOUSE	490	82529	39	19	29	14	1.06	Iron-sulfur clusters transporter ABCB7, mitochondrial OS=Mus musculus OX=10090 GN=Abcb7 PE=1 SV=3
SwissProt	EMC3_MOUSE	490	29960	14	11	12	9	2.1	ER membrane protein complex subunit 3 OS=Mus musculus OX=10090 GN=Emc3 PE=1 SV=3
SwissProt	NDUS1_MOUSE	489	79726	19	12	18	12	0.9	NADH-ubiquinone oxidoreductase 75 kDa subunit, mitochondrial OS=Mus musculus OX=10090 GN=Ndufs1 PE=1 SV=2
SwissProt	ERAP1_MOUSE	487	106531	36	17	29	15	0.83	Endoplasmic reticulum aminopeptidase 1 OS=Mus musculus OX=10090 GN=Erap1 PE=1 SV=2
SwissProt	RS8_MOUSE	486	24190	25	13	18	11	5.82	40S ribosomal protein S8 OS=Mus musculus OX=10090 GN=Rps8 PE=1 SV=2
SwissProt	GUAA_MOUSE	483	76675	27	16	22	14	1.18	GMP synthase [glutamine-hydrolyzing] OS=Mus musculus OX=10090 GN=Gmps PE=1 SV=2
SwissProt	GSHR_MOUSE	483	53629	25	11	19	9	1.04	Glutathione reductase, mitochondrial OS=Mus musculus OX=10090 GN=Gsr PE=1 SV=3
SwissProt	ZC3H4_MOUSE	482	140880	25	12	22	11	0.4	Zinc finger CCCH domain-containing protein 4 OS=Mus musculus OX=10090 GN=Zc3h4 PE=1 SV=2
SwissProt	LARP1_MOUSE	482	121050	35	17	28	16	0.76	La-related protein 1 OS=Mus musculus OX=10090 GN=Larp1 PE=1 SV=3
SwissProt	SYK_MOUSE	481	67796	24	12	20	12	1.13	Lysine--tRNA ligase OS=Mus musculus OX=10090 GN=Kars1 PE=1 SV=1
SwissProt	LMAN1_MOUSE	481	57753	15	9	13	7	0.68	Protein ERGIC-53 OS=Mus musculus OX=10090 GN=Lman1 PE=1 SV=1
SwissProt	PDIP2_MOUSE	478	41844	19	16	16	13	2.75	Polymerase delta-interacting protein 2 OS=Mus musculus OX=10090 GN=Poldip2 PE=1 SV=1
SwissProt	IDHG1_MOUSE	477	42758	19	13	12	8	1.22	Isocitrate dehydrogenase [NAD] subunit gamma 1, mitochondrial OS=Mus musculus OX=10090 GN=Idh3g PE=1 SV=1
SwissProt	ACTN2_MOUSE	475	103768	16	11	13	9	0.45	Alpha-actinin-2 OS=Mus musculus OX=10090 GN=Actn2 PE=1 SV=2
SwissProt	CDK1_MOUSE	475	34085	22	15	17	12	3.46	Cyclin-dependent kinase 1 OS=Mus musculus OX=10090 GN=Cdk1 PE=1 SV=3
SwissProt	TCPE_MOUSE	474	59586	24	7	18	5	0.43	T-complex protein 1 subunit epsilon OS=Mus musculus OX=10090 GN=Cct5 PE=1 SV=1
SwissProt	DOCK2_MOUSE	471	211568	33	16	27	16	0.38	Dedicator of cytokinesis protein 2 OS=Mus musculus OX=10090 GN=Dock2 PE=1 SV=3
SwissProt	LBR_MOUSE	471	71395	32	16	22	14	1.31	Delta(14)-sterol reductase LBR OS=Mus musculus OX=10090 GN=Lbr PE=1 SV=2
SwissProt	FUBP1_MOUSE	471	68497	20	14	17	11	0.98	Far upstream element-binding protein 1 OS=Mus musculus OX=10090 GN=Fubp1 PE=1 SV=1
SwissProt	HMHA1_MOUSE	470	122825	21	12	19	11	0.47	Rho GTPase-activating protein 45 OS=Mus musculus OX=10090 GN=Arhgap45 PE=1 SV=2
SwissProt	COR1C_MOUSE	470	53087	15	10	14	10	1.23	Coronin-1C OS=Mus musculus OX=10090 GN=Coro1c PE=1 SV=2
SwissProt	ACOT9_MOUSE	469	50528	28	19	23	15	2.54	Acyl-coenzyme A thioesterase 9, mitochondrial OS=Mus musculus OX=10090 GN=Acot9 PE=1 SV=1
SwissProt	CSK2B_MOUSE	469	24926	9	8	6	5	1.33	Casein kinase II subunit beta OS=Mus musculus OX=10090 GN=Csnk2b PE=1 SV=1
SwissProt	COPE_MOUSE	469	34545	11	10	8	7	1.37	Coatomer subunit epsilon OS=Mus musculus OX=10090 GN=Cope PE=1 SV=3
SwissProt	CD5_MOUSE	463	53815	19	15	14	10	1.21	T-cell surface glycoprotein CD5 OS=Mus musculus OX=10090 GN=Cd5 PE=1 SV=1
SwissProt	TCPZ_MOUSE	461	57968	19	9	17	9	0.94	T-complex protein 1 subunit zeta OS=Mus musculus OX=10090 GN=Cct6a PE=1 SV=3
SwissProt	UBP15_MOUSE	460	112254	17	13	14	10	0.46	Ubiquitin carboxyl-terminal hydrolase 15 OS=Mus musculus OX=10090 GN=Usp15 PE=1 SV=1
SwissProt	COQ3_MOUSE	460	40931	9	8	6	5	0.68	Ubiquinone biosynthesis O-methyltransferase, mitochondrial OS=Mus musculus OX=10090 GN=Coq3 PE=1 SV=1
SwissProt	RNZ2_MOUSE	457	92660	29	17	24	15	1	Zinc phosphodiesterase ELAC protein 2 OS=Mus musculus OX=10090 GN=Elac2 PE=1 SV=1
SwissProt	SNUT2_MOUSE	454	65106	21	10	15	9	0.8	U4/U6.U5 tri-snRNP-associated protein 2 OS=Mus musculus OX=10090 GN=Usp39 PE=1 SV=2
SwissProt	KI67_MOUSE	454	350650	96	17	86	16	0.22	Proliferation marker protein Ki-67 OS=Mus musculus OX=10090 GN=Mki67 PE=1 SV=1
SwissProt	CLU_MOUSE	452	147975	29	13	22	13	0.46	Clustered mitochondria protein homolog OS=Mus musculus OX=10090 GN=Cluh PE=1 SV=2
SwissProt	MA2B1_MOUSE	451	114576	23	13	16	10	0.45	Lysosomal alpha-mannosidase OS=Mus musculus OX=10090 GN=Man2b1 PE=1 SV=4
SwissProt	CAND1_MOUSE	450	136245	41	19	34	13	0.5	Cullin-associated NEDD8-dissociated protein 1 OS=Mus musculus OX=10090 GN=Cand1 PE=1 SV=2
SwissProt	ANM1_MOUSE	449	42408	18	10	14	8	1.23	Protein arginine N-methyltransferase 1 OS=Mus musculus OX=10090 GN=Prmt1 PE=1 SV=1
SwissProt	AP2A1_MOUSE	444	107596	34	13	27	13	0.68	AP-2 complex subunit alpha-1 OS=Mus musculus OX=10090 GN=Ap2a1 PE=1 SV=1
SwissProt	EF1D_MOUSE	440	31274	13	9	10	6	1.96	Elongation factor 1-delta OS=Mus musculus OX=10090 GN=Eef1d PE=1 SV=3
SwissProt	CHIP_MOUSE	438	34887	14	10	10	7	1.65	E3 ubiquitin-protein ligase CHIP OS=Mus musculus OX=10090 GN=Stub1 PE=1 SV=1
SwissProt	VIGLN_MOUSE	436	141655	38	14	30	12	0.44	Vigilin OS=Mus musculus OX=10090 GN=Hdlbp PE=1 SV=1
SwissProt	RS3A_MOUSE	436	29866	24	14	19	11	3.76	40S ribosomal protein S3a OS=Mus musculus OX=10090 GN=Rps3a PE=1 SV=3
SwissProt	HDHD5_MOUSE	435	46277	13	10	11	9	1.29	Haloacid dehalogenase-like hydrolase domain-containing 5 OS=Mus musculus OX=10090 GN=Hdhd5 PE=1 SV=1
SwissProt	ATPB_MOUSE	433	56265	16	12	13	10	1.13	ATP synthase subunit beta, mitochondrial OS=Mus musculus OX=10090 GN=Atp5f1b PE=1 SV=2
SwissProt	RL8_MOUSE	432	28007	32	15	22	14	7.32	60S ribosomal protein L8 OS=Mus musculus OX=10090 GN=Rpl8 PE=1 SV=2
SwissProt	BAZ1B_MOUSE	430	170544	44	14	38	14	0.42	Tyrosine-protein kinase BAZ1B OS=Mus musculus OX=10090 GN=Baz1b PE=1 SV=2
SwissProt	PHB_MOUSE	427	29802	13	12	12	11	3.79	Prohibitin OS=Mus musculus OX=10090 GN=Phb PE=1 SV=1
SwissProt	PDS5B_MOUSE	425	164315	49	15	46	14	0.44	Sister chromatid cohesion protein PDS5 homolog B OS=Mus musculus OX=10090 GN=Pds5b PE=1 SV=1
SwissProt	UBAP2_MOUSE	424	117894	12	9	9	7	0.29	Ubiquitin-associated protein 2 OS=Mus musculus OX=10090 GN=Ubap2 PE=1 SV=1
SwissProt	CYFP2_MOUSE	424	145565	24	13	22	12	0.42	Cytoplasmic FMR1-interacting protein 2 OS=Mus musculus OX=10090 GN=Cyfip2 PE=1 SV=2
SwissProt	SR140_MOUSE	421	118188	34	15	28	13	0.6	U2 snRNP-associated SURP motif-containing protein OS=Mus musculus OX=10090 GN=U2surp PE=1 SV=3
SwissProt	PDE2A_MOUSE	419	105551	16	7	16	7	0.33	cGMP-dependent 3',5'-cyclic phosphodiesterase OS=Mus musculus OX=10090 GN=Pde2a PE=1 SV=4
SwissProt	STA5A_MOUSE	419	90774	17	7	14	6	0.33	Signal transducer and activator of transcription 5A OS=Mus musculus OX=10090 GN=Stat5a PE=1 SV=1
SwissProt	INT3_MOUSE	419	117862	26	11	21	11	0.49	Integrator complex subunit 3 OS=Mus musculus OX=10090 GN=Ints3 PE=1 SV=2
SwissProt	NAMPT_MOUSE	419	55413	25	12	21	10	1.16	Nicotinamide phosphoribosyltransferase OS=Mus musculus OX=10090 GN=Nampt PE=1 SV=1
SwissProt	TPSN_MOUSE	418	49705	24	11	15	10	1.35	Tapasin OS=Mus musculus OX=10090 GN=Tapbp PE=1 SV=2
SwissProt	MYH11_MOUSE	417	226888	53	16	41	13	0.3	Myosin-11 OS=Mus musculus OX=10090 GN=Myh11 PE=1 SV=1
SwissProt	HEM2_MOUSE	415	36000	15	10	11	9	1.9	Delta-aminolevulinic acid dehydratase OS=Mus musculus OX=10090 GN=Alad PE=1 SV=1
SwissProt	DHB12_MOUSE	413	34719	19	10	15	8	1.66	Very-long-chain 3-oxoacyl-CoA reductase OS=Mus musculus OX=10090 GN=Hsd17b12 PE=1 SV=1
SwissProt	VDAC1_MOUSE	411	32331	16	11	12	8	1.86	Voltage-dependent anion-selective channel protein 1 OS=Mus musculus OX=10090 GN=Vdac1 PE=1 SV=3
SwissProt	RL7_MOUSE	410	31400	25	13	23	12	4.05	60S ribosomal protein L7 OS=Mus musculus OX=10090 GN=Rpl7 PE=1 SV=2
SwissProt	PA1B3_MOUSE	407	25837	11	10	8	8	2.7	Platelet-activating factor acetylhydrolase IB subunit alpha1 OS=Mus musculus OX=10090 GN=Pafah1b3 PE=1 SV=1
SwissProt	GEPH_MOUSE	406	83230	20	12	17	11	0.76	Gephyrin OS=Mus musculus OX=10090 GN=Gphn PE=1 SV=2
SwissProt	BCS1_MOUSE	406	47376	9	7	8	6	0.71	Mitochondrial chaperone BCS1 OS=Mus musculus OX=10090 GN=Bcs1l PE=1 SV=1
SwissProt	DDX5_MOUSE	406	69247	25	16	24	16	1.52	Probable ATP-dependent RNA helicase DDX5 OS=Mus musculus OX=10090 GN=Ddx5 PE=1 SV=2
SwissProt	ROA3_MOUSE	403	39628	10	8	8	7	1.12	Heterogeneous nuclear ribonucleoprotein A3 OS=Mus musculus OX=10090 GN=Hnrnpa3 PE=1 SV=1
SwissProt	FLNA_MOUSE	401	281046	49	10	43	9	0.15	Filamin-A OS=Mus musculus OX=10090 GN=Flna PE=1 SV=5
SwissProt	TAOK3_MOUSE	400	105270	22	12	19	11	0.56	Serine/threonine-protein kinase TAO3 OS=Mus musculus OX=10090 GN=Taok3 PE=1 SV=2
SwissProt	GRP75_MOUSE	400	73416	26	8	23	8	0.59	Stress-70 protein, mitochondrial OS=Mus musculus OX=10090 GN=Hspa9 PE=1 SV=3
SwissProt	PCBP1_MOUSE	398	37474	14	7	11	5	0.76	Poly(rC)-binding protein 1 OS=Mus musculus OX=10090 GN=Pcbp1 PE=1 SV=1
SwissProt	THMS1_MOUSE	398	72734	29	13	24	12	1.02	Protein THEMIS OS=Mus musculus OX=10090 GN=Themis PE=1 SV=1
SwissProt	AAKG1_MOUSE	397	37497	14	11	10	9	1.77	5'-AMP-activated protein kinase subunit gamma-1 OS=Mus musculus OX=10090 GN=Prkag1 PE=1 SV=2
SwissProt	PSMD3_MOUSE	396	60680	9	7	8	6	0.52	26S proteasome non-ATPase regulatory subunit 3 OS=Mus musculus OX=10090 GN=Psmd3 PE=1 SV=3
SwissProt	NNRD_MOUSE	396	36694	15	12	12	10	2.18	ATP-dependent (S)-NAD(P)H-hydrate dehydratase OS=Mus musculus OX=10090 GN=Naxd PE=1 SV=1
SwissProt	PPM1F_MOUSE	395	49580	8	8	8	8	0.99	Protein phosphatase 1F OS=Mus musculus OX=10090 GN=Ppm1f PE=1 SV=1
SwissProt	5NTC_MOUSE	394	64767	19	11	14	9	0.81	Cytosolic purine 5'-nucleotidase OS=Mus musculus OX=10090 GN=Nt5c2 PE=1 SV=2
SwissProt	CTBP1_MOUSE	391	47715	8	7	7	6	0.71	C-terminal-binding protein 1 OS=Mus musculus OX=10090 GN=Ctbp1 PE=1 SV=2
SwissProt	VDAC2_MOUSE	387	31713	12	10	10	8	1.91	Voltage-dependent anion-selective channel protein 2 OS=Mus musculus OX=10090 GN=Vdac2 PE=1 SV=2
SwissProt	TNPO3_MOUSE	386	104103	12	8	10	8	0.39	Transportin-3 OS=Mus musculus OX=10090 GN=Tnpo3 PE=1 SV=1
SwissProt	RPN2_MOUSE	386	69020	12	7	12	7	0.54	Dolichyl-diphosphooligosaccharide--protein glycosyltransferase subunit 2 OS=Mus musculus OX=10090 GN=Rpn2 PE=1 SV=1
SwissProt	GLU2B_MOUSE	384	58756	19	11	16	10	1.07	Glucosidase 2 subunit beta OS=Mus musculus OX=10090 GN=Prkcsh PE=1 SV=1
SwissProt	NOL6_MOUSE	383	129146	17	11	15	9	0.35	Nucleolar protein 6 OS=Mus musculus OX=10090 GN=Nol6 PE=2 SV=2
SwissProt	SPTN1_MOUSE	383	284422	50	6	44	5	0.08	Spectrin alpha chain, non-erythrocytic 1 OS=Mus musculus OX=10090 GN=Sptan1 PE=1 SV=4
SwissProt	NSUN2_MOUSE	375	85397	23	15	19	13	0.92	RNA cytosine C(5)-methyltransferase NSUN2 OS=Mus musculus OX=10090 GN=Nsun2 PE=1 SV=2
SwissProt	GSH1_MOUSE	375	72525	15	9	13	8	0.6	Glutamate--cysteine ligase catalytic subunit OS=Mus musculus OX=10090 GN=Gclc PE=1 SV=4
SwissProt	CDK2_MOUSE	374	38953	16	10	14	9	1.98	Cyclin-dependent kinase 2 OS=Mus musculus OX=10090 GN=Cdk2 PE=1 SV=2
SwissProt	S23IP_MOUSE	372	110711	30	11	23	9	0.42	SEC23-interacting protein OS=Mus musculus OX=10090 GN=Sec23ip PE=1 SV=2
SwissProt	TIPRL_MOUSE	371	31234	10	9	7	6	1.26	TIP41-like protein OS=Mus musculus OX=10090 GN=Tiprl PE=1 SV=1
SwissProt	VAV_MOUSE	368	98074	23	10	22	10	0.55	Proto-oncogene vav OS=Mus musculus OX=10090 GN=Vav1 PE=1 SV=1
SwissProt	STIM1_MOUSE	367	77518	26	13	22	10	0.74	Stromal interaction molecule 1 OS=Mus musculus OX=10090 GN=Stim1 PE=1 SV=2
SwissProt	CNOT9_MOUSE	367	33580	14	10	13	10	2.53	CCR4-NOT transcription complex subunit 9 OS=Mus musculus OX=10090 GN=Cnot9 PE=1 SV=1
SwissProt	M2OM_MOUSE	367	34133	17	10	12	8	1.7	Mitochondrial 2-oxoglutarate/malate carrier protein OS=Mus musculus OX=10090 GN=Slc25a11 PE=1 SV=3
SwissProt	SMCA5_MOUSE	364	121550	31	18	29	17	0.82	SWI/SNF-related matrix-associated actin-dependent regulator of chromatin subfamily A member 5 OS=Mus musculus OX=10090 GN=Smarca5 PE=1 SV=1
SwissProt	ATPG_MOUSE	362	32865	17	9	13	7	1.47	ATP synthase subunit gamma, mitochondrial OS=Mus musculus OX=10090 GN=Atp5f1c PE=1 SV=1
SwissProt	AT131_MOUSE	360	132303	35	10	32	10	0.38	Endoplasmic reticulum transmembrane helix translocase OS=Mus musculus OX=10090 GN=Atp13a1 PE=1 SV=2
SwissProt	HNRH2_MOUSE	358	49248	10	8	8	6	0.68	Heterogeneous nuclear ribonucleoprotein H2 OS=Mus musculus OX=10090 GN=Hnrnph2 PE=1 SV=1
SwissProt	SYYC_MOUSE	358	59068	26	11	24	11	1.21	Tyrosine--tRNA ligase, cytoplasmic OS=Mus musculus OX=10090 GN=Yars1 PE=1 SV=3
SwissProt	PO210_MOUSE	357	203973	29	8	26	8	0.18	Nuclear pore membrane glycoprotein 210 OS=Mus musculus OX=10090 GN=Nup210 PE=1 SV=2
SwissProt	EMC2_MOUSE	356	34912	14	10	12	9	1.98	ER membrane protein complex subunit 2 OS=Mus musculus OX=10090 GN=Emc2 PE=1 SV=1
SwissProt	PGAM5_MOUSE	355	31975	26	17	17	13	4.61	Serine/threonine-protein phosphatase PGAM5, mitochondrial OS=Mus musculus OX=10090 GN=Pgam5 PE=1 SV=1
SwissProt	SPTB2_MOUSE	353	274052	44	10	38	9	0.15	Spectrin beta chain, non-erythrocytic 1 OS=Mus musculus OX=10090 GN=Sptbn1 PE=1 SV=2
SwissProt	CPSF6_MOUSE	353	59116	15	5	13	4	0.33	Cleavage and polyadenylation specificity factor subunit 6 OS=Mus musculus OX=10090 GN=Cpsf6 PE=1 SV=1
SwissProt	SUCA_MOUSE	353	36132	15	8	12	5	0.8	Succinate--CoA ligase [ADP/GDP-forming] subunit alpha, mitochondrial OS=Mus musculus OX=10090 GN=Suclg1 PE=1 SV=4
SwissProt	ENPL_MOUSE	352	92418	27	14	20	10	0.59	Endoplasmin OS=Mus musculus OX=10090 GN=Hsp90b1 PE=1 SV=2
SwissProt	SYNJ1_MOUSE	352	172509	36	10	28	9	0.25	Synaptojanin-1 OS=Mus musculus OX=10090 GN=Synj1 PE=1 SV=3
SwissProt	PSPC1_MOUSE	350	58721	16	8	12	6	0.55	Paraspeckle component 1 OS=Mus musculus OX=10090 GN=Pspc1 PE=1 SV=1
SwissProt	BUB3_MOUSE	347	36931	16	11	11	6	0.99	Mitotic checkpoint protein BUB3 OS=Mus musculus OX=10090 GN=Bub3 PE=1 SV=2
SwissProt	AURKB_MOUSE	347	39360	9	8	8	7	1.13	Aurora kinase B OS=Mus musculus OX=10090 GN=Aurkb PE=1 SV=2
SwissProt	TFR1_MOUSE	343	85677	17	9	15	9	0.57	Transferrin receptor protein 1 OS=Mus musculus OX=10090 GN=Tfrc PE=1 SV=1
SwissProt	NCKPL_MOUSE	343	128822	31	13	25	12	0.49	Nck-associated protein 1-like OS=Mus musculus OX=10090 GN=Nckap1l PE=1 SV=1
SwissProt	DDX6_MOUSE	342	54157	12	7	11	6	0.6	Probable ATP-dependent RNA helicase DDX6 OS=Mus musculus OX=10090 GN=Ddx6 PE=1 SV=1
SwissProt	NDRG1_MOUSE	340	42981	8	5	6	4	0.49	Protein NDRG1 OS=Mus musculus OX=10090 GN=Ndrg1 PE=1 SV=1
SwissProt	LA_MOUSE	339	47727	17	9	16	9	1.23	Lupus La protein homolog OS=Mus musculus OX=10090 GN=Ssb PE=1 SV=1
SwissProt	TRAP1_MOUSE	339	80159	18	7	15	6	0.38	Heat shock protein 75 kDa, mitochondrial OS=Mus musculus OX=10090 GN=Trap1 PE=1 SV=1
SwissProt	SC23A_MOUSE	338	86106	22	11	18	11	0.73	Protein transport protein Sec23A OS=Mus musculus OX=10090 GN=Sec23a PE=1 SV=2
SwissProt	SPT5H_MOUSE	338	120589	22	12	18	10	0.43	Transcription elongation factor SPT5 OS=Mus musculus OX=10090 GN=Supt5h PE=1 SV=1
SwissProt	KHDR1_MOUSE	337	48340	16	11	12	8	1.02	KH domain-containing, RNA-binding, signal transduction-associated protein 1 OS=Mus musculus OX=10090 GN=Khdrbs1 PE=1 SV=2
SwissProt	LDHC_MOUSE	337	35889	20	11	10	3	0.43	L-lactate dehydrogenase C chain OS=Mus musculus OX=10090 GN=Ldhc PE=1 SV=2
SwissProt	CND1_MOUSE	336	155567	33	13	26	11	0.35	Condensin complex subunit 1 OS=Mus musculus OX=10090 GN=Ncapd2 PE=1 SV=2
SwissProt	GLGB_MOUSE	336	80313	20	11	15	10	0.7	1,4-alpha-glucan-branching enzyme OS=Mus musculus OX=10090 GN=Gbe1 PE=1 SV=1
SwissProt	ERGI1_MOUSE	336	32541	12	9	8	8	1.84	Endoplasmic reticulum-Golgi intermediate compartment protein 1 OS=Mus musculus OX=10090 GN=Ergic1 PE=1 SV=1
SwissProt	STA5B_MOUSE	334	89946	16	7	15	7	0.39	Signal transducer and activator of transcription 5B OS=Mus musculus OX=10090 GN=Stat5b PE=1 SV=1
SwissProt	EF1B_MOUSE	334	24678	8	7	6	5	1.8	Elongation factor 1-beta OS=Mus musculus OX=10090 GN=Eef1b PE=1 SV=5
SwissProt	SFXN1_MOUSE	334	35626	13	8	11	7	1.3	Sideroflexin-1 OS=Mus musculus OX=10090 GN=Sfxn1 PE=1 SV=3
SwissProt	SEPT7_MOUSE	333	50518	15	12	10	7	0.8	Septin-7 OS=Mus musculus OX=10090 GN=Septin7 PE=1 SV=1
SwissProt	MITD1_MOUSE	332	28829	7	6	7	6	1.41	MIT domain-containing protein 1 OS=Mus musculus OX=10090 GN=Mitd1 PE=1 SV=1
SwissProt	G6PD2_MOUSE	331	59088	19	13	12	10	1.06	Glucose-6-phosphate 1-dehydrogenase 2 OS=Mus musculus OX=10090 GN=G6pd2 PE=1 SV=3
SwissProt	KC1A_MOUSE	330	38890	19	6	12	5	0.73	Casein kinase I isoform alpha OS=Mus musculus OX=10090 GN=Csnk1a1 PE=1 SV=2
SwissProt	CHD4_MOUSE	329	217614	32	7	30	7	0.15	Chromodomain-helicase-DNA-binding protein 4 OS=Mus musculus OX=10090 GN=Chd4 PE=1 SV=1
SwissProt	CY1_MOUSE	328	35305	13	9	10	6	1.06	Cytochrome c1, heme protein, mitochondrial OS=Mus musculus OX=10090 GN=Cyc1 PE=1 SV=1
SwissProt	STIM2_MOUSE	327	83872	11	7	10	6	0.36	Stromal interaction molecule 2 OS=Mus musculus OX=10090 GN=Stim2 PE=1 SV=2
SwissProt	RRP44_MOUSE	327	108769	22	12	19	11	0.54	Exosome complex exonuclease RRP44 OS=Mus musculus OX=10090 GN=Dis3 PE=1 SV=4
SwissProt	TR150_MOUSE	322	108114	33	13	28	12	0.61	Thyroid hormone receptor-associated protein 3 OS=Mus musculus OX=10090 GN=Thrap3 PE=1 SV=1
SwissProt	SC31A_MOUSE	316	133486	24	11	20	11	0.42	Protein transport protein Sec31A OS=Mus musculus OX=10090 GN=Sec31a PE=1 SV=2
SwissProt	PLPHP_MOUSE	313	30030	13	8	11	7	1.68	Pyridoxal phosphate homeostasis protein OS=Mus musculus OX=10090 GN=Plpbp PE=1 SV=1
SwissProt	SF01_MOUSE	309	70358	14	10	11	7	0.53	Splicing factor 1 OS=Mus musculus OX=10090 GN=Sf1 PE=1 SV=6
SwissProt	SEPT2_MOUSE	307	41499	10	6	9	5	0.67	Septin-2 OS=Mus musculus OX=10090 GN=Septin2 PE=1 SV=2
SwissProt	DHX30_MOUSE	306	136583	31	9	30	9	0.33	ATP-dependent RNA helicase DHX30 OS=Mus musculus OX=10090 GN=Dhx30 PE=1 SV=1
SwissProt	RL13_MOUSE	306	24290	18	11	16	9	3.78	60S ribosomal protein L13 OS=Mus musculus OX=10090 GN=Rpl13 PE=1 SV=3
SwissProt	CDC5L_MOUSE	305	92133	22	11	20	11	0.67	Cell division cycle 5-like protein OS=Mus musculus OX=10090 GN=Cdc5l PE=1 SV=2
SwissProt	MA2C1_MOUSE	305	115614	17	6	17	6	0.25	Alpha-mannosidase 2C1 OS=Mus musculus OX=10090 GN=Man2c1 PE=1 SV=1
SwissProt	K2C1_MOUSE	305	65565	17	9	12	6	0.48	Keratin, type II cytoskeletal 1 OS=Mus musculus OX=10090 GN=Krt1 PE=1 SV=4
SwissProt	MTREX_MOUSE	304	117561	25	8	18	7	0.29	Exosome RNA helicase MTR4 OS=Mus musculus OX=10090 GN=Mtrex PE=1 SV=1
SwissProt	ACINU_MOUSE	303	150629	32	7	29	7	0.22	Apoptotic chromatin condensation inducer in the nucleus OS=Mus musculus OX=10090 GN=Acin1 PE=1 SV=3
SwissProt	ANR44_MOUSE	301	107317	13	6	13	6	0.27	Serine/threonine-protein phosphatase 6 regulatory ankyrin repeat subunit B OS=Mus musculus OX=10090 GN=Ankrd44 PE=1 SV=1
SwissProt	TCPQ_MOUSE	301	59518	24	9	20	7	0.65	T-complex protein 1 subunit theta OS=Mus musculus OX=10090 GN=Cct8 PE=1 SV=3
SwissProt	SMC3_MOUSE	298	141468	38	8	33	7	0.24	Structural maintenance of chromosomes protein 3 OS=Mus musculus OX=10090 GN=Smc3 PE=1 SV=2
SwissProt	NU5M_MOUSE	297	68429	7	6	5	4	0.28	NADH-ubiquinone oxidoreductase chain 5 OS=Mus musculus OX=10090 GN=Mtnd5 PE=1 SV=3
SwissProt	SAFB1_MOUSE	297	105040	26	12	18	7	0.33	Scaffold attachment factor B1 OS=Mus musculus OX=10090 GN=Safb PE=1 SV=2
SwissProt	UBP2L_MOUSE	297	116728	18	8	15	8	0.34	Ubiquitin-associated protein 2-like OS=Mus musculus OX=10090 GN=Ubap2l PE=1 SV=1
SwissProt	HNRPF_MOUSE	297	45701	7	5	4	4	0.45	Heterogeneous nuclear ribonucleoprotein F OS=Mus musculus OX=10090 GN=Hnrnpf PE=1 SV=3
SwissProt	TCPG_MOUSE	297	60591	23	10	20	10	1.02	T-complex protein 1 subunit gamma OS=Mus musculus OX=10090 GN=Cct3 PE=1 SV=1
SwissProt	K2C5_MOUSE	295	61729	25	13	18	10	1	Keratin, type II cytoskeletal 5 OS=Mus musculus OX=10090 GN=Krt5 PE=1 SV=1
SwissProt	RPR1B_MOUSE	294	36861	8	6	8	6	1	Regulation of nuclear pre-mRNA domain-containing protein 1B OS=Mus musculus OX=10090 GN=Rprd1b PE=1 SV=2
SwissProt	DDX18_MOUSE	293	74134	12	7	9	6	0.41	ATP-dependent RNA helicase DDX18 OS=Mus musculus OX=10090 GN=Ddx18 PE=1 SV=1
SwissProt	MEMO1_MOUSE	293	33670	4	4	4	4	0.66	Protein MEMO1 OS=Mus musculus OX=10090 GN=Memo1 PE=1 SV=1
SwissProt	HXK2_MOUSE	290	102469	17	6	17	6	0.28	Hexokinase-2 OS=Mus musculus OX=10090 GN=Hk2 PE=1 SV=1
SwissProt	KCD12_MOUSE	290	35870	9	8	9	8	1.58	BTB/POZ domain-containing protein KCTD12 OS=Mus musculus OX=10090 GN=Kctd12 PE=1 SV=1
SwissProt	NIPS2_MOUSE	289	32912	15	11	10	7	1.16	Protein NipSnap homolog 2 OS=Mus musculus OX=10090 GN=Nipsnap2 PE=1 SV=1
SwissProt	KAD3_MOUSE	289	25410	15	6	15	6	1.71	GTP:AMP phosphotransferase AK3, mitochondrial OS=Mus musculus OX=10090 GN=Ak3 PE=1 SV=3
SwissProt	MY18A_MOUSE	287	232611	39	11	32	9	0.18	Unconventional myosin-XVIIIa OS=Mus musculus OX=10090 GN=Myo18a PE=1 SV=2
SwissProt	AIMP2_MOUSE	287	35355	9	5	7	4	0.62	Aminoacyl tRNA synthase complex-interacting multifunctional protein 2 OS=Mus musculus OX=10090 GN=Aimp2 PE=1 SV=2
SwissProt	NAKD2_MOUSE	285	50827	16	7	15	7	0.8	NAD kinase 2, mitochondrial OS=Mus musculus OX=10090 GN=Nadk2 PE=1 SV=2
SwissProt	TIM50_MOUSE	285	39752	10	6	9	6	0.9	Mitochondrial import inner membrane translocase subunit TIM50 OS=Mus musculus OX=10090 GN=Timm50 PE=1 SV=1
SwissProt	STRAP_MOUSE	285	38418	11	6	11	6	0.94	Serine-threonine kinase receptor-associated protein OS=Mus musculus OX=10090 GN=Strap PE=1 SV=2
SwissProt	MARE1_MOUSE	285	29997	8	7	8	7	1.69	Microtubule-associated protein RP/EB family member 1 OS=Mus musculus OX=10090 GN=Mapre1 PE=1 SV=3
SwissProt	WDR82_MOUSE	285	35056	8	8	6	6	1.07	WD repeat-containing protein 82 OS=Mus musculus OX=10090 GN=Wdr82 PE=1 SV=1
SwissProt	TWF1_MOUSE	283	40054	10	4	9	4	0.53	Twinfilin-1 OS=Mus musculus OX=10090 GN=Twf1 PE=1 SV=2
SwissProt	UBP4_MOUSE	282	108274	25	11	23	10	0.48	Ubiquitin carboxyl-terminal hydrolase 4 OS=Mus musculus OX=10090 GN=Usp4 PE=1 SV=3
SwissProt	GLUCM_MOUSE	282	66323	16	9	15	8	0.67	D-glutamate cyclase, mitochondrial OS=Mus musculus OX=10090 GN=Dglucy PE=1 SV=1
SwissProt	1433Z_MOUSE	282	27754	10	6	9	6	1.5	14-3-3 protein zeta/delta OS=Mus musculus OX=10090 GN=Ywhaz PE=1 SV=1
SwissProt	GELS_MOUSE	280	85888	24	8	19	8	0.49	Gelsolin OS=Mus musculus OX=10090 GN=Gsn PE=1 SV=3
SwissProt	LMF2_MOUSE	275	79947	11	9	7	6	0.38	Lipase maturation factor 2 OS=Mus musculus OX=10090 GN=Lmf2 PE=1 SV=1
SwissProt	K1C10_MOUSE	275	57735	8	6	8	6	0.56	Keratin, type I cytoskeletal 10 OS=Mus musculus OX=10090 GN=Krt10 PE=1 SV=3
SwissProt	THOC2_MOUSE	273	182658	51	12	45	11	0.29	THO complex subunit 2 OS=Mus musculus OX=10090 GN=Thoc2 PE=1 SV=1
SwissProt	PLOD3_MOUSE	273	84869	12	7	11	7	0.42	Multifunctional procollagen lysine hydroxylase and glycosyltransferase LH3 OS=Mus musculus OX=10090 GN=Plod3 PE=1 SV=1
SwissProt	EMC10_MOUSE	273	27036	8	5	7	4	0.87	ER membrane protein complex subunit 10 OS=Mus musculus OX=10090 GN=Emc10 PE=2 SV=2
SwissProt	NIT1_MOUSE	272	35682	11	7	10	7	1.3	Deaminated glutathione amidase OS=Mus musculus OX=10090 GN=Nit1 PE=1 SV=2
SwissProt	EF2K_MOUSE	271	81687	17	11	16	10	0.69	Eukaryotic elongation factor 2 kinase OS=Mus musculus OX=10090 GN=Eef2k PE=1 SV=1
SwissProt	EDC3_MOUSE	271	55922	20	5	18	5	0.46	Enhancer of mRNA-decapping protein 3 OS=Mus musculus OX=10090 GN=Edc3 PE=1 SV=1
SwissProt	PUR4_MOUSE	270	144538	19	8	18	7	0.23	Phosphoribosylformylglycinamidine synthase OS=Mus musculus OX=10090 GN=Pfas PE=1 SV=1
SwissProt	LCP2_MOUSE	270	60201	14	7	12	6	0.53	Lymphocyte cytosolic protein 2 OS=Mus musculus OX=10090 GN=Lcp2 PE=1 SV=2
SwissProt	IMB1_MOUSE	269	97122	8	4	7	4	0.19	Importin subunit beta-1 OS=Mus musculus OX=10090 GN=Kpnb1 PE=1 SV=2
SwissProt	PTBP3_MOUSE	269	56665	7	5	6	4	0.35	Polypyrimidine tract-binding protein 3 OS=Mus musculus OX=10090 GN=Ptbp3 PE=1 SV=1
SwissProt	SYFA_MOUSE	269	57563	17	7	12	6	0.56	Phenylalanine--tRNA ligase alpha subunit OS=Mus musculus OX=10090 GN=Farsa PE=1 SV=1
SwissProt	KCAB2_MOUSE	269	40995	12	9	11	9	1.55	Voltage-gated potassium channel subunit beta-2 OS=Mus musculus OX=10090 GN=Kcnab2 PE=1 SV=1
SwissProt	BRCC3_MOUSE	269	33319	6	6	5	5	0.89	Lys-63-specific deubiquitinase BRCC36 OS=Mus musculus OX=10090 GN=Brcc3 PE=1 SV=1
SwissProt	MPCP_MOUSE	268	39606	8	6	7	6	0.9	Phosphate carrier protein, mitochondrial OS=Mus musculus OX=10090 GN=Slc25a3 PE=1 SV=1
SwissProt	SMHD1_MOUSE	266	225506	51	12	43	12	0.26	Structural maintenance of chromosomes flexible hinge domain-containing protein 1 OS=Mus musculus OX=10090 GN=Smchd1 PE=1 SV=2
SwissProt	U2AF2_MOUSE	266	53483	14	3	8	3	0.27	Splicing factor U2AF 65 kDa subunit OS=Mus musculus OX=10090 GN=U2af2 PE=1 SV=3
SwissProt	CHERP_MOUSE	265	106102	10	6	9	5	0.22	Calcium homeostasis endoplasmic reticulum protein OS=Mus musculus OX=10090 GN=Cherp PE=1 SV=1
SwissProt	SYRC_MOUSE	263	75625	17	8	15	8	0.57	Arginine--tRNA ligase, cytoplasmic OS=Mus musculus OX=10090 GN=Rars1 PE=1 SV=2
SwissProt	NDUS2_MOUSE	263	52592	12	5	10	3	0.27	NADH dehydrogenase [ubiquinone] iron-sulfur protein 2, mitochondrial OS=Mus musculus OX=10090 GN=Ndufs2 PE=1 SV=1
SwissProt	CRKL_MOUSE	263	33809	8	6	7	5	0.87	Crk-like protein OS=Mus musculus OX=10090 GN=Crkl PE=1 SV=2
SwissProt	DPYL2_MOUSE	262	62239	17	5	14	4	0.32	Dihydropyrimidinase-related protein 2 OS=Mus musculus OX=10090 GN=Dpysl2 PE=1 SV=2
SwissProt	SMRC2_MOUSE	261	132522	29	8	23	6	0.21	SWI/SNF complex subunit SMARCC2 OS=Mus musculus OX=10090 GN=Smarcc2 PE=1 SV=2
SwissProt	SNR40_MOUSE	260	39251	7	7	6	6	0.91	U5 small nuclear ribonucleoprotein 40 kDa protein OS=Mus musculus OX=10090 GN=Snrnp40 PE=1 SV=1
SwissProt	DIC_MOUSE	259	31694	8	4	6	4	0.71	Mitochondrial dicarboxylate carrier OS=Mus musculus OX=10090 GN=Slc25a10 PE=1 SV=2
SwissProt	MA1A2_MOUSE	258	72825	13	6	10	5	0.34	Mannosyl-oligosaccharide 1,2-alpha-mannosidase IB OS=Mus musculus OX=10090 GN=Man1a2 PE=1 SV=1
SwissProt	1433E_MOUSE	258	29155	11	6	7	5	1.07	14-3-3 protein epsilon OS=Mus musculus OX=10090 GN=Ywhae PE=1 SV=1
SwissProt	BIEA_MOUSE	258	33504	11	7	11	7	1.43	Biliverdin reductase A OS=Mus musculus OX=10090 GN=Blvra PE=1 SV=1
SwissProt	ILF3_MOUSE	257	95961	13	7	12	7	0.37	Interleukin enhancer-binding factor 3 OS=Mus musculus OX=10090 GN=Ilf3 PE=1 SV=2
SwissProt	RU17_MOUSE	257	51961	15	11	12	9	1.09	U1 small nuclear ribonucleoprotein 70 kDa OS=Mus musculus OX=10090 GN=Snrnp70 PE=1 SV=2
SwissProt	CASP3_MOUSE	257	31454	9	6	7	6	1.25	Caspase-3 OS=Mus musculus OX=10090 GN=Casp3 PE=1 SV=1
SwissProt	PDIA6_MOUSE	255	48070	15	8	14	8	1.03	Protein disulfide-isomerase A6 OS=Mus musculus OX=10090 GN=Pdia6 PE=1 SV=3
SwissProt	MYO1E_MOUSE	254	126738	22	10	20	10	0.4	Unconventional myosin-Ie OS=Mus musculus OX=10090 GN=Myo1e PE=1 SV=1
SwissProt	TBL1X_MOUSE	254	56767	8	4	7	4	0.35	F-box-like/WD repeat-containing protein TBL1X OS=Mus musculus OX=10090 GN=Tbl1x PE=1 SV=2
SwissProt	VAPA_MOUSE	253	27837	11	7	7	6	1.49	Vesicle-associated membrane protein-associated protein A OS=Mus musculus OX=10090 GN=Vapa PE=1 SV=2
SwissProt	QCR1_MOUSE	251	52818	11	6	10	6	0.62	Cytochrome b-c1 complex subunit 1, mitochondrial OS=Mus musculus OX=10090 GN=Uqcrc1 PE=1 SV=2
SwissProt	RPP30_MOUSE	250	29455	14	6	12	6	1.37	Ribonuclease P protein subunit p30 OS=Mus musculus OX=10090 GN=Rpp30 PE=1 SV=1
SwissProt	CNOT7_MOUSE	250	32697	8	5	7	4	0.68	CCR4-NOT transcription complex subunit 7 OS=Mus musculus OX=10090 GN=Cnot7 PE=1 SV=1
SwissProt	SRPK1_MOUSE	249	73043	16	7	14	7	0.51	SRSF protein kinase 1 OS=Mus musculus OX=10090 GN=Srpk1 PE=1 SV=2
SwissProt	CALU_MOUSE	249	37041	14	8	9	6	0.99	Calumenin OS=Mus musculus OX=10090 GN=Calu PE=1 SV=1
SwissProt	KAPCB_MOUSE	249	40682	15	7	14	7	1.08	cAMP-dependent protein kinase catalytic subunit beta OS=Mus musculus OX=10090 GN=Prkacb PE=1 SV=2
SwissProt	U2AF1_MOUSE	249	27797	6	6	3	3	0.58	Splicing factor U2AF 35 kDa subunit OS=Mus musculus OX=10090 GN=U2af1 PE=1 SV=4
SwissProt	NPS3B_MOUSE	247	28290	13	4	9	4	0.82	Protein NipSnap homolog 3B OS=Mus musculus OX=10090 GN=Nipsnap3b PE=1 SV=1
SwissProt	PIGS_MOUSE	246	61671	8	4	6	3	0.23	GPI transamidase component PIG-S OS=Mus musculus OX=10090 GN=Pigs PE=1 SV=3
SwissProt	ICAL_MOUSE	245	84871	30	6	20	5	0.29	Calpastatin OS=Mus musculus OX=10090 GN=Cast PE=1 SV=2
SwissProt	RTCB_MOUSE	245	55214	10	9	9	8	0.86	RNA-splicing ligase RtcB homolog OS=Mus musculus OX=10090 GN=Rtcb PE=1 SV=1
SwissProt	HCD2_MOUSE	245	27402	10	4	8	3	0.59	3-hydroxyacyl-CoA dehydrogenase type-2 OS=Mus musculus OX=10090 GN=Hsd17b10 PE=1 SV=4
SwissProt	RDH13_MOUSE	242	36441	12	5	11	5	0.79	Retinol dehydrogenase 13 OS=Mus musculus OX=10090 GN=Rdh13 PE=1 SV=1
SwissProt	TRMB_MOUSE	242	30584	3	3	2	2	0.32	tRNA (guanine-N(7)-)-methyltransferase OS=Mus musculus OX=10090 GN=Mettl1 PE=1 SV=1
SwissProt	UGGG1_MOUSE	240	176323	29	7	25	7	0.19	UDP-glucose:glycoprotein glucosyltransferase 1 OS=Mus musculus OX=10090 GN=Uggt1 PE=1 SV=4
SwissProt	SNRPA_MOUSE	239	31814	9	6	7	5	0.95	U1 small nuclear ribonucleoprotein A OS=Mus musculus OX=10090 GN=Snrpa PE=1 SV=3
SwissProt	SERB_MOUSE	239	25080	7	6	5	5	1.32	Phosphoserine phosphatase OS=Mus musculus OX=10090 GN=Psph PE=1 SV=1
SwissProt	TRM1L_MOUSE	238	80810	14	4	13	3	0.17	TRMT1-like protein OS=Mus musculus OX=10090 GN=Trmt1l PE=1 SV=1
SwissProt	WDR11_MOUSE	238	135851	17	6	16	5	0.17	WD repeat-containing protein 11 OS=Mus musculus OX=10090 GN=Wdr11 PE=1 SV=1
SwissProt	FIP1_MOUSE	237	64920	14	7	11	6	0.48	Pre-mRNA 3'-end-processing factor FIP1 OS=Mus musculus OX=10090 GN=Fip1l1 PE=1 SV=1
SwissProt	SMRC1_MOUSE	236	122813	25	8	21	7	0.28	SWI/SNF complex subunit SMARCC1 OS=Mus musculus OX=10090 GN=Smarcc1 PE=1 SV=2
SwissProt	MTNA_MOUSE	236	39386	8	5	7	4	0.54	Methylthioribose-1-phosphate isomerase OS=Mus musculus OX=10090 GN=Mri1 PE=1 SV=1
SwissProt	NDUV1_MOUSE	236	50802	13	7	13	7	0.8	NADH dehydrogenase [ubiquinone] flavoprotein 1, mitochondrial OS=Mus musculus OX=10090 GN=Ndufv1 PE=1 SV=1
SwissProt	CREG1_MOUSE	236	24436	3	3	2	2	0.41	Protein CREG1 OS=Mus musculus OX=10090 GN=Creg1 PE=1 SV=1
SwissProt	ACACA_MOUSE	235	265088	25	4	23	4	0.07	Acetyl-CoA carboxylase 1 OS=Mus musculus OX=10090 GN=Acaca PE=1 SV=1
SwissProt	SYEP_MOUSE	235	169972	37	9	35	9	0.25	Bifunctional glutamate/proline--tRNA ligase OS=Mus musculus OX=10090 GN=Eprs1 PE=1 SV=4
SwissProt	NONO_MOUSE	235	54506	12	8	10	7	0.73	Non-POU domain-containing octamer-binding protein OS=Mus musculus OX=10090 GN=Nono PE=1 SV=3
SwissProt	PI42A_MOUSE	234	46122	14	5	14	5	0.59	Phosphatidylinositol 5-phosphate 4-kinase type-2 alpha OS=Mus musculus OX=10090 GN=Pip4k2a PE=1 SV=1
SwissProt	CYFP1_MOUSE	233	145148	24	9	21	9	0.3	Cytoplasmic FMR1-interacting protein 1 OS=Mus musculus OX=10090 GN=Cyfip1 PE=1 SV=1
SwissProt	EIF3A_MOUSE	233	161838	19	7	19	7	0.2	Eukaryotic translation initiation factor 3 subunit A OS=Mus musculus OX=10090 GN=Eif3a PE=1 SV=5
SwissProt	PRC2C_MOUSE	232	310703	37	8	31	5	0.07	Protein PRRC2C OS=Mus musculus OX=10090 GN=Prrc2c PE=1 SV=3
SwissProt	RBM15_MOUSE	232	105658	29	6	26	6	0.27	RNA-binding protein 15 OS=Mus musculus OX=10090 GN=Rbm15 PE=1 SV=1
SwissProt	AGO2_MOUSE	230	97242	17	8	12	6	0.3	Protein argonaute-2 OS=Mus musculus OX=10090 GN=Ago2 PE=1 SV=3
SwissProt	MOT1_MOUSE	230	53232	11	6	8	5	0.49	Monocarboxylate transporter 1 OS=Mus musculus OX=10090 GN=Slc16a1 PE=1 SV=1
SwissProt	ZCCHV_MOUSE	230	106619	11	5	11	5	0.22	Zinc finger CCCH-type antiviral protein 1 OS=Mus musculus OX=10090 GN=Zc3hav1 PE=1 SV=1
SwissProt	PININ_MOUSE	230	82386	18	6	13	5	0.3	Pinin OS=Mus musculus OX=10090 GN=Pnn PE=1 SV=4
SwissProt	TCPA_MOUSE	230	60411	30	14	23	12	1.33	T-complex protein 1 subunit alpha OS=Mus musculus OX=10090 GN=Tcp1 PE=1 SV=3
SwissProt	RPIA_MOUSE	229	32431	10	8	9	7	1.5	Ribose-5-phosphate isomerase OS=Mus musculus OX=10090 GN=Rpia PE=1 SV=2
SwissProt	F91A1_MOUSE	228	93404	11	3	9	3	0.15	Protein FAM91A1 OS=Mus musculus OX=10090 GN=Fam91a1 PE=1 SV=1
SwissProt	VIR_MOUSE	228	201313	26	5	24	5	0.11	Protein virilizer homolog OS=Mus musculus OX=10090 GN=Virma PE=1 SV=1
SwissProt	SFXN3_MOUSE	228	35384	5	4	5	4	0.62	Sideroflexin-3 OS=Mus musculus OX=10090 GN=Sfxn3 PE=1 SV=1
SwissProt	LIMS1_MOUSE	228	37215	5	4	5	4	0.58	LIM and senescent cell antigen-like-containing domain protein 1 OS=Mus musculus OX=10090 GN=Lims1 PE=1 SV=3
SwissProt	FA5_MOUSE	227	247076	40	7	28	2	0.04	Coagulation factor V OS=Mus musculus OX=10090 GN=F5 PE=1 SV=1
SwissProt	KCC2D_MOUSE	227	56334	15	7	13	7	0.7	Calcium/calmodulin-dependent protein kinase type II subunit delta OS=Mus musculus OX=10090 GN=Camk2d PE=1 SV=1
SwissProt	XPP3_MOUSE	227	56641	7	3	6	3	0.25	Xaa-Pro aminopeptidase 3 OS=Mus musculus OX=10090 GN=Xpnpep3 PE=1 SV=1
SwissProt	TCPD_MOUSE	225	58030	26	6	18	5	0.44	T-complex protein 1 subunit delta OS=Mus musculus OX=10090 GN=Cct4 PE=1 SV=3
SwissProt	UGPA_MOUSE	225	56944	8	3	7	3	0.25	UTP--glucose-1-phosphate uridylyltransferase OS=Mus musculus OX=10090 GN=Ugp2 PE=1 SV=3
SwissProt	K22E_MOUSE	224	70880	24	10	17	6	0.52	Keratin, type II cytoskeletal 2 epidermal OS=Mus musculus OX=10090 GN=Krt2 PE=1 SV=1
SwissProt	FCSK_MOUSE	223	119191	11	4	9	3	0.11	L-fucose kinase OS=Mus musculus OX=10090 GN=Fcsk PE=1 SV=1
SwissProt	MTA2_MOUSE	222	74983	22	8	15	7	0.49	Metastasis-associated protein MTA2 OS=Mus musculus OX=10090 GN=Mta2 PE=1 SV=1
SwissProt	CAZA1_MOUSE	222	32919	5	4	5	4	0.67	F-actin-capping protein subunit alpha-1 OS=Mus musculus OX=10090 GN=Capza1 PE=1 SV=4
SwissProt	RL5_MOUSE	222	34379	12	5	9	4	0.64	60S ribosomal protein L5 OS=Mus musculus OX=10090 GN=Rpl5 PE=1 SV=3
SwissProt	TBL3_MOUSE	221	88210	12	7	12	7	0.4	Transducin beta-like protein 3 OS=Mus musculus OX=10090 GN=Tbl3 PE=2 SV=1
SwissProt	CD11B_MOUSE	221	91458	24	9	18	8	0.45	Cyclin-dependent kinase 11B OS=Mus musculus OX=10090 GN=Cdk11b PE=1 SV=2
SwissProt	ADPGK_MOUSE	221	53869	6	5	5	4	0.37	ADP-dependent glucokinase OS=Mus musculus OX=10090 GN=Adpgk PE=1 SV=2
SwissProt	TOP2B_MOUSE	220	181795	46	5	38	5	0.13	DNA topoisomerase 2-beta OS=Mus musculus OX=10090 GN=Top2b PE=1 SV=2
SwissProt	RT15_MOUSE	220	29445	14	8	12	8	2.17	28S ribosomal protein S15, mitochondrial OS=Mus musculus OX=10090 GN=Mrps15 PE=1 SV=2
SwissProt	B3GLT_MOUSE	219	55322	7	4	7	4	0.36	Beta-1,3-glucosyltransferase OS=Mus musculus OX=10090 GN=B3glct PE=1 SV=3
SwissProt	GLCNE_MOUSE	219	79148	10	5	10	5	0.31	Bifunctional UDP-N-acetylglucosamine 2-epimerase/N-acetylmannosamine kinase OS=Mus musculus OX=10090 GN=Gne PE=1 SV=1
SwissProt	RSSA_MOUSE	218	32817	7	5	7	5	0.91	40S ribosomal protein SA OS=Mus musculus OX=10090 GN=Rpsa PE=1 SV=4
SwissProt	SMC2_MOUSE	217	134156	43	7	40	7	0.25	Structural maintenance of chromosomes protein 2 OS=Mus musculus OX=10090 GN=Smc2 PE=1 SV=2
SwissProt	CDK6_MOUSE	216	37005	9	6	9	6	0.99	Cyclin-dependent kinase 6 OS=Mus musculus OX=10090 GN=Cdk6 PE=1 SV=2
SwissProt	C1QBP_MOUSE	216	30994	10	7	8	5	0.98	Complement component 1 Q subcomponent-binding protein, mitochondrial OS=Mus musculus OX=10090 GN=C1qbp PE=1 SV=1
SwissProt	PA1B2_MOUSE	216	25565	11	3	7	2	0.39	Platelet-activating factor acetylhydrolase IB subunit alpha2 OS=Mus musculus OX=10090 GN=Pafah1b2 PE=1 SV=2
SwissProt	CDK13_MOUSE	215	164452	40	5	34	5	0.14	Cyclin-dependent kinase 13 OS=Mus musculus OX=10090 GN=Cdk13 PE=1 SV=3
SwissProt	BAG6_MOUSE	215	120962	17	7	14	6	0.24	Large proline-rich protein BAG6 OS=Mus musculus OX=10090 GN=Bag6 PE=1 SV=1
SwissProt	VATH_MOUSE	215	55819	15	6	13	5	0.46	V-type proton ATPase subunit H OS=Mus musculus OX=10090 GN=Atp6v1h PE=1 SV=1
SwissProt	CBL_MOUSE	214	100500	21	8	20	8	0.41	E3 ubiquitin-protein ligase CBL OS=Mus musculus OX=10090 GN=Cbl PE=1 SV=3
SwissProt	DDX17_MOUSE	214	72354	23	6	18	6	0.42	Probable ATP-dependent RNA helicase DDX17 OS=Mus musculus OX=10090 GN=Ddx17 PE=1 SV=1
SwissProt	MDHM_MOUSE	214	35589	7	3	6	3	0.43	Malate dehydrogenase, mitochondrial OS=Mus musculus OX=10090 GN=Mdh2 PE=1 SV=3
SwissProt	MAT2B_MOUSE	213	37369	9	5	8	5	0.76	Methionine adenosyltransferase 2 subunit beta OS=Mus musculus OX=10090 GN=Mat2b PE=1 SV=1
SwissProt	IMPA2_MOUSE	212	31696	7	6	4	4	0.71	Inositol monophosphatase 2 OS=Mus musculus OX=10090 GN=Impa2 PE=1 SV=1
SwissProt	KIF5A_MOUSE	211	116946	31	9	25	9	0.39	Kinesin heavy chain isoform 5A OS=Mus musculus OX=10090 GN=Kif5a PE=1 SV=3
SwissProt	DPM1_MOUSE	211	29156	10	5	8	5	1.07	Dolichol-phosphate mannosyltransferase subunit 1 OS=Mus musculus OX=10090 GN=Dpm1 PE=1 SV=1
SwissProt	MIC19_MOUSE	211	26318	6	5	6	5	1.23	MICOS complex subunit Mic19 OS=Mus musculus OX=10090 GN=Chchd3 PE=1 SV=1
SwissProt	IF2A_MOUSE	210	36085	13	5	11	4	0.6	Eukaryotic translation initiation factor 2 subunit 1 OS=Mus musculus OX=10090 GN=Eif2s1 PE=1 SV=3
SwissProt	MAZ_MOUSE	210	48739	14	9	10	7	0.84	Myc-associated zinc finger protein OS=Mus musculus OX=10090 GN=Maz PE=1 SV=1
SwissProt	CPSF1_MOUSE	209	160716	37	10	31	9	0.27	Cleavage and polyadenylation specificity factor subunit 1 OS=Mus musculus OX=10090 GN=Cpsf1 PE=1 SV=1
SwissProt	GSH0_MOUSE	209	30516	8	5	7	4	1	Glutamate--cysteine ligase regulatory subunit OS=Mus musculus OX=10090 GN=Gclm PE=1 SV=1
SwissProt	3HIDH_MOUSE	209	35417	8	3	6	3	0.43	3-hydroxyisobutyrate dehydrogenase, mitochondrial OS=Mus musculus OX=10090 GN=Hibadh PE=1 SV=1
SwissProt	ARSB_MOUSE	208	59609	10	6	10	6	0.54	Arylsulfatase B OS=Mus musculus OX=10090 GN=Arsb PE=1 SV=3
SwissProt	LC7L2_MOUSE	208	46555	8	6	7	5	0.58	Putative RNA-binding protein Luc7-like 2 OS=Mus musculus OX=10090 GN=Luc7l2 PE=1 SV=1
SwissProt	K2C1B_MOUSE	207	61322	13	7	11	6	0.52	Keratin, type II cytoskeletal 1b OS=Mus musculus OX=10090 GN=Krt77 PE=1 SV=1
SwissProt	DNJA4_MOUSE	207	44873	14	4	11	2	0.21	DnaJ homolog subfamily A member 4 OS=Mus musculus OX=10090 GN=Dnaja4 PE=1 SV=1
SwissProt	1433T_MOUSE	207	27761	11	5	9	5	1.14	14-3-3 protein theta OS=Mus musculus OX=10090 GN=Ywhaq PE=1 SV=1
SwissProt	TF3C4_MOUSE	206	91554	11	6	11	6	0.32	General transcription factor 3C polypeptide 4 OS=Mus musculus OX=10090 GN=Gtf3c4 PE=1 SV=2
SwissProt	COPB2_MOUSE	206	102384	10	5	10	5	0.23	Coatomer subunit beta' OS=Mus musculus OX=10090 GN=Copb2 PE=1 SV=2
SwissProt	PQBP1_MOUSE	206	30579	9	5	8	5	1	Polyglutamine-binding protein 1 OS=Mus musculus OX=10090 GN=Pqbp1 PE=1 SV=1
SwissProt	ZCHC8_MOUSE	205	77977	9	5	9	5	0.32	Zinc finger CCHC domain-containing protein 8 OS=Mus musculus OX=10090 GN=Zcchc8 PE=1 SV=3
SwissProt	MTMR5_MOUSE	205	208561	25	4	23	4	0.09	Myotubularin-related protein 5 OS=Mus musculus OX=10090 GN=Sbf1 PE=1 SV=2
SwissProt	HACD3_MOUSE	205	43103	6	5	5	5	0.64	Very-long-chain (3R)-3-hydroxyacyl-CoA dehydratase 3 OS=Mus musculus OX=10090 GN=Hacd3 PE=1 SV=2
SwissProt	LRC47_MOUSE	205	63551	9	5	8	5	0.4	Leucine-rich repeat-containing protein 47 OS=Mus musculus OX=10090 GN=Lrrc47 PE=1 SV=1
SwissProt	IVD_MOUSE	204	46296	11	5	9	5	0.58	Isovaleryl-CoA dehydrogenase, mitochondrial OS=Mus musculus OX=10090 GN=Ivd PE=1 SV=1
SwissProt	MA2B2_MOUSE	204	115537	11	7	9	6	0.25	Epididymis-specific alpha-mannosidase OS=Mus musculus OX=10090 GN=Man2b2 PE=1 SV=2
SwissProt	RSU1_MOUSE	204	31531	16	7	14	6	1.24	Ras suppressor protein 1 OS=Mus musculus OX=10090 GN=Rsu1 PE=1 SV=3
SwissProt	AT2A2_MOUSE	203	114784	20	6	19	6	0.25	Sarcoplasmic/endoplasmic reticulum calcium ATPase 2 OS=Mus musculus OX=10090 GN=Atp2a2 PE=1 SV=2
SwissProt	PSDE_MOUSE	203	34555	5	5	3	3	0.45	26S proteasome non-ATPase regulatory subunit 14 OS=Mus musculus OX=10090 GN=Psmd14 PE=1 SV=2
SwissProt	AUHM_MOUSE	203	33374	10	5	9	4	0.66	Methylglutaconyl-CoA hydratase, mitochondrial OS=Mus musculus OX=10090 GN=Auh PE=1 SV=1
SwissProt	TUSC3_MOUSE	203	39523	9	6	8	5	0.71	Tumor suppressor candidate 3 OS=Mus musculus OX=10090 GN=Tusc3 PE=1 SV=1
SwissProt	PP6R1_MOUSE	202	94468	11	6	9	6	0.31	Serine/threonine-protein phosphatase 6 regulatory subunit 1 OS=Mus musculus OX=10090 GN=Ppp6r1 PE=1 SV=1
SwissProt	NEK9_MOUSE	202	107075	12	4	12	4	0.17	Serine/threonine-protein kinase Nek9 OS=Mus musculus OX=10090 GN=Nek9 PE=1 SV=2
SwissProt	MIC27_MOUSE	201	29242	9	4	9	4	0.79	MICOS complex subunit Mic27 OS=Mus musculus OX=10090 GN=Apool PE=1 SV=1
SwissProt	SC24A_MOUSE	200	118707	16	7	15	6	0.24	Protein transport protein Sec24A OS=Mus musculus OX=10090 GN=Sec24a PE=1 SV=1
SwissProt	EDNRB_MOUSE	200	49528	37	18	14	1	0.09	Endothelin receptor type B OS=Mus musculus OX=10090 GN=Ednrb PE=2 SV=1
SwissProt	SMAP_MOUSE	200	20034	4	3	3	2	0.52	Small acidic protein OS=Mus musculus OX=10090 GN=Smap PE=1 SV=1
SwissProt	RS27A_MOUSE	199	17939	7	4	5	4	1.54	Ubiquitin-40S ribosomal protein S27a OS=Mus musculus OX=10090 GN=Rps27a PE=1 SV=2
SwissProt	MYO1G_MOUSE	199	117153	13	7	13	7	0.29	Unconventional myosin-Ig OS=Mus musculus OX=10090 GN=Myo1g PE=1 SV=1
SwissProt	ACD10_MOUSE	199	118903	17	7	16	7	0.29	Acyl-CoA dehydrogenase family member 10 OS=Mus musculus OX=10090 GN=Acad10 PE=1 SV=1
SwissProt	NT5D3_MOUSE	199	63130	15	9	14	9	0.84	5'-nucleotidase domain-containing protein 3 OS=Mus musculus OX=10090 GN=Nt5dc3 PE=1 SV=1
SwissProt	TRA2B_MOUSE	198	33646	9	7	9	7	1.42	Transformer-2 protein homolog beta OS=Mus musculus OX=10090 GN=Tra2b PE=1 SV=1
SwissProt	PCBP2_MOUSE	197	38197	13	4	11	4	0.56	Poly(rC)-binding protein 2 OS=Mus musculus OX=10090 GN=Pcbp2 PE=1 SV=1
SwissProt	UBR2_MOUSE	196	199026	16	7	14	7	0.16	E3 ubiquitin-protein ligase UBR2 OS=Mus musculus OX=10090 GN=Ubr2 PE=1 SV=2
SwissProt	EI2BB_MOUSE	196	38873	10	3	7	3	0.39	Translation initiation factor eIF-2B subunit beta OS=Mus musculus OX=10090 GN=Eif2b2 PE=1 SV=1
SwissProt	CHID1_MOUSE	195	44877	7	4	7	4	0.46	Chitinase domain-containing protein 1 OS=Mus musculus OX=10090 GN=Chid1 PE=1 SV=1
SwissProt	MAGT1_MOUSE	195	37944	5	4	5	4	0.57	Magnesium transporter protein 1 OS=Mus musculus OX=10090 GN=Magt1 PE=1 SV=1
SwissProt	RBM12_MOUSE	194	102730	26	12	18	10	0.52	RNA-binding protein 12 OS=Mus musculus OX=10090 GN=Rbm12 PE=1 SV=3
SwissProt	DKC1_MOUSE	194	57365	14	5	12	4	0.35	H/ACA ribonucleoprotein complex subunit DKC1 OS=Mus musculus OX=10090 GN=Dkc1 PE=1 SV=4
SwissProt	ILF2_MOUSE	194	43035	10	4	8	4	0.48	Interleukin enhancer-binding factor 2 OS=Mus musculus OX=10090 GN=Ilf2 PE=1 SV=1
SwissProt	CCNK_MOUSE	193	61324	12	3	11	2	0.15	Cyclin-K OS=Mus musculus OX=10090 GN=Ccnk PE=1 SV=3
SwissProt	SF3B4_MOUSE	193	44327	2	2	2	2	0.21	Splicing factor 3B subunit 4 OS=Mus musculus OX=10090 GN=Sf3b4 PE=1 SV=1
SwissProt	CLH1_MOUSE	192	191435	21	4	20	3	0.07	Clathrin heavy chain 1 OS=Mus musculus OX=10090 GN=Cltc PE=1 SV=3
SwissProt	K2C6A_MOUSE	190	59299	17	8	14	7	0.65	Keratin, type II cytoskeletal 6A OS=Mus musculus OX=10090 GN=Krt6a PE=1 SV=3
SwissProt	ATAD3_MOUSE	190	66701	21	8	15	6	0.47	ATPase family AAA domain-containing protein 3 OS=Mus musculus OX=10090 GN=Atad3 PE=1 SV=1
SwissProt	OST48_MOUSE	190	48997	10	8	9	8	1.01	Dolichyl-diphosphooligosaccharide--protein glycosyltransferase 48 kDa subunit OS=Mus musculus OX=10090 GN=Ddost PE=1 SV=2
SwissProt	DEGS1_MOUSE	190	38216	4	4	4	4	0.56	Sphingolipid delta(4)-desaturase DES1 OS=Mus musculus OX=10090 GN=Degs1 PE=1 SV=1
SwissProt	HS90A_MOUSE	189	84735	20	6	16	5	0.29	Heat shock protein HSP 90-alpha OS=Mus musculus OX=10090 GN=Hsp90aa1 PE=1 SV=4
SwissProt	K2C79_MOUSE	189	57517	15	6	11	5	0.45	Keratin, type II cytoskeletal 79 OS=Mus musculus OX=10090 GN=Krt79 PE=1 SV=2
SwissProt	PSMD7_MOUSE	189	36517	10	4	9	4	0.59	26S proteasome non-ATPase regulatory subunit 7 OS=Mus musculus OX=10090 GN=Psmd7 PE=1 SV=2
SwissProt	MARE3_MOUSE	189	31946	9	4	8	4	0.7	Microtubule-associated protein RP/EB family member 3 OS=Mus musculus OX=10090 GN=Mapre3 PE=1 SV=1
SwissProt	TXTP_MOUSE	189	33910	12	4	9	3	0.46	Tricarboxylate transport protein, mitochondrial OS=Mus musculus OX=10090 GN=Slc25a1 PE=1 SV=1
SwissProt	AMPD2_MOUSE	188	91965	19	7	19	7	0.38	AMP deaminase 2 OS=Mus musculus OX=10090 GN=Ampd2 PE=1 SV=1
SwissProt	CPSF2_MOUSE	188	88327	19	3	18	3	0.16	Cleavage and polyadenylation specificity factor subunit 2 OS=Mus musculus OX=10090 GN=Cpsf2 PE=1 SV=1
SwissProt	FA98A_MOUSE	188	55021	12	5	11	5	0.47	Protein FAM98A OS=Mus musculus OX=10090 GN=Fam98a PE=1 SV=1
SwissProt	CAF17_MOUSE	188	38375	7	3	7	3	0.39	Putative transferase CAF17 homolog, mitochondrial OS=Mus musculus OX=10090 GN=Iba57 PE=1 SV=1
SwissProt	MSH6_MOUSE	187	150989	15	5	14	5	0.15	DNA mismatch repair protein Msh6 OS=Mus musculus OX=10090 GN=Msh6 PE=1 SV=3
SwissProt	BRE1B_MOUSE	187	113897	24	5	23	5	0.21	E3 ubiquitin-protein ligase BRE1B OS=Mus musculus OX=10090 GN=Rnf40 PE=1 SV=2
SwissProt	YTHD2_MOUSE	187	62242	12	4	10	3	0.23	YTH domain-containing family protein 2 OS=Mus musculus OX=10090 GN=Ythdf2 PE=1 SV=1
SwissProt	BD1L1_MOUSE	186	327254	49	8	42	8	0.11	Biorientation of chromosomes in cell division protein 1-like 1 OS=Mus musculus OX=10090 GN=Bod1l PE=1 SV=1
SwissProt	PTN23_MOUSE	186	185100	18	6	17	6	0.15	Tyrosine-protein phosphatase non-receptor type 23 OS=Mus musculus OX=10090 GN=Ptpn23 PE=1 SV=2
SwissProt	NUDT5_MOUSE	186	23969	8	5	8	5	1.41	ADP-sugar pyrophosphatase OS=Mus musculus OX=10090 GN=Nudt5 PE=1 SV=1
SwissProt	ELP6_MOUSE	186	29308	8	6	8	6	1.38	Elongator complex protein 6 OS=Mus musculus OX=10090 GN=Elp6 PE=2 SV=1
SwissProt	RM10_MOUSE	186	29377	7	3	6	3	0.54	39S ribosomal protein L10, mitochondrial OS=Mus musculus OX=10090 GN=Mrpl10 PE=1 SV=2
SwissProt	NUP98_MOUSE	185	197118	18	3	14	3	0.07	Nuclear pore complex protein Nup98-Nup96 OS=Mus musculus OX=10090 GN=Nup98 PE=1 SV=2
SwissProt	YLPM1_MOUSE	185	155032	16	5	13	4	0.12	YLP motif-containing protein 1 OS=Mus musculus OX=10090 GN=Ylpm1 PE=2 SV=2
SwissProt	AAAS_MOUSE	185	59393	6	5	6	5	0.43	Aladin OS=Mus musculus OX=10090 GN=Aaas PE=1 SV=1
SwissProt	K2C73_MOUSE	184	58875	23	6	17	6	0.54	Keratin, type II cytoskeletal 73 OS=Mus musculus OX=10090 GN=Krt73 PE=1 SV=1
SwissProt	ELP1_MOUSE	184	149489	16	6	15	6	0.19	Elongator complex protein 1 OS=Mus musculus OX=10090 GN=Elp1 PE=1 SV=2
SwissProt	CPSF7_MOUSE	184	51979	15	6	13	6	0.64	Cleavage and polyadenylation specificity factor subunit 7 OS=Mus musculus OX=10090 GN=Cpsf7 PE=1 SV=2
SwissProt	RT02_MOUSE	184	32293	5	3	5	3	0.48	28S ribosomal protein S2, mitochondrial OS=Mus musculus OX=10090 GN=Mrps2 PE=1 SV=1
SwissProt	AGAP3_MOUSE	183	97905	13	4	10	4	0.19	Arf-GAP with GTPase, ANK repeat and PH domain-containing protein 3 OS=Mus musculus OX=10090 GN=Agap3 PE=1 SV=1
SwissProt	CLCC1_MOUSE	183	60582	7	3	5	2	0.15	Chloride channel CLIC-like protein 1 OS=Mus musculus OX=10090 GN=Clcc1 PE=1 SV=1
SwissProt	SURF4_MOUSE	182	30361	5	3	4	2	0.32	Surfeit locus protein 4 OS=Mus musculus OX=10090 GN=Surf4 PE=1 SV=1
SwissProt	AQR_MOUSE	182	170185	24	7	22	7	0.19	RNA helicase aquarius OS=Mus musculus OX=10090 GN=Aqr PE=1 SV=2
SwissProt	SDHA_MOUSE	182	72539	13	6	11	5	0.34	Succinate dehydrogenase [ubiquinone] flavoprotein subunit, mitochondrial OS=Mus musculus OX=10090 GN=Sdha PE=1 SV=1
SwissProt	SYFB_MOUSE	182	65655	15	8	13	7	0.58	Phenylalanine--tRNA ligase beta subunit OS=Mus musculus OX=10090 GN=Farsb PE=1 SV=2
SwissProt	ADPRH_MOUSE	182	40042	6	6	6	6	0.89	[Protein ADP-ribosylarginine] hydrolase OS=Mus musculus OX=10090 GN=Adprh PE=1 SV=1
SwissProt	GALT2_MOUSE	181	64473	18	4	17	4	0.3	Polypeptide N-acetylgalactosaminyltransferase 2 OS=Mus musculus OX=10090 GN=Galnt2 PE=1 SV=1
SwissProt	BDH_MOUSE	181	38274	10	4	9	4	0.56	D-beta-hydroxybutyrate dehydrogenase, mitochondrial OS=Mus musculus OX=10090 GN=Bdh1 PE=1 SV=2
SwissProt	PYGB_MOUSE	180	96668	8	4	8	4	0.19	Glycogen phosphorylase, brain form OS=Mus musculus OX=10090 GN=Pygb PE=1 SV=3
SwissProt	PI42B_MOUSE	180	47289	9	2	8	2	0.2	Phosphatidylinositol 5-phosphate 4-kinase type-2 beta OS=Mus musculus OX=10090 GN=Pip4k2b PE=1 SV=1
SwissProt	BIG2_MOUSE	179	202110	34	2	26	1	0.02	Brefeldin A-inhibited guanine nucleotide-exchange protein 2 OS=Mus musculus OX=10090 GN=Arfgef2 PE=1 SV=1
SwissProt	AAKB1_MOUSE	179	30289	8	4	6	4	0.75	5'-AMP-activated protein kinase subunit beta-1 OS=Mus musculus OX=10090 GN=Prkab1 PE=1 SV=2
SwissProt	OTUD4_MOUSE	178	122979	17	4	16	4	0.15	OTU domain-containing protein 4 OS=Mus musculus OX=10090 GN=Otud4 PE=1 SV=1
SwissProt	YTHD1_MOUSE	178	60841	12	3	9	2	0.15	YTH domain-containing family protein 1 OS=Mus musculus OX=10090 GN=Ythdf1 PE=1 SV=1
SwissProt	TYY1_MOUSE	178	44689	8	2	6	2	0.21	Transcriptional repressor protein YY1 OS=Mus musculus OX=10090 GN=Yy1 PE=1 SV=1
SwissProt	DCP1A_MOUSE	176	65178	17	3	11	2	0.14	mRNA-decapping enzyme 1A OS=Mus musculus OX=10090 GN=Dcp1a PE=1 SV=1
SwissProt	LACTB_MOUSE	176	60667	11	3	7	3	0.23	Serine beta-lactamase-like protein LACTB, mitochondrial OS=Mus musculus OX=10090 GN=Lactb PE=1 SV=1
SwissProt	RRP7A_MOUSE	176	32379	12	5	9	4	0.69	Ribosomal RNA-processing protein 7 homolog A OS=Mus musculus OX=10090 GN=Rrp7a PE=2 SV=1
SwissProt	CF410_MOUSE	173	28221	2	2	2	2	0.35	Cilia- and flagella-associated protein 410 OS=Mus musculus OX=10090 GN=Cfap410 PE=1 SV=1
SwissProt	ACOT8_MOUSE	173	35804	8	3	6	3	0.43	Acyl-coenzyme A thioesterase 8 OS=Mus musculus OX=10090 GN=Acot8 PE=1 SV=1
SwissProt	TMED4_MOUSE	172	26005	7	4	6	4	0.92	Transmembrane emp24 domain-containing protein 4 OS=Mus musculus OX=10090 GN=Tmed4 PE=1 SV=1
SwissProt	XPO1_MOUSE	171	123013	11	4	11	4	0.15	Exportin-1 OS=Mus musculus OX=10090 GN=Xpo1 PE=1 SV=1
SwissProt	WAPL_MOUSE	171	133986	20	3	15	3	0.1	Wings apart-like protein homolog OS=Mus musculus OX=10090 GN=Wapl PE=1 SV=2
SwissProt	MP2K1_MOUSE	171	43446	7	4	6	4	0.48	Dual specificity mitogen-activated protein kinase kinase 1 OS=Mus musculus OX=10090 GN=Map2k1 PE=1 SV=2
SwissProt	P5CR3_MOUSE	171	28703	6	5	6	5	1.09	Pyrroline-5-carboxylate reductase 3 OS=Mus musculus OX=10090 GN=Pycr3 PE=1 SV=2
SwissProt	GGPPS_MOUSE	171	34685	8	5	8	5	0.85	Geranylgeranyl pyrophosphate synthase OS=Mus musculus OX=10090 GN=Ggps1 PE=1 SV=1
SwissProt	TITIN_MOUSE	170	3904053	612	27	539	27	0.03	Titin OS=Mus musculus OX=10090 GN=Ttn PE=1 SV=1
SwissProt	NUCB2_MOUSE	169	50273	8	4	8	4	0.4	Nucleobindin-2 OS=Mus musculus OX=10090 GN=Nucb2 PE=1 SV=2
SwissProt	AAKG2_MOUSE	169	62910	21	5	18	5	0.4	5'-AMP-activated protein kinase subunit gamma-2 OS=Mus musculus OX=10090 GN=Prkag2 PE=1 SV=2
SwissProt	THOC6_MOUSE	169	37291	10	6	10	6	0.98	THO complex subunit 6 homolog OS=Mus musculus OX=10090 GN=Thoc6 PE=1 SV=1
SwissProt	EXOS6_MOUSE	169	28353	5	2	5	2	0.35	Exosome complex component MTR3 OS=Mus musculus OX=10090 GN=Exosc6 PE=1 SV=1
SwissProt	PP2AA_MOUSE	168	35585	9	5	7	5	0.81	Serine/threonine-protein phosphatase 2A catalytic subunit alpha isoform OS=Mus musculus OX=10090 GN=Ppp2ca PE=1 SV=1
SwissProt	EIF3B_MOUSE	167	91313	15	5	13	5	0.26	Eukaryotic translation initiation factor 3 subunit B OS=Mus musculus OX=10090 GN=Eif3b PE=1 SV=1
SwissProt	SRRM1_MOUSE	167	106798	50	9	43	8	0.38	Serine/arginine repetitive matrix protein 1 OS=Mus musculus OX=10090 GN=Srrm1 PE=1 SV=2
SwissProt	ARP3_MOUSE	167	47327	7	3	7	3	0.31	Actin-related protein 3 OS=Mus musculus OX=10090 GN=Actr3 PE=1 SV=3
SwissProt	NHRF1_MOUSE	167	38577	11	6	11	6	0.93	Na(+)/H(+) exchange regulatory cofactor NHE-RF1 OS=Mus musculus OX=10090 GN=Slc9a3r1 PE=1 SV=3
SwissProt	C1GLC_MOUSE	166	36044	5	4	5	4	0.6	C1GALT1-specific chaperone 1 OS=Mus musculus OX=10090 GN=C1galt1c1 PE=2 SV=1
SwissProt	NAA40_MOUSE	166	27211	8	3	6	3	0.59	N-alpha-acetyltransferase 40 OS=Mus musculus OX=10090 GN=Naa40 PE=1 SV=1
SwissProt	THG1_MOUSE	165	34949	7	5	7	5	0.84	Probable tRNA(His) guanylyltransferase OS=Mus musculus OX=10090 GN=Thg1l PE=1 SV=1
SwissProt	NCBP1_MOUSE	164	91868	10	4	10	4	0.2	Nuclear cap-binding protein subunit 1 OS=Mus musculus OX=10090 GN=Ncbp1 PE=1 SV=2
SwissProt	ARBK1_MOUSE	164	79588	14	5	14	5	0.31	Beta-adrenergic receptor kinase 1 OS=Mus musculus OX=10090 GN=Grk2 PE=1 SV=2
SwissProt	RT34_MOUSE	164	25811	10	7	9	6	1.67	28S ribosomal protein S34, mitochondrial OS=Mus musculus OX=10090 GN=Mrps34 PE=1 SV=1
SwissProt	MTCH2_MOUSE	164	33477	4	3	3	2	0.29	Mitochondrial carrier homolog 2 OS=Mus musculus OX=10090 GN=Mtch2 PE=1 SV=1
SwissProt	RL1D1_MOUSE	163	50390	17	3	15	2	0.18	Ribosomal L1 domain-containing protein 1 OS=Mus musculus OX=10090 GN=Rsl1d1 PE=1 SV=1
SwissProt	NCKP1_MOUSE	162	128700	15	4	13	3	0.1	Nck-associated protein 1 OS=Mus musculus OX=10090 GN=Nckap1 PE=1 SV=2
SwissProt	ACSF3_MOUSE	162	65036	9	3	9	3	0.22	Malonate--CoA ligase ACSF3, mitochondrial OS=Mus musculus OX=10090 GN=Acsf3 PE=1 SV=2
SwissProt	K1C17_MOUSE	161	48132	9	7	8	6	0.7	Keratin, type I cytoskeletal 17 OS=Mus musculus OX=10090 GN=Krt17 PE=1 SV=3
SwissProt	K2C8_MOUSE	160	54531	13	6	11	5	0.48	Keratin, type II cytoskeletal 8 OS=Mus musculus OX=10090 GN=Krt8 PE=1 SV=4
SwissProt	WDHD1_MOUSE	160	124176	16	6	15	5	0.19	WD repeat and HMG-box DNA-binding protein 1 OS=Mus musculus OX=10090 GN=Wdhd1 PE=1 SV=2
SwissProt	MARE2_MOUSE	160	36923	7	5	7	5	0.78	Microtubule-associated protein RP/EB family member 2 OS=Mus musculus OX=10090 GN=Mapre2 PE=1 SV=1
SwissProt	ETHE1_MOUSE	160	27721	6	5	5	5	1.14	Persulfide dioxygenase ETHE1, mitochondrial OS=Mus musculus OX=10090 GN=Ethe1 PE=1 SV=2
SwissProt	THTM_MOUSE	160	33077	4	3	4	3	0.47	3-mercaptopyruvate sulfurtransferase OS=Mus musculus OX=10090 GN=Mpst PE=1 SV=4
SwissProt	PEX6_MOUSE	159	104483	16	5	15	5	0.23	Peroxisome assembly factor 2 OS=Mus musculus OX=10090 GN=Pex6 PE=1 SV=1
SwissProt	MMS19_MOUSE	159	113017	8	2	8	2	0.08	MMS19 nucleotide excision repair protein homolog OS=Mus musculus OX=10090 GN=Mms19 PE=1 SV=1
SwissProt	VWA8_MOUSE	158	213287	21	6	19	6	0.13	von Willebrand factor A domain-containing protein 8 OS=Mus musculus OX=10090 GN=Vwa8 PE=1 SV=2
SwissProt	LCAP_MOUSE	158	117229	7	2	6	2	0.08	Leucyl-cystinyl aminopeptidase OS=Mus musculus OX=10090 GN=Lnpep PE=1 SV=1
SwissProt	SAHH_MOUSE	158	47657	15	8	14	7	0.87	Adenosylhomocysteinase OS=Mus musculus OX=10090 GN=Ahcy PE=1 SV=3
SwissProt	HDAC6_MOUSE	157	125706	17	3	11	3	0.11	Histone deacetylase 6 OS=Mus musculus OX=10090 GN=Hdac6 PE=1 SV=3
SwissProt	PCNA_MOUSE	157	28766	8	4	7	4	0.8	Proliferating cell nuclear antigen OS=Mus musculus OX=10090 GN=Pcna PE=1 SV=2
SwissProt	MCU_MOUSE	157	39657	6	2	6	2	0.24	Calcium uniporter protein, mitochondrial OS=Mus musculus OX=10090 GN=Mcu PE=1 SV=2
SwissProt	RENR_MOUSE	157	39067	5	2	5	2	0.24	Renin receptor OS=Mus musculus OX=10090 GN=Atp6ap2 PE=1 SV=2
SwissProt	PTN11_MOUSE	156	67992	17	4	13	4	0.29	Tyrosine-protein phosphatase non-receptor type 11 OS=Mus musculus OX=10090 GN=Ptpn11 PE=1 SV=3
SwissProt	PIGT_MOUSE	155	65663	14	5	9	4	0.38	GPI transamidase component PIG-T OS=Mus musculus OX=10090 GN=Pigt PE=1 SV=2
SwissProt	OXA1L_MOUSE	155	48189	9	4	8	4	0.42	Mitochondrial inner membrane protein OXA1L OS=Mus musculus OX=10090 GN=Oxa1l PE=1 SV=1
SwissProt	CAZA2_MOUSE	154	32947	4	2	4	2	0.29	F-actin-capping protein subunit alpha-2 OS=Mus musculus OX=10090 GN=Capza2 PE=1 SV=3
SwissProt	OPA1_MOUSE	153	111270	20	10	20	10	0.47	Dynamin-like 120 kDa protein, mitochondrial OS=Mus musculus OX=10090 GN=Opa1 PE=1 SV=1
SwissProt	NAF1_MOUSE	153	53213	8	3	8	3	0.27	H/ACA ribonucleoprotein complex non-core subunit NAF1 OS=Mus musculus OX=10090 GN=Naf1 PE=1 SV=2
SwissProt	CSK_MOUSE	152	50684	11	3	9	2	0.18	Tyrosine-protein kinase CSK OS=Mus musculus OX=10090 GN=Csk PE=1 SV=2
SwissProt	TPM3_MOUSE	152	32974	20	9	13	6	1.16	Tropomyosin alpha-3 chain OS=Mus musculus OX=10090 GN=Tpm3 PE=1 SV=3
SwissProt	TXND5_MOUSE	151	46386	5	4	5	4	0.44	Thioredoxin domain-containing protein 5 OS=Mus musculus OX=10090 GN=Txndc5 PE=1 SV=2
SwissProt	PLRG1_MOUSE	150	56902	11	5	11	5	0.45	Pleiotropic regulator 1 OS=Mus musculus OX=10090 GN=Plrg1 PE=1 SV=1
SwissProt	ZAP70_MOUSE	150	70066	10	3	10	3	0.2	Tyrosine-protein kinase ZAP-70 OS=Mus musculus OX=10090 GN=Zap70 PE=1 SV=3
SwissProt	MITOK_MOUSE	150	45104	11	4	11	4	0.46	Mitochondrial potassium channel OS=Mus musculus OX=10090 GN=Ccdc51 PE=1 SV=1
SwissProt	TADBP_MOUSE	150	44519	5	4	4	3	0.33	TAR DNA-binding protein 43 OS=Mus musculus OX=10090 GN=Tardbp PE=1 SV=1
SwissProt	COPG1_MOUSE	149	97450	16	4	15	4	0.19	Coatomer subunit gamma-1 OS=Mus musculus OX=10090 GN=Copg1 PE=1 SV=1
SwissProt	SYVC_MOUSE	149	140127	18	5	17	5	0.17	Valine--tRNA ligase OS=Mus musculus OX=10090 GN=Vars1 PE=1 SV=1
SwissProt	ERGI2_MOUSE	148	42454	11	4	7	4	0.49	Endoplasmic reticulum-Golgi intermediate compartment protein 2 OS=Mus musculus OX=10090 GN=Ergic2 PE=1 SV=1
SwissProt	1433G_MOUSE	148	28285	10	4	7	4	0.82	14-3-3 protein gamma OS=Mus musculus OX=10090 GN=Ywhag PE=1 SV=2
SwissProt	SCD2_MOUSE	148	40890	7	5	6	4	0.52	Stearoyl-CoA desaturase 2 OS=Mus musculus OX=10090 GN=Scd2 PE=1 SV=2
SwissProt	MPPA_MOUSE	147	58242	9	2	8	1	0.08	Mitochondrial-processing peptidase subunit alpha OS=Mus musculus OX=10090 GN=Pmpca PE=1 SV=1
SwissProt	K2C6B_MOUSE	147	60285	14	7	12	7	0.64	Keratin, type II cytoskeletal 6B OS=Mus musculus OX=10090 GN=Krt6b PE=1 SV=3
SwissProt	SPF27_MOUSE	147	26115	8	4	6	4	0.91	Pre-mRNA-splicing factor SPF27 OS=Mus musculus OX=10090 GN=Bcas2 PE=1 SV=1
SwissProt	DLG1_MOUSE	146	100058	11	3	10	3	0.14	Disks large homolog 1 OS=Mus musculus OX=10090 GN=Dlg1 PE=1 SV=1
SwissProt	ANXA6_MOUSE	146	75837	14	2	11	2	0.12	Annexin A6 OS=Mus musculus OX=10090 GN=Anxa6 PE=1 SV=3
SwissProt	MLEC_MOUSE	146	32322	8	2	7	2	0.3	Malectin OS=Mus musculus OX=10090 GN=Mlec PE=1 SV=2
SwissProt	DGKZ_MOUSE	145	103965	14	4	10	4	0.18	Diacylglycerol kinase zeta OS=Mus musculus OX=10090 GN=Dgkz PE=1 SV=2
SwissProt	ARLY_MOUSE	145	51707	14	5	12	5	0.51	Argininosuccinate lyase OS=Mus musculus OX=10090 GN=Asl PE=1 SV=1
SwissProt	NU155_MOUSE	144	155019	14	4	11	4	0.12	Nuclear pore complex protein Nup155 OS=Mus musculus OX=10090 GN=Nup155 PE=1 SV=1
SwissProt	VCIP1_MOUSE	144	134418	18	4	15	3	0.1	Deubiquitinating protein VCPIP1 OS=Mus musculus OX=10090 GN=Vcpip1 PE=1 SV=1
SwissProt	TGFB1_MOUSE	144	44282	5	3	4	3	0.33	Transforming growth factor beta-1 proprotein OS=Mus musculus OX=10090 GN=Tgfb1 PE=1 SV=1
SwissProt	PPIL4_MOUSE	144	57195	4	3	3	2	0.16	Peptidyl-prolyl cis-trans isomerase-like 4 OS=Mus musculus OX=10090 GN=Ppil4 PE=1 SV=2
SwissProt	4F2_MOUSE	143	58300	14	4	11	4	0.34	4F2 cell-surface antigen heavy chain OS=Mus musculus OX=10090 GN=Slc3a2 PE=1 SV=1
SwissProt	RL19_MOUSE	143	23451	9	3	7	3	0.72	60S ribosomal protein L19 OS=Mus musculus OX=10090 GN=Rpl19 PE=1 SV=1
SwissProt	CCNC_MOUSE	143	33219	5	2	5	2	0.29	Cyclin-C OS=Mus musculus OX=10090 GN=Ccnc PE=2 SV=4
SwissProt	WASC4_MOUSE	142	136283	16	3	15	3	0.1	WASH complex subunit 4 OS=Mus musculus OX=10090 GN=Washc4 PE=1 SV=2
SwissProt	COPG2_MOUSE	141	97617	9	2	9	2	0.09	Coatomer subunit gamma-2 OS=Mus musculus OX=10090 GN=Copg2 PE=1 SV=1
SwissProt	SMC4_MOUSE	141	146803	45	8	39	8	0.26	Structural maintenance of chromosomes protein 4 OS=Mus musculus OX=10090 GN=Smc4 PE=1 SV=1
SwissProt	PK3CD_MOUSE	141	119635	15	4	15	4	0.15	Phosphatidylinositol 4,5-bisphosphate 3-kinase catalytic subunit delta isoform OS=Mus musculus OX=10090 GN=Pik3cd PE=1 SV=2
SwissProt	PYRG1_MOUSE	141	66640	19	4	13	4	0.29	CTP synthase 1 OS=Mus musculus OX=10090 GN=Ctps1 PE=1 SV=2
SwissProt	GTR1_MOUSE	140	53949	6	4	5	3	0.27	Solute carrier family 2, facilitated glucose transporter member 1 OS=Mus musculus OX=10090 GN=Slc2a1 PE=1 SV=4
SwissProt	OTUB1_MOUSE	140	31250	6	3	5	3	0.5	Ubiquitin thioesterase OTUB1 OS=Mus musculus OX=10090 GN=Otub1 PE=1 SV=2
SwissProt	MTX2_MOUSE	140	29739	5	3	5	3	0.53	Metaxin-2 OS=Mus musculus OX=10090 GN=Mtx2 PE=1 SV=1
SwissProt	PDLI1_MOUSE	140	35752	8	3	6	2	0.27	PDZ and LIM domain protein 1 OS=Mus musculus OX=10090 GN=Pdlim1 PE=1 SV=4
SwissProt	IMP4_MOUSE	140	33635	8	6	7	5	0.88	U3 small nucleolar ribonucleoprotein protein IMP4 OS=Mus musculus OX=10090 GN=Imp4 PE=2 SV=1
SwissProt	NAA10_MOUSE	139	26503	3	2	3	2	0.38	N-alpha-acetyltransferase 10 OS=Mus musculus OX=10090 GN=Naa10 PE=1 SV=1
SwissProt	PRDX3_MOUSE	139	28109	7	4	7	4	0.83	Thioredoxin-dependent peroxide reductase, mitochondrial OS=Mus musculus OX=10090 GN=Prdx3 PE=1 SV=1
SwissProt	F120A_MOUSE	138	121569	13	2	12	2	0.07	Constitutive coactivator of PPAR-gamma-like protein 1 OS=Mus musculus OX=10090 GN=FAM120A PE=1 SV=2
SwissProt	GOSR2_MOUSE	138	24710	9	4	6	3	0.67	Golgi SNAP receptor complex member 2 OS=Mus musculus OX=10090 GN=Gosr2 PE=1 SV=2
SwissProt	SF3A2_MOUSE	137	49880	6	4	4	2	0.19	Splicing factor 3A subunit 2 OS=Mus musculus OX=10090 GN=Sf3a2 PE=1 SV=2
SwissProt	VP26B_MOUSE	137	39100	8	4	8	4	0.54	Vacuolar protein sorting-associated protein 26B OS=Mus musculus OX=10090 GN=Vps26b PE=1 SV=1
SwissProt	DTD1_MOUSE	137	23370	4	1	4	1	0.2	D-aminoacyl-tRNA deacylase 1 OS=Mus musculus OX=10090 GN=Dtd1 PE=1 SV=2
SwissProt	HIP1R_MOUSE	136	119353	25	3	22	3	0.11	Huntingtin-interacting protein 1-related protein OS=Mus musculus OX=10090 GN=Hip1r PE=1 SV=2
SwissProt	MYO1F_MOUSE	135	125868	31	4	24	4	0.15	Unconventional myosin-If OS=Mus musculus OX=10090 GN=Myo1f PE=1 SV=1
SwissProt	HA1B_MOUSE	135	41276	7	4	7	4	0.51	H-2 class I histocompatibility antigen, K-B alpha chain OS=Mus musculus OX=10090 GN=H2-K1 PE=1 SV=1
SwissProt	CATB_MOUSE	135	37256	6	2	3	1	0.12	Cathepsin B OS=Mus musculus OX=10090 GN=Ctsb PE=1 SV=2
SwissProt	RSMN_MOUSE	135	24598	6	4	6	4	0.99	Small nuclear ribonucleoprotein-associated protein N OS=Mus musculus OX=10090 GN=Snrpn PE=1 SV=1
SwissProt	FUT8_MOUSE	134	66515	12	3	11	3	0.21	Alpha-(1,6)-fucosyltransferase OS=Mus musculus OX=10090 GN=Fut8 PE=1 SV=2
SwissProt	RMND1_MOUSE	134	51810	10	2	9	2	0.18	Required for meiotic nuclear division protein 1 homolog OS=Mus musculus OX=10090 GN=Rmnd1 PE=1 SV=1
SwissProt	PLD3_MOUSE	133	54354	6	4	6	4	0.37	5'-3' exonuclease PLD3 OS=Mus musculus OX=10090 GN=Pld3 PE=1 SV=1
SwissProt	VATE1_MOUSE	133	26141	12	5	9	4	0.91	V-type proton ATPase subunit E 1 OS=Mus musculus OX=10090 GN=Atp6v1e1 PE=1 SV=2
SwissProt	WDR5_MOUSE	133	36565	3	2	3	2	0.26	WD repeat-containing protein 5 OS=Mus musculus OX=10090 GN=Wdr5 PE=1 SV=1
SwissProt	NUBP2_MOUSE	133	29499	7	4	7	4	0.78	Cytosolic Fe-S cluster assembly factor NUBP2 OS=Mus musculus OX=10090 GN=Nubp2 PE=1 SV=1
SwissProt	NMNA1_MOUSE	133	32335	8	4	7	3	0.48	Nicotinamide/nicotinic acid mononucleotide adenylyltransferase 1 OS=Mus musculus OX=10090 GN=Nmnat1 PE=1 SV=2
SwissProt	PLGT2_MOUSE	132	57948	9	2	9	2	0.16	Protein O-glucosyltransferase 2 OS=Mus musculus OX=10090 GN=Poglut2 PE=1 SV=1
SwissProt	CATL1_MOUSE	132	37523	5	2	5	2	0.25	Procathepsin L OS=Mus musculus OX=10090 GN=Ctsl PE=1 SV=2
SwissProt	LSM12_MOUSE	132	21687	3	1	3	1	0.21	Protein LSM12 homolog OS=Mus musculus OX=10090 GN=Lsm12 PE=1 SV=1
SwissProt	K1C14_MOUSE	131	52834	11	6	7	4	0.38	Keratin, type I cytoskeletal 14 OS=Mus musculus OX=10090 GN=Krt14 PE=1 SV=2
SwissProt	RRAGC_MOUSE	131	44093	7	3	7	3	0.34	Ras-related GTP-binding protein C OS=Mus musculus OX=10090 GN=Rragc PE=1 SV=1
SwissProt	CDK5_MOUSE	131	33267	7	5	6	4	0.66	Cyclin-dependent-like kinase 5 OS=Mus musculus OX=10090 GN=Cdk5 PE=1 SV=1
SwissProt	RLA0_MOUSE	131	34195	7	3	7	3	0.45	60S acidic ribosomal protein P0 OS=Mus musculus OX=10090 GN=Rplp0 PE=1 SV=3
SwissProt	RB6I2_MOUSE	129	128252	29	3	23	3	0.11	ELKS/Rab6-interacting/CAST family member 1 OS=Mus musculus OX=10090 GN=Erc1 PE=1 SV=1
SwissProt	AP3B1_MOUSE	129	122664	23	3	19	2	0.11	AP-3 complex subunit beta-1 OS=Mus musculus OX=10090 GN=Ap3b1 PE=1 SV=2
SwissProt	K22O_MOUSE	129	62806	21	5	16	5	0.4	Keratin, type II cytoskeletal 2 oral OS=Mus musculus OX=10090 GN=Krt76 PE=1 SV=1
SwissProt	RPR1A_MOUSE	129	35679	10	3	4	3	0.43	Regulation of nuclear pre-mRNA domain-containing protein 1A OS=Mus musculus OX=10090 GN=Rprd1a PE=1 SV=1
SwissProt	DNS2A_MOUSE	129	38786	7	4	6	3	0.39	Deoxyribonuclease-2-alpha OS=Mus musculus OX=10090 GN=Dnase2 PE=1 SV=1
SwissProt	COX2_MOUSE	129	25959	3	3	3	3	0.63	Cytochrome c oxidase subunit 2 OS=Mus musculus OX=10090 GN=Mtco2 PE=1 SV=1
SwissProt	S61A1_MOUSE	128	52231	8	5	7	4	0.39	Protein transport protein Sec61 subunit alpha isoform 1 OS=Mus musculus OX=10090 GN=Sec61a1 PE=1 SV=2
SwissProt	AP3D1_MOUSE	127	134996	14	2	12	2	0.07	AP-3 complex subunit delta-1 OS=Mus musculus OX=10090 GN=Ap3d1 PE=1 SV=1
SwissProt	HXK1_MOUSE	127	108234	32	3	23	2	0.08	Hexokinase-1 OS=Mus musculus OX=10090 GN=Hk1 PE=1 SV=3
SwissProt	CNTP1_MOUSE	127	156212	5	2	5	2	0.06	Contactin-associated protein 1 OS=Mus musculus OX=10090 GN=Cntnap1 PE=1 SV=2
SwissProt	STXB2_MOUSE	127	66315	10	4	9	4	0.29	Syntaxin-binding protein 2 OS=Mus musculus OX=10090 GN=Stxbp2 PE=1 SV=1
SwissProt	PDS5A_MOUSE	126	150232	22	2	21	2	0.06	Sister chromatid cohesion protein PDS5 homolog A OS=Mus musculus OX=10090 GN=Pds5a PE=1 SV=3
SwissProt	RFC1_MOUSE	126	125907	28	3	27	3	0.11	Replication factor C subunit 1 OS=Mus musculus OX=10090 GN=Rfc1 PE=1 SV=2
SwissProt	SE1L1_MOUSE	126	88285	10	3	9	3	0.16	Protein sel-1 homolog 1 OS=Mus musculus OX=10090 GN=Sel1l PE=1 SV=2
SwissProt	LRC8D_MOUSE	126	98050	18	2	14	2	0.09	Volume-regulated anion channel subunit LRRC8D OS=Mus musculus OX=10090 GN=Lrrc8d PE=1 SV=1
SwissProt	ELP4_MOUSE	126	46296	15	2	14	2	0.2	Elongator complex protein 4 OS=Mus musculus OX=10090 GN=Elp4 PE=1 SV=2
SwissProt	ODPB_MOUSE	126	38912	8	6	6	5	0.73	Pyruvate dehydrogenase E1 component subunit beta, mitochondrial OS=Mus musculus OX=10090 GN=Pdhb PE=1 SV=1
SwissProt	TIM29_MOUSE	126	29397	7	3	4	3	0.54	Mitochondrial import inner membrane translocase subunit Tim29 OS=Mus musculus OX=10090 GN=Timm29 PE=1 SV=1
SwissProt	CNN2_MOUSE	126	33134	4	1	4	1	0.14	Calponin-2 OS=Mus musculus OX=10090 GN=Cnn2 PE=1 SV=1
SwissProt	FGD1_MOUSE	125	106298	12	4	12	4	0.17	FYVE, RhoGEF and PH domain-containing protein 1 OS=Mus musculus OX=10090 GN=Fgd1 PE=1 SV=2
SwissProt	KS6A5_MOUSE	125	96523	16	2	13	2	0.09	Ribosomal protein S6 kinase alpha-5 OS=Mus musculus OX=10090 GN=Rps6ka5 PE=1 SV=2
SwissProt	ANXA5_MOUSE	125	35730	8	1	7	1	0.13	Annexin A5 OS=Mus musculus OX=10090 GN=Anxa5 PE=1 SV=1
SwissProt	CO3_MOUSE	125	186366	33	3	29	3	0.07	Complement C3 OS=Mus musculus OX=10090 GN=C3 PE=1 SV=3
SwissProt	G3BP2_MOUSE	124	54055	9	2	8	2	0.17	Ras GTPase-activating protein-binding protein 2 OS=Mus musculus OX=10090 GN=G3bp2 PE=1 SV=2
SwissProt	RUVB1_MOUSE	124	50182	16	3	14	3	0.29	RuvB-like 1 OS=Mus musculus OX=10090 GN=Ruvbl1 PE=1 SV=1
SwissProt	TYW3_MOUSE	124	28557	4	2	4	2	0.35	tRNA wybutosine-synthesizing protein 3 homolog OS=Mus musculus OX=10090 GN=Tyw3 PE=1 SV=1
SwissProt	BNI3L_MOUSE	124	23751	5	3	5	3	0.7	BCL2/adenovirus E1B 19 kDa protein-interacting protein 3-like OS=Mus musculus OX=10090 GN=Bnip3l PE=1 SV=1
SwissProt	ERD22_MOUSE	123	24438	6	3	5	2	0.41	ER lumen protein-retaining receptor 2 OS=Mus musculus OX=10090 GN=Kdelr2 PE=1 SV=1
SwissProt	MTMR2_MOUSE	123	73186	8	3	7	3	0.19	Myotubularin-related protein 2 OS=Mus musculus OX=10090 GN=Mtmr2 PE=1 SV=3
SwissProt	COX1_MOUSE	123	56872	3	2	2	1	0.08	Cytochrome c oxidase subunit 1 OS=Mus musculus OX=10090 GN=Mtco1 PE=1 SV=2
SwissProt	ANXA7_MOUSE	123	49893	7	3	6	3	0.29	Annexin A7 OS=Mus musculus OX=10090 GN=Anxa7 PE=1 SV=2
SwissProt	RPAP1_MOUSE	122	155172	22	3	21	3	0.09	RNA polymerase II-associated protein 1 OS=Mus musculus OX=10090 GN=Rpap1 PE=1 SV=2
SwissProt	SYQ_MOUSE	122	87621	21	4	17	4	0.22	Glutamine--tRNA ligase OS=Mus musculus OX=10090 GN=Qars1 PE=1 SV=1
SwissProt	CADH7_MOUSE	122	87147	7	5	3	1	0.05	Cadherin-7 OS=Mus musculus OX=10090 GN=Cdh7 PE=1 SV=1
SwissProt	WDR43_MOUSE	122	75334	25	2	22	2	0.12	WD repeat-containing protein 43 OS=Mus musculus OX=10090 GN=Wdr43 PE=1 SV=2
SwissProt	NDUBA_MOUSE	122	21010	1	1	1	1	0.22	NADH dehydrogenase [ubiquinone] 1 beta subcomplex subunit 10 OS=Mus musculus OX=10090 GN=Ndufb10 PE=1 SV=3
SwissProt	IDE_MOUSE	121	117697	10	5	9	5	0.2	Insulin-degrading enzyme OS=Mus musculus OX=10090 GN=Ide PE=1 SV=1
SwissProt	IQGA1_MOUSE	121	188624	40	6	30	5	0.12	Ras GTPase-activating-like protein IQGAP1 OS=Mus musculus OX=10090 GN=Iqgap1 PE=1 SV=2
SwissProt	SMC1A_MOUSE	121	143146	36	6	29	4	0.13	Structural maintenance of chromosomes protein 1A OS=Mus musculus OX=10090 GN=Smc1a PE=1 SV=4
SwissProt	AT1A1_MOUSE	121	112910	12	2	10	2	0.08	Sodium/potassium-transporting ATPase subunit alpha-1 OS=Mus musculus OX=10090 GN=Atp1a1 PE=1 SV=1
SwissProt	ZN207_MOUSE	121	52758	4	2	3	2	0.18	BUB3-interacting and GLEBS motif-containing protein ZNF207 OS=Mus musculus OX=10090 GN=Znf207 PE=1 SV=1
SwissProt	HEXB_MOUSE	121	61077	8	3	8	3	0.23	Beta-hexosaminidase subunit beta OS=Mus musculus OX=10090 GN=Hexb PE=1 SV=2
SwissProt	RASF5_MOUSE	121	46684	6	1	5	1	0.1	Ras association domain-containing protein 5 OS=Mus musculus OX=10090 GN=Rassf5 PE=1 SV=1
SwissProt	AP1G1_MOUSE	120	91292	14	2	13	2	0.1	AP-1 complex subunit gamma-1 OS=Mus musculus OX=10090 GN=Ap1g1 PE=1 SV=3
SwissProt	CTDP1_MOUSE	120	104490	13	2	13	2	0.09	RNA polymerase II subunit A C-terminal domain phosphatase OS=Mus musculus OX=10090 GN=Ctdp1 PE=1 SV=1
SwissProt	IKZF2_MOUSE	120	59362	8	6	7	5	0.43	Zinc finger protein Helios OS=Mus musculus OX=10090 GN=Ikzf2 PE=1 SV=2
SwissProt	ARC1B_MOUSE	120	41037	16	4	13	4	0.51	Actin-related protein 2/3 complex subunit 1B OS=Mus musculus OX=10090 GN=Arpc1b PE=1 SV=4
SwissProt	TAOK1_MOUSE	119	115977	21	6	20	6	0.25	Serine/threonine-protein kinase TAO1 OS=Mus musculus OX=10090 GN=Taok1 PE=1 SV=1
SwissProt	SLFN9_MOUSE	119	103925	12	2	11	2	0.09	Schlafen family member 9 OS=Mus musculus OX=10090 GN=Slfn9 PE=2 SV=1
SwissProt	DDX50_MOUSE	119	82125	15	3	13	2	0.11	ATP-dependent RNA helicase DDX50 OS=Mus musculus OX=10090 GN=Ddx50 PE=2 SV=1
SwissProt	P85A_MOUSE	119	83465	13	1	12	1	0.05	Phosphatidylinositol 3-kinase regulatory subunit alpha OS=Mus musculus OX=10090 GN=Pik3r1 PE=1 SV=2
SwissProt	TM9S3_MOUSE	118	67500	10	2	9	1	0.07	Transmembrane 9 superfamily member 3 OS=Mus musculus OX=10090 GN=Tm9sf3 PE=1 SV=1
SwissProt	LTMD1_MOUSE	118	41674	5	3	5	3	0.36	LETM1 domain-containing protein 1 OS=Mus musculus OX=10090 GN=Letmd1 PE=1 SV=1
SwissProt	RELL1_MOUSE	118	29333	4	3	4	3	0.54	RELT-like protein 1 OS=Mus musculus OX=10090 GN=Rell1 PE=2 SV=2
SwissProt	TIM_MOUSE	117	137417	10	3	10	3	0.1	Protein timeless homolog OS=Mus musculus OX=10090 GN=Timeless PE=1 SV=3
SwissProt	NIPBL_MOUSE	117	315253	51	6	45	5	0.07	Nipped-B-like protein OS=Mus musculus OX=10090 GN=Nipbl PE=1 SV=1
SwissProt	PI42C_MOUSE	117	47306	9	5	9	5	0.57	Phosphatidylinositol 5-phosphate 4-kinase type-2 gamma OS=Mus musculus OX=10090 GN=Pip4k2c PE=1 SV=1
SwissProt	FABD_MOUSE	117	41901	10	4	8	4	0.5	Malonyl-CoA-acyl carrier protein transacylase, mitochondrial OS=Mus musculus OX=10090 GN=Mcat PE=1 SV=3
SwissProt	SURF1_MOUSE	117	34776	2	1	2	1	0.13	Surfeit locus protein 1 OS=Mus musculus OX=10090 GN=Surf1 PE=1 SV=3
SwissProt	RFC5_MOUSE	117	38072	5	3	4	3	0.4	Replication factor C subunit 5 OS=Mus musculus OX=10090 GN=Rfc5 PE=1 SV=1
SwissProt	PSA1_MOUSE	117	29528	11	3	10	3	0.54	Proteasome subunit alpha type-1 OS=Mus musculus OX=10090 GN=Psma1 PE=1 SV=1
SwissProt	NMNA3_MOUSE	117	27685	3	2	3	2	0.36	Nicotinamide/nicotinic acid mononucleotide adenylyltransferase 3 OS=Mus musculus OX=10090 GN=Nmnat3 PE=1 SV=1
SwissProt	MAN1_MOUSE	116	100244	15	3	14	2	0.09	Inner nuclear membrane protein Man1 OS=Mus musculus OX=10090 GN=Lemd3 PE=1 SV=2
SwissProt	TECR_MOUSE	116	36067	5	3	5	3	0.42	Very-long-chain enoyl-CoA reductase OS=Mus musculus OX=10090 GN=Tecr PE=1 SV=1
SwissProt	RL4_MOUSE	116	47124	22	3	16	3	0.31	60S ribosomal protein L4 OS=Mus musculus OX=10090 GN=Rpl4 PE=1 SV=3
SwissProt	ACACB_MOUSE	115	275574	18	2	16	2	0.03	Acetyl-CoA carboxylase 2 OS=Mus musculus OX=10090 GN=Acacb PE=1 SV=1
SwissProt	TIF1B_MOUSE	115	88791	9	2	8	2	0.1	Transcription intermediary factor 1-beta OS=Mus musculus OX=10090 GN=Trim28 PE=1 SV=3
SwissProt	SIN3A_MOUSE	115	144998	16	5	15	4	0.13	Paired amphipathic helix protein Sin3a OS=Mus musculus OX=10090 GN=Sin3a PE=1 SV=3
SwissProt	PDLI5_MOUSE	115	63259	16	4	11	4	0.31	PDZ and LIM domain protein 5 OS=Mus musculus OX=10090 GN=Pdlim5 PE=1 SV=4
SwissProt	TACO1_MOUSE	115	32293	6	2	5	2	0.3	Translational activator of cytochrome c oxidase 1 OS=Mus musculus OX=10090 GN=Taco1 PE=1 SV=1
SwissProt	PABP1_MOUSE	114	70626	11	3	7	3	0.2	Polyadenylate-binding protein 1 OS=Mus musculus OX=10090 GN=Pabpc1 PE=1 SV=2
SwissProt	ECHD1_MOUSE	114	35444	11	4	11	4	0.62	Ethylmalonyl-CoA decarboxylase OS=Mus musculus OX=10090 GN=Echdc1 PE=1 SV=2
SwissProt	FCHO1_MOUSE	113	95062	15	1	11	1	0.05	F-BAR domain only protein 1 OS=Mus musculus OX=10090 GN=Fcho1 PE=1 SV=2
SwissProt	RPTOR_MOUSE	113	149375	5	1	5	1	0.03	Regulatory-associated protein of mTOR OS=Mus musculus OX=10090 GN=Rptor PE=1 SV=1
SwissProt	2AAB_MOUSE	113	65892	9	3	9	3	0.21	Serine/threonine-protein phosphatase 2A 65 kDa regulatory subunit A beta isoform OS=Mus musculus OX=10090 GN=Ppp2r1b PE=1 SV=2
SwissProt	RAB21_MOUSE	113	24091	9	3	9	3	0.69	Ras-related protein Rab-21 OS=Mus musculus OX=10090 GN=Rab21 PE=1 SV=4
SwissProt	TAP1_MOUSE	112	78814	6	2	5	2	0.11	Antigen peptide transporter 1 OS=Mus musculus OX=10090 GN=Tap1 PE=1 SV=3
SwissProt	K2C7_MOUSE	112	50678	17	4	14	4	0.4	Keratin, type II cytoskeletal 7 OS=Mus musculus OX=10090 GN=Krt7 PE=1 SV=1
SwissProt	BIRC6_MOUSE	111	531833	55	5	46	5	0.04	Baculoviral IAP repeat-containing protein 6 OS=Mus musculus OX=10090 GN=Birc6 PE=1 SV=2
SwissProt	LYAR_MOUSE	110	43708	7	3	6	3	0.34	Cell growth-regulating nucleolar protein OS=Mus musculus OX=10090 GN=Lyar PE=1 SV=2
SwissProt	DHX36_MOUSE	109	113812	26	5	24	4	0.16	ATP-dependent DNA/RNA helicase DHX36 OS=Mus musculus OX=10090 GN=Dhx36 PE=1 SV=2
SwissProt	PDIA1_MOUSE	109	57023	10	4	8	4	0.35	Protein disulfide-isomerase OS=Mus musculus OX=10090 GN=P4hb PE=1 SV=2
SwissProt	LIMA1_MOUSE	108	84008	14	4	13	3	0.16	LIM domain and actin-binding protein 1 OS=Mus musculus OX=10090 GN=Lima1 PE=1 SV=3
SwissProt	AP1G2_MOUSE	108	87808	7	1	7	1	0.05	AP-1 complex subunit gamma-like 2 OS=Mus musculus OX=10090 GN=Ap1g2 PE=1 SV=2
SwissProt	RANB9_MOUSE	108	70967	7	3	7	3	0.2	Ran-binding protein 9 OS=Mus musculus OX=10090 GN=Ranbp9 PE=1 SV=1
SwissProt	NOL8_MOUSE	108	128556	23	3	22	3	0.11	Nucleolar protein 8 OS=Mus musculus OX=10090 GN=Nol8 PE=1 SV=2
SwissProt	LDHB_MOUSE	108	36549	5	2	4	2	0.26	L-lactate dehydrogenase B chain OS=Mus musculus OX=10090 GN=Ldhb PE=1 SV=2
SwissProt	WDR12_MOUSE	108	47317	1	1	1	1	0.09	Ribosome biogenesis protein WDR12 OS=Mus musculus OX=10090 GN=Wdr12 PE=1 SV=1
SwissProt	ALBU_MOUSE	108	68648	13	1	11	1	0.06	Albumin OS=Mus musculus OX=10090 GN=Alb PE=1 SV=3
SwissProt	LGMN_MOUSE	108	49341	2	1	2	1	0.09	Legumain OS=Mus musculus OX=10090 GN=Lgmn PE=1 SV=1
SwissProt	NUP37_MOUSE	108	36708	4	2	3	2	0.26	Nucleoporin Nup37 OS=Mus musculus OX=10090 GN=Nup37 PE=1 SV=2
SwissProt	RBM22_MOUSE	108	46865	14	3	11	2	0.2	Pre-mRNA-splicing factor RBM22 OS=Mus musculus OX=10090 GN=Rbm22 PE=1 SV=1
SwissProt	ADT4_MOUSE	107	35235	11	6	8	6	1.06	ADP/ATP translocase 4 OS=Mus musculus OX=10090 GN=Slc25a31 PE=1 SV=1
SwissProt	P52K_MOUSE	107	86966	13	2	12	2	0.1	52 kDa repressor of the inhibitor of the protein kinase OS=Mus musculus OX=10090 GN=Thap12 PE=2 SV=2
SwissProt	AUXI_MOUSE	107	102235	10	2	10	2	0.09	Putative tyrosine-protein phosphatase auxilin OS=Mus musculus OX=10090 GN=Dnajc6 PE=1 SV=2
SwissProt	GTPB1_MOUSE	107	72255	8	1	8	1	0.06	GTP-binding protein 1 OS=Mus musculus OX=10090 GN=Gtpbp1 PE=1 SV=2
SwissProt	SYTM_MOUSE	107	81649	14	4	12	4	0.23	Threonine--tRNA ligase, mitochondrial OS=Mus musculus OX=10090 GN=Tars2 PE=1 SV=1
SwissProt	SEPT9_MOUSE	107	65534	19	5	16	4	0.3	Septin-9 OS=Mus musculus OX=10090 GN=Septin9 PE=1 SV=1
SwissProt	ELP5_MOUSE	107	33477	6	4	6	4	0.66	Elongator complex protein 5 OS=Mus musculus OX=10090 GN=Elp5 PE=2 SV=1
SwissProt	TUT4_MOUSE	106	184532	35	2	32	2	0.05	Terminal uridylyltransferase 4 OS=Mus musculus OX=10090 GN=Tut4 PE=1 SV=2
SwissProt	SYVM_MOUSE	106	118386	17	4	14	4	0.16	Valine--tRNA ligase, mitochondrial OS=Mus musculus OX=10090 GN=Vars2 PE=1 SV=2
SwissProt	RBBP4_MOUSE	106	47626	6	3	5	2	0.2	Histone-binding protein RBBP4 OS=Mus musculus OX=10090 GN=Rbbp4 PE=1 SV=5
SwissProt	GFPT1_MOUSE	105	78489	14	1	13	1	0.06	Glutamine--fructose-6-phosphate aminotransferase [isomerizing] 1 OS=Mus musculus OX=10090 GN=Gfpt1 PE=1 SV=3
SwissProt	CWC22_MOUSE	105	104709	12	4	12	4	0.18	Pre-mRNA-splicing factor CWC22 homolog OS=Mus musculus OX=10090 GN=Cwc22 PE=1 SV=1
SwissProt	RM38_MOUSE	105	45002	8	2	7	2	0.21	39S ribosomal protein L38, mitochondrial OS=Mus musculus OX=10090 GN=Mrpl38 PE=1 SV=2
SwissProt	PDK3_MOUSE	105	47893	4	1	4	1	0.09	[Pyruvate dehydrogenase (acetyl-transferring)] kinase isozyme 3, mitochondrial OS=Mus musculus OX=10090 GN=Pdk3 PE=1 SV=1
SwissProt	MBD3_MOUSE	105	32148	2	2	2	2	0.3	Methyl-CpG-binding domain protein 3 OS=Mus musculus OX=10090 GN=Mbd3 PE=1 SV=1
SwissProt	KIF2A_MOUSE	104	79707	15	4	15	4	0.24	Kinesin-like protein KIF2A OS=Mus musculus OX=10090 GN=Kif2a PE=1 SV=2
SwissProt	EBP_MOUSE	104	26198	1	1	1	1	0.17	3-beta-hydroxysteroid-Delta(8),Delta(7)-isomerase OS=Mus musculus OX=10090 GN=Ebp PE=1 SV=3
SwissProt	COX3_MOUSE	104	29903	3	2	1	1	0.15	Cytochrome c oxidase subunit 3 OS=Mus musculus OX=10090 GN=mt-Co3 PE=1 SV=2
SwissProt	ACADM_MOUSE	104	46452	7	3	6	3	0.32	Medium-chain specific acyl-CoA dehydrogenase, mitochondrial OS=Mus musculus OX=10090 GN=Acadm PE=1 SV=1
SwissProt	SRPK2_MOUSE	103	76709	5	3	5	3	0.18	SRSF protein kinase 2 OS=Mus musculus OX=10090 GN=Srpk2 PE=1 SV=2
SwissProt	DPOE1_MOUSE	103	261932	31	5	24	4	0.07	DNA polymerase epsilon catalytic subunit A OS=Mus musculus OX=10090 GN=Pole PE=1 SV=3
SwissProt	KCC2G_MOUSE	103	59569	9	4	8	3	0.24	Calcium/calmodulin-dependent protein kinase type II subunit gamma OS=Mus musculus OX=10090 GN=Camk2g PE=1 SV=1
SwissProt	AAPK1_MOUSE	103	63889	18	6	16	6	0.49	5'-AMP-activated protein kinase catalytic subunit alpha-1 OS=Mus musculus OX=10090 GN=Prkaa1 PE=1 SV=2
SwissProt	DJC16_MOUSE	102	89080	15	5	11	3	0.15	DnaJ homolog subfamily C member 16 OS=Mus musculus OX=10090 GN=Dnajc16 PE=1 SV=2
SwissProt	MTMR3_MOUSE	102	133755	14	1	12	1	0.03	Myotubularin-related protein 3 OS=Mus musculus OX=10090 GN=Mtmr3 PE=1 SV=2
SwissProt	DX39A_MOUSE	102	49036	6	3	6	3	0.3	ATP-dependent RNA helicase DDX39A OS=Mus musculus OX=10090 GN=Ddx39a PE=1 SV=1
SwissProt	ABCF1_MOUSE	102	94887	18	2	17	1	0.05	ATP-binding cassette sub-family F member 1 OS=Mus musculus OX=10090 GN=Abcf1 PE=1 SV=1
SwissProt	AMOT_MOUSE	101	120841	15	6	11	3	0.11	Angiomotin OS=Mus musculus OX=10090 GN=Amot PE=1 SV=3
SwissProt	ACAP1_MOUSE	101	81653	14	2	13	2	0.11	Arf-GAP with coiled-coil, ANK repeat and PH domain-containing protein 1 OS=Mus musculus OX=10090 GN=Acap1 PE=1 SV=1
SwissProt	METK2_MOUSE	101	43661	11	3	9	3	0.34	S-adenosylmethionine synthase isoform type-2 OS=Mus musculus OX=10090 GN=Mat2a PE=1 SV=2
SwissProt	NUBP1_MOUSE	101	34063	5	1	5	1	0.13	Cytosolic Fe-S cluster assembly factor NUBP1 OS=Mus musculus OX=10090 GN=Nubp1 PE=1 SV=1
SwissProt	PRKRA_MOUSE	101	34350	4	2	3	2	0.28	Interferon-inducible double-stranded RNA-dependent protein kinase activator A OS=Mus musculus OX=10090 GN=Prkra PE=1 SV=1
SwissProt	LARP7_MOUSE	101	64762	14	2	13	2	0.14	La-related protein 7 OS=Mus musculus OX=10090 GN=Larp7 PE=1 SV=2
SwissProt	ZN638_MOUSE	100	217999	70	3	55	3	0.06	Zinc finger protein 638 OS=Mus musculus OX=10090 GN=Znf638 PE=1 SV=2
SwissProt	6PGD_MOUSE	100	53213	11	2	11	2	0.17	6-phosphogluconate dehydrogenase, decarboxylating OS=Mus musculus OX=10090 GN=Pgd PE=1 SV=3
SwissProt	SMCE1_MOUSE	100	46610	3	2	3	2	0.2	SWI/SNF-related matrix-associated actin-dependent regulator of chromatin subfamily E member 1 OS=Mus musculus OX=10090 GN=Smarce1 PE=1 SV=1
SwissProt	EZRI_MOUSE	100	69364	18	7	17	6	0.45	Ezrin OS=Mus musculus OX=10090 GN=Ezr PE=1 SV=3
SwissProt	VRK1_MOUSE	100	49709	3	2	3	2	0.19	Serine/threonine-protein kinase VRK1 OS=Mus musculus OX=10090 GN=Vrk1 PE=1 SV=2
SwissProt	NOMO1_MOUSE	99	133336	18	3	17	3	0.1	Nodal modulator 1 OS=Mus musculus OX=10090 GN=Nomo1 PE=1 SV=1
SwissProt	REPS1_MOUSE	99	86466	5	2	5	2	0.1	RalBP1-associated Eps domain-containing protein 1 OS=Mus musculus OX=10090 GN=Reps1 PE=1 SV=2
SwissProt	TLE3_MOUSE	99	83394	7	2	7	2	0.11	Transducin-like enhancer protein 3 OS=Mus musculus OX=10090 GN=Tle3 PE=1 SV=3
SwissProt	AIMP1_MOUSE	99	33976	10	3	8	3	0.45	Aminoacyl tRNA synthase complex-interacting multifunctional protein 1 OS=Mus musculus OX=10090 GN=Aimp1 PE=1 SV=2
SwissProt	TSNAX_MOUSE	99	32906	9	1	8	1	0.14	Translin-associated protein X OS=Mus musculus OX=10090 GN=Tsnax PE=1 SV=1
SwissProt	RM46_MOUSE	99	32112	6	2	6	2	0.3	39S ribosomal protein L46, mitochondrial OS=Mus musculus OX=10090 GN=Mrpl46 PE=1 SV=1
SwissProt	GID8_MOUSE	99	26762	1	1	1	1	0.17	Glucose-induced degradation protein 8 homolog OS=Mus musculus OX=10090 GN=Gid8 PE=1 SV=1
SwissProt	ESYT2_MOUSE	98	94081	12	2	12	2	0.1	Extended synaptotagmin-2 OS=Mus musculus OX=10090 GN=Esyt2 PE=1 SV=1
SwissProt	AAK1_MOUSE	98	103282	10	2	9	2	0.09	AP2-associated protein kinase 1 OS=Mus musculus OX=10090 GN=Aak1 PE=1 SV=2
SwissProt	K1C19_MOUSE	98	44515	12	5	11	5	0.61	Keratin, type I cytoskeletal 19 OS=Mus musculus OX=10090 GN=Krt19 PE=1 SV=1
SwissProt	MCCB_MOUSE	98	61340	8	1	6	1	0.07	Methylcrotonoyl-CoA carboxylase beta chain, mitochondrial OS=Mus musculus OX=10090 GN=Mccc2 PE=1 SV=1
SwissProt	PDK1_MOUSE	98	48964	10	3	9	3	0.3	[Pyruvate dehydrogenase (acetyl-transferring)] kinase isozyme 1, mitochondrial OS=Mus musculus OX=10090 GN=Pdk1 PE=1 SV=2
SwissProt	SURF2_MOUSE	98	30336	2	1	2	1	0.15	Surfeit locus protein 2 OS=Mus musculus OX=10090 GN=Surf2 PE=1 SV=1
SwissProt	BRE1A_MOUSE	97	113450	16	2	14	2	0.08	E3 ubiquitin-protein ligase BRE1A OS=Mus musculus OX=10090 GN=Rnf20 PE=1 SV=2
SwissProt	PTPRC_MOUSE	97	144746	10	2	8	2	0.06	Receptor-type tyrosine-protein phosphatase C OS=Mus musculus OX=10090 GN=Ptprc PE=1 SV=4
SwissProt	SOAT1_MOUSE	97	63757	6	3	6	3	0.22	Sterol O-acyltransferase 1 OS=Mus musculus OX=10090 GN=Soat1 PE=1 SV=2
SwissProt	PAPS1_MOUSE	97	70749	8	2	5	1	0.06	Bifunctional 3'-phosphoadenosine 5'-phosphosulfate synthase 1 OS=Mus musculus OX=10090 GN=Papss1 PE=1 SV=1
SwissProt	CDC16_MOUSE	97	71414	4	2	4	2	0.13	Cell division cycle protein 16 homolog OS=Mus musculus OX=10090 GN=Cdc16 PE=1 SV=1
SwissProt	TRM11_MOUSE	97	52871	9	1	8	1	0.08	tRNA (guanine(10)-N2)-methyltransferase homolog OS=Mus musculus OX=10090 GN=Trmt11 PE=1 SV=1
SwissProt	CATZ_MOUSE	97	33974	3	3	3	3	0.45	Cathepsin Z OS=Mus musculus OX=10090 GN=Ctsz PE=1 SV=1
SwissProt	DNLI4_MOUSE	96	104053	12	2	12	2	0.09	DNA ligase 4 OS=Mus musculus OX=10090 GN=Lig4 PE=2 SV=2
SwissProt	NSMA3_MOUSE	96	93216	10	4	10	4	0.2	Sphingomyelin phosphodiesterase 4 OS=Mus musculus OX=10090 GN=Smpd4 PE=1 SV=2
SwissProt	UBC_MOUSE	96	82499	11	3	9	3	0.17	Polyubiquitin-C OS=Mus musculus OX=10090 GN=Ubc PE=1 SV=2
SwissProt	RRAGB_MOUSE	96	43164	19	3	10	3	0.34	Ras-related GTP-binding protein B OS=Mus musculus OX=10090 GN=Rragb PE=1 SV=1
SwissProt	CEPT1_MOUSE	95	46404	5	3	4	2	0.2	Choline/ethanolaminephosphotransferase 1 OS=Mus musculus OX=10090 GN=Cept1 PE=1 SV=1
SwissProt	LRC8C_MOUSE	95	92312	18	3	16	3	0.15	Volume-regulated anion channel subunit LRRC8C OS=Mus musculus OX=10090 GN=Lrrc8c PE=1 SV=1
SwissProt	COG1_MOUSE	95	108981	11	2	10	1	0.04	Conserved oligomeric Golgi complex subunit 1 OS=Mus musculus OX=10090 GN=Cog1 PE=1 SV=3
SwissProt	RRP12_MOUSE	95	143041	20	2	18	2	0.06	RRP12-like protein OS=Mus musculus OX=10090 GN=Rrp12 PE=1 SV=1
SwissProt	CARM1_MOUSE	95	65811	9	3	6	3	0.21	Histone-arginine methyltransferase CARM1 OS=Mus musculus OX=10090 GN=Carm1 PE=1 SV=2
SwissProt	NAGAB_MOUSE	95	47204	4	1	4	1	0.09	Alpha-N-acetylgalactosaminidase OS=Mus musculus OX=10090 GN=Naga PE=1 SV=2
SwissProt	TOX3_MOUSE	95	63134	6	3	6	3	0.22	TOX high mobility group box family member 3 OS=Mus musculus OX=10090 GN=Tox3 PE=1 SV=1
SwissProt	HDAC1_MOUSE	95	55040	9	6	7	5	0.47	Histone deacetylase 1 OS=Mus musculus OX=10090 GN=Hdac1 PE=1 SV=1
SwissProt	RT07_MOUSE	95	28045	4	2	4	2	0.35	28S ribosomal protein S7, mitochondrial OS=Mus musculus OX=10090 GN=Mrps7 PE=1 SV=1
SwissProt	NUCL_MOUSE	94	76677	46	5	33	4	0.25	Nucleolin OS=Mus musculus OX=10090 GN=Ncl PE=1 SV=2
SwissProt	PSMD2_MOUSE	94	100139	11	2	9	2	0.09	26S proteasome non-ATPase regulatory subunit 2 OS=Mus musculus OX=10090 GN=Psmd2 PE=1 SV=1
SwissProt	ESPL1_MOUSE	94	232888	27	1	26	1	0.02	Separin OS=Mus musculus OX=10090 GN=Espl1 PE=1 SV=1
SwissProt	SAHH3_MOUSE	94	66857	15	5	13	4	0.29	Putative adenosylhomocysteinase 3 OS=Mus musculus OX=10090 GN=Ahcyl2 PE=1 SV=1
SwissProt	ABCD3_MOUSE	94	75426	12	2	9	2	0.12	ATP-binding cassette sub-family D member 3 OS=Mus musculus OX=10090 GN=Abcd3 PE=1 SV=2
SwissProt	CCDC6_MOUSE	94	52906	11	5	9	5	0.5	Coiled-coil domain-containing protein 6 OS=Mus musculus OX=10090 GN=Ccdc6 PE=1 SV=1
SwissProt	1433B_MOUSE	94	28069	7	3	6	3	0.57	14-3-3 protein beta/alpha OS=Mus musculus OX=10090 GN=Ywhab PE=1 SV=3
SwissProt	NUP93_MOUSE	93	93222	10	2	8	2	0.1	Nuclear pore complex protein Nup93 OS=Mus musculus OX=10090 GN=Nup93 PE=1 SV=1
SwissProt	DHB4_MOUSE	93	79432	9	2	9	2	0.11	Peroxisomal multifunctional enzyme type 2 OS=Mus musculus OX=10090 GN=Hsd17b4 PE=1 SV=3
SwissProt	PPA6_MOUSE	93	47595	14	2	6	2	0.2	Lysophosphatidic acid phosphatase type 6 OS=Mus musculus OX=10090 GN=Acp6 PE=1 SV=1
SwissProt	BAP31_MOUSE	93	27939	10	2	8	2	0.35	B-cell receptor-associated protein 31 OS=Mus musculus OX=10090 GN=Bcap31 PE=1 SV=4
SwissProt	INT7_MOUSE	92	106793	14	2	12	2	0.08	Integrator complex subunit 7 OS=Mus musculus OX=10090 GN=Ints7 PE=1 SV=1
SwissProt	PSMD1_MOUSE	92	105663	18	1	11	1	0.04	26S proteasome non-ATPase regulatory subunit 1 OS=Mus musculus OX=10090 GN=Psmd1 PE=1 SV=1
SwissProt	WDR26_MOUSE	92	70499	9	1	9	1	0.06	WD repeat-containing protein 26 OS=Mus musculus OX=10090 GN=Wdr26 PE=1 SV=3
SwissProt	PLEC_MOUSE	92	533861	77	5	53	4	0.03	Plectin OS=Mus musculus OX=10090 GN=Plec PE=1 SV=3
SwissProt	ITIH2_MOUSE	91	105861	15	2	13	2	0.08	Inter-alpha-trypsin inhibitor heavy chain H2 OS=Mus musculus OX=10090 GN=Itih2 PE=1 SV=1
SwissProt	RBM26_MOUSE	91	114073	22	2	20	2	0.08	RNA-binding protein 26 OS=Mus musculus OX=10090 GN=Rbm26 PE=1 SV=2
SwissProt	RBBP6_MOUSE	91	199466	47	3	40	3	0.07	E3 ubiquitin-protein ligase RBBP6 OS=Mus musculus OX=10090 GN=Rbbp6 PE=1 SV=5
SwissProt	TOR2X_MOUSE	91	25360	2	1	2	1	0.18	Prosalusin OS=Mus musculus OX=10090 GN=Tor2a PE=3 SV=1
SwissProt	GET4_MOUSE	91	36502	1	1	1	1	0.12	Golgi to ER traffic protein 4 homolog OS=Mus musculus OX=10090 GN=Get4 PE=1 SV=2
SwissProt	RT18B_MOUSE	91	28684	6	3	6	3	0.56	28S ribosomal protein S18b, mitochondrial OS=Mus musculus OX=10090 GN=Mrps18b PE=1 SV=1
SwissProt	HCFC1_MOUSE	90	210306	19	2	16	2	0.04	Host cell factor 1 OS=Mus musculus OX=10090 GN=Hcfc1 PE=1 SV=2
SwissProt	ELP2_MOUSE	90	93034	4	2	4	2	0.1	Elongator complex protein 2 OS=Mus musculus OX=10090 GN=Elp2 PE=1 SV=1
SwissProt	PUR6_MOUSE	90	46976	14	2	11	2	0.2	Multifunctional protein ADE2 OS=Mus musculus OX=10090 GN=Paics PE=1 SV=4
SwissProt	ZFP37_MOUSE	90	67184	17	5	16	4	0.29	Zinc finger protein 37 OS=Mus musculus OX=10090 GN=Zfp37 PE=2 SV=4
SwissProt	AP1M1_MOUSE	90	48512	10	4	9	4	0.42	AP-1 complex subunit mu-1 OS=Mus musculus OX=10090 GN=Ap1m1 PE=1 SV=3
SwissProt	GLO2_MOUSE	90	34062	6	1	5	1	0.13	Hydroxyacylglutathione hydrolase, mitochondrial OS=Mus musculus OX=10090 GN=Hagh PE=1 SV=2
SwissProt	CE170_MOUSE	89	174944	23	2	20	2	0.05	Centrosomal protein of 170 kDa OS=Mus musculus OX=10090 GN=Cep170 PE=1 SV=2
SwissProt	CLAP1_MOUSE	89	169123	28	3	26	3	0.08	CLIP-associating protein 1 OS=Mus musculus OX=10090 GN=Clasp1 PE=1 SV=2
SwissProt	ZFP69_MOUSE	89	65683	13	4	7	2	0.14	Zinc finger protein 69 OS=Mus musculus OX=10090 GN=Zfp69 PE=3 SV=1
SwissProt	MYO5B_MOUSE	89	210438	51	8	28	1	0.02	Unconventional myosin-Vb OS=Mus musculus OX=10090 GN=Myo5b PE=1 SV=2
SwissProt	HDAC3_MOUSE	89	48333	2	1	2	1	0.09	Histone deacetylase 3 OS=Mus musculus OX=10090 GN=Hdac3 PE=1 SV=1
SwissProt	ITM2C_MOUSE	89	30463	2	1	2	1	0.15	Integral membrane protein 2C OS=Mus musculus OX=10090 GN=Itm2c PE=1 SV=2
SwissProt	DNLI3_MOUSE	88	113000	27	1	23	1	0.04	DNA ligase 3 OS=Mus musculus OX=10090 GN=Lig3 PE=1 SV=2
SwissProt	DYN2_MOUSE	88	98084	9	2	8	2	0.09	Dynamin-2 OS=Mus musculus OX=10090 GN=Dnm2 PE=1 SV=2
SwissProt	ITPR2_MOUSE	88	307278	26	2	22	2	0.03	Inositol 1,4,5-trisphosphate receptor type 2 OS=Mus musculus OX=10090 GN=Itpr2 PE=1 SV=4
SwissProt	IKZF4_MOUSE	88	64114	11	4	10	3	0.22	Zinc finger protein Eos OS=Mus musculus OX=10090 GN=Ikzf4 PE=1 SV=2
SwissProt	ENTP1_MOUSE	88	57169	6	3	4	2	0.16	Ectonucleoside triphosphate diphosphohydrolase 1 OS=Mus musculus OX=10090 GN=Entpd1 PE=1 SV=1
SwissProt	MEPCE_MOUSE	88	72006	6	1	6	1	0.06	7SK snRNA methylphosphate capping enzyme OS=Mus musculus OX=10090 GN=Mepce PE=1 SV=2
SwissProt	CPSF4_MOUSE	88	23638	5	2	4	2	0.43	Cleavage and polyadenylation specificity factor subunit 4 OS=Mus musculus OX=10090 GN=Cpsf4 PE=2 SV=1
SwissProt	VP13C_MOUSE	88	419824	58	4	52	4	0.04	Vacuolar protein sorting-associated protein 13C OS=Mus musculus OX=10090 GN=Vps13c PE=1 SV=2
SwissProt	ACSL3_MOUSE	88	80441	12	6	7	2		Long-chain-fatty-acid--CoA ligase 3 OS=Mus musculus OX=10090 GN=Acsl3 PE=1 SV=2
SwissProt	PIGO_MOUSE	87	119080	4	2	4	2	0.07	GPI ethanolamine phosphate transferase 3 OS=Mus musculus OX=10090 GN=Pigo PE=1 SV=2
SwissProt	VPS18_MOUSE	87	110149	10	1	8	1	0.04	Vacuolar protein sorting-associated protein 18 homolog OS=Mus musculus OX=10090 GN=Vps18 PE=1 SV=2
SwissProt	NOL11_MOUSE	87	80766	9	1	7	1	0.05	Nucleolar protein 11 OS=Mus musculus OX=10090 GN=Nol11 PE=2 SV=1
SwissProt	RNC_MOUSE	87	158727	6	1	6	1	0.03	Ribonuclease 3 OS=Mus musculus OX=10090 GN=Drosha PE=1 SV=1
SwissProt	SMG9_MOUSE	87	57584	6	2	4	1	0.08	Protein SMG9 OS=Mus musculus OX=10090 GN=Smg9 PE=1 SV=1
SwissProt	HMGCL_MOUSE	87	34217	8	1	8	1	0.13	Hydroxymethylglutaryl-CoA lyase, mitochondrial OS=Mus musculus OX=10090 GN=Hmgcl PE=1 SV=2
SwissProt	DENR_MOUSE	87	22152	4	2	4	2	0.46	Density-regulated protein OS=Mus musculus OX=10090 GN=Denr PE=1 SV=1
SwissProt	TRAM1_MOUSE	87	43012	6	2	6	2	0.22	Translocating chain-associated membrane protein 1 OS=Mus musculus OX=10090 GN=Tram1 PE=1 SV=3
SwissProt	TOP3B_MOUSE	86	96886	13	3	13	3	0.14	DNA topoisomerase 3-beta-1 OS=Mus musculus OX=10090 GN=Top3b PE=1 SV=1
SwissProt	SCAF4_MOUSE	86	128974	11	3	10	3	0.1	SR-related and CTD-associated factor 4 OS=Mus musculus OX=10090 GN=Scaf4 PE=1 SV=1
SwissProt	SUZ12_MOUSE	86	82974	9	3	8	2	0.11	Polycomb protein Suz12 OS=Mus musculus OX=10090 GN=Suz12 PE=1 SV=2
SwissProt	SYWC_MOUSE	86	54323	10	3	8	3	0.27	Tryptophan--tRNA ligase, cytoplasmic OS=Mus musculus OX=10090 GN=Wars1 PE=1 SV=2
SwissProt	DD19A_MOUSE	86	53899	5	2	4	1	0.08	ATP-dependent RNA helicase DDX19A OS=Mus musculus OX=10090 GN=Ddx19a PE=1 SV=2
SwissProt	NUB1_MOUSE	86	70263	12	3	9	3	0.2	NEDD8 ultimate buster 1 OS=Mus musculus OX=10090 GN=Nub1 PE=1 SV=2
SwissProt	BABA2_MOUSE	86	43517	2	1	2	1	0.1	BRISC and BRCA1-A complex member 2 OS=Mus musculus OX=10090 GN=Babam2 PE=1 SV=2
SwissProt	LEG9_MOUSE	86	40010	1	1	1	1	0.11	Galectin-9 OS=Mus musculus OX=10090 GN=Lgals9 PE=1 SV=1
SwissProt	OGFD3_MOUSE	86	35363	4	1	4	1	0.13	2-oxoglutarate and iron-dependent oxygenase domain-containing protein 3 OS=Mus musculus OX=10090 GN=Ogfod3 PE=2 SV=1
SwissProt	PPP6_MOUSE	86	35136	5	3	5	3	0.44	Serine/threonine-protein phosphatase 6 catalytic subunit OS=Mus musculus OX=10090 GN=Ppp6c PE=1 SV=1
SwissProt	PSA5_MOUSE	86	26394	7	1	6	1	0.17	Proteasome subunit alpha type-5 OS=Mus musculus OX=10090 GN=Psma5 PE=1 SV=1
SwissProt	TEX10_MOUSE	85	105143	14	3	11	3	0.13	Testis-expressed protein 10 OS=Mus musculus OX=10090 GN=Tex10 PE=1 SV=1
SwissProt	M3K4_MOUSE	85	179720	24	2	23	2	0.05	Mitogen-activated protein kinase kinase kinase 4 OS=Mus musculus OX=10090 GN=Map3k4 PE=1 SV=2
SwissProt	SC16A_MOUSE	85	254045	14	1	11	1	0.02	Protein transport protein Sec16A OS=Mus musculus OX=10090 GN=Sec16a PE=1 SV=1
SwissProt	SPCS1_MOUSE	85	18174	2	2	1	1	0.26	Signal peptidase complex subunit 1 OS=Mus musculus OX=10090 GN=Spcs1 PE=2 SV=3
SwissProt	KNTC1_MOUSE	85	250198	37	5	31	5	0.09	Kinetochore-associated protein 1 OS=Mus musculus OX=10090 GN=Kntc1 PE=1 SV=2
SwissProt	FNTB_MOUSE	85	48788	2	1	2	1	0.09	Protein farnesyltransferase subunit beta OS=Mus musculus OX=10090 GN=Fntb PE=1 SV=1
SwissProt	PITH1_MOUSE	85	24177	3	3	3	3	0.69	PITH domain-containing protein 1 OS=Mus musculus OX=10090 GN=Pithd1 PE=1 SV=1
SwissProt	KCNS2_MOUSE	85	54255	10	7	3	1		Potassium voltage-gated channel subfamily S member 2 OS=Mus musculus OX=10090 GN=Kcns2 PE=1 SV=1
SwissProt	RNPS1_MOUSE	85	34188	6	1	6	1	0.13	RNA-binding protein with serine-rich domain 1 OS=Mus musculus OX=10090 GN=Rnps1 PE=1 SV=1
SwissProt	RL15_MOUSE	85	24131	6	4	6	4	1.02	60S ribosomal protein L15 OS=Mus musculus OX=10090 GN=Rpl15 PE=1 SV=4
SwissProt	TM245_MOUSE	84	97295	8	2	6	2	0.09	Transmembrane protein 245 OS=Mus musculus OX=10090 GN=Tmem245 PE=1 SV=1
SwissProt	MTMRC_MOUSE	84	85462	14	3	12	3	0.16	Myotubularin-related protein 12 OS=Mus musculus OX=10090 GN=Mtmr12 PE=1 SV=2
SwissProt	WASF1_MOUSE	84	61471	2	2	2	2	0.15	Wiskott-Aldrich syndrome protein family member 1 OS=Mus musculus OX=10090 GN=Wasf1 PE=1 SV=2
SwissProt	CSTF2_MOUSE	84	61302	5	2	4	2	0.15	Cleavage stimulation factor subunit 2 OS=Mus musculus OX=10090 GN=Cstf2 PE=1 SV=2
SwissProt	THUM3_MOUSE	84	56395	10	3	10	3	0.25	THUMP domain-containing protein 3 OS=Mus musculus OX=10090 GN=Thumpd3 PE=1 SV=1
SwissProt	PICAL_MOUSE	84	71498	12	3	10	3	0.2	Phosphatidylinositol-binding clathrin assembly protein OS=Mus musculus OX=10090 GN=Picalm PE=1 SV=1
SwissProt	BACD3_MOUSE	84	35679	4	2	4	2	0.27	BTB/POZ domain-containing adapter for CUL3-mediated RhoA degradation protein 3 OS=Mus musculus OX=10090 GN=Kctd10 PE=1 SV=1
SwissProt	GEM_MOUSE	84	33704	4	1	4	1	0.13	GTP-binding protein GEM OS=Mus musculus OX=10090 GN=Gem PE=1 SV=2
SwissProt	H2A1B_MOUSE	84	14127	6	2	5	2	0.81	Histone H2A type 1-B OS=Mus musculus OX=10090 GN=H2ac4 PE=1 SV=1
SwissProt	RANB3_MOUSE	84	52541	5	1	4	1	0.08	Ran-binding protein 3 OS=Mus musculus OX=10090 GN=Ranbp3 PE=1 SV=2
SwissProt	MAP1S_MOUSE	83	102875	20	1	15	1	0.04	Microtubule-associated protein 1S OS=Mus musculus OX=10090 GN=Map1s PE=1 SV=2
SwissProt	TF3C1_MOUSE	83	237326	26	2	23	2	0.04	General transcription factor 3C polypeptide 1 OS=Mus musculus OX=10090 GN=Gtf3c1 PE=1 SV=2
SwissProt	AT1B3_MOUSE	83	31755	12	2	8	2	0.31	Sodium/potassium-transporting ATPase subunit beta-3 OS=Mus musculus OX=10090 GN=Atp1b3 PE=1 SV=1
SwissProt	TOE1_MOUSE	83	56835	2	1	2	1	0.08	Target of EGR1 protein 1 OS=Mus musculus OX=10090 GN=Toe1 PE=1 SV=1
SwissProt	TM9S1_MOUSE	83	68883	4	3	4	3	0.2	Transmembrane 9 superfamily member 1 OS=Mus musculus OX=10090 GN=Tm9sf1 PE=2 SV=2
SwissProt	BRX1_MOUSE	83	41215	6	2	6	2	0.23	Ribosome biogenesis protein BRX1 homolog OS=Mus musculus OX=10090 GN=Brix1 PE=1 SV=3
SwissProt	PAR16_MOUSE	83	36741	12	4	11	4	0.59	Protein mono-ADP-ribosyltransferase PARP16 OS=Mus musculus OX=10090 GN=Parp16 PE=1 SV=2
SwissProt	COPB_MOUSE	82	106998	16	4	15	4	0.17	Coatomer subunit beta OS=Mus musculus OX=10090 GN=Copb1 PE=1 SV=1
SwissProt	LCLT1_MOUSE	82	44371	7	3	6	3	0.33	Lysocardiolipin acyltransferase 1 OS=Mus musculus OX=10090 GN=Lclat1 PE=1 SV=2
SwissProt	ABCB6_MOUSE	82	93711	11	3	11	3	0.15	ATP-binding cassette sub-family B member 6 OS=Mus musculus OX=10090 GN=Abcb6 PE=1 SV=1
SwissProt	Z354C_MOUSE	82	64023	10	3	9	2	0.14	Zinc finger protein 354C OS=Mus musculus OX=10090 GN=Znf354c PE=2 SV=2
SwissProt	ODO2_MOUSE	82	48963	14	2	11	2	0.19	Dihydrolipoyllysine-residue succinyltransferase component of 2-oxoglutarate dehydrogenase complex, mitochondrial OS=Mus musculus OX=10090 GN=Dlst PE=1 SV=1
SwissProt	IMA4_MOUSE	82	57737	3	1	3	1	0.08	Importin subunit alpha-4 OS=Mus musculus OX=10090 GN=Kpna3 PE=1 SV=1
SwissProt	TDRD3_MOUSE	82	82202	13	3	9	3	0.17	Tudor domain-containing protein 3 OS=Mus musculus OX=10090 GN=Tdrd3 PE=1 SV=4
SwissProt	CTCF_MOUSE	82	83692	9	3	8	2	0.11	Transcriptional repressor CTCF OS=Mus musculus OX=10090 GN=Ctcf PE=1 SV=2
SwissProt	RAB5C_MOUSE	82	23398	7	2	6	2	0.43	Ras-related protein Rab-5C OS=Mus musculus OX=10090 GN=Rab5c PE=1 SV=2
SwissProt	DOP1_MOUSE	81	269086	22	2	14	2	0.03	Protein dopey-1 OS=Mus musculus OX=10090 GN=Dop1a PE=1 SV=2
SwissProt	PUM2_MOUSE	81	114243	9	2	9	2	0.08	Pumilio homolog 2 OS=Mus musculus OX=10090 GN=Pum2 PE=1 SV=2
SwissProt	TTF2_MOUSE	81	125452	33	2	26	2	0.07	Transcription termination factor 2 OS=Mus musculus OX=10090 GN=Ttf2 PE=1 SV=2
SwissProt	KRT84_MOUSE	81	64943	19	4	17	4	0.3	Keratin, type II cuticular Hb4 OS=Mus musculus OX=10090 GN=Krt84 PE=2 SV=2
SwissProt	MK14_MOUSE	81	41261	4	1	4	1	0.11	Mitogen-activated protein kinase 14 OS=Mus musculus OX=10090 GN=Mapk14 PE=1 SV=3
SwissProt	ETV6_MOUSE	81	56370	2	2	1	1	0.08	Transcription factor ETV6 OS=Mus musculus OX=10090 GN=Etv6 PE=1 SV=1
SwissProt	ODPA_MOUSE	81	43204	6	1	5	1	0.1	Pyruvate dehydrogenase E1 component subunit alpha, somatic form, mitochondrial OS=Mus musculus OX=10090 GN=Pdha1 PE=1 SV=1
SwissProt	HS2ST_MOUSE	81	41786	7	1	6	1	0.11	Heparan sulfate 2-O-sulfotransferase 1 OS=Mus musculus OX=10090 GN=Hs2st1 PE=1 SV=2
SwissProt	TMLH_MOUSE	81	49578	5	2	4	2	0.19	Trimethyllysine dioxygenase, mitochondrial OS=Mus musculus OX=10090 GN=Tmlhe PE=1 SV=2
SwissProt	RAB5A_MOUSE	81	23584	3	2	3	2	0.43	Ras-related protein Rab-5A OS=Mus musculus OX=10090 GN=Rab5a PE=1 SV=1
SwissProt	CNOT8_MOUSE	81	33552	6	2	6	2	0.29	CCR4-NOT transcription complex subunit 8 OS=Mus musculus OX=10090 GN=Cnot8 PE=1 SV=1
SwissProt	HA1K_MOUSE	81	41620	4	2	4	2	0.23	H-2 class I histocompatibility antigen, K-K alpha chain OS=Mus musculus OX=10090 GN=H2-K1 PE=1 SV=1
SwissProt	LRC59_MOUSE	81	34856	12	2	10	2	0.28	Leucine-rich repeat-containing protein 59 OS=Mus musculus OX=10090 GN=Lrrc59 PE=1 SV=1
SwissProt	MTX1_MOUSE	81	35601	2	2	2	2	0.27	Metaxin-1 OS=Mus musculus OX=10090 GN=Mtx1 PE=1 SV=1
SwissProt	PARL_MOUSE	80	41937	3	2	2	1	0.11	Presenilins-associated rhomboid-like protein, mitochondrial OS=Mus musculus OX=10090 GN=Parl PE=1 SV=1
SwissProt	STT3A_MOUSE	80	80545	10	4	9	4	0.24	Dolichyl-diphosphooligosaccharide--protein glycosyltransferase subunit STT3A OS=Mus musculus OX=10090 GN=Stt3a PE=1 SV=1
SwissProt	TMM33_MOUSE	80	28013	5	1	5	1	0.16	Transmembrane protein 33 OS=Mus musculus OX=10090 GN=Tmem33 PE=1 SV=1
SwissProt	GALT7_MOUSE	80	75371	4	1	4	1	0.06	N-acetylgalactosaminyltransferase 7 OS=Mus musculus OX=10090 GN=Galnt7 PE=1 SV=2
SwissProt	DNPEP_MOUSE	80	52174	4	1	4	1	0.09	Aspartyl aminopeptidase OS=Mus musculus OX=10090 GN=Dnpep PE=1 SV=2
SwissProt	NUDC1_MOUSE	80	66662	7	2	6	2	0.14	NudC domain-containing protein 1 OS=Mus musculus OX=10090 GN=Nudcd1 PE=1 SV=2
SwissProt	TBC15_MOUSE	80	76478	6	2	6	2	0.12	TBC1 domain family member 15 OS=Mus musculus OX=10090 GN=Tbc1d15 PE=1 SV=1
SwissProt	VATB2_MOUSE	80	56515	8	2	8	2	0.16	V-type proton ATPase subunit B, brain isoform OS=Mus musculus OX=10090 GN=Atp6v1b2 PE=1 SV=1
SwissProt	RU2B_MOUSE	80	25307	4	3	3	3	0.65	U2 small nuclear ribonucleoprotein B'' OS=Mus musculus OX=10090 GN=Snrpb2 PE=1 SV=1
SwissProt	RM04_MOUSE	80	33052	8	1	7	1	0.14	39S ribosomal protein L4, mitochondrial OS=Mus musculus OX=10090 GN=Mrpl4 PE=1 SV=1
SwissProt	SPT6H_MOUSE	79	198962	20	3	16	3	0.07	Transcription elongation factor SPT6 OS=Mus musculus OX=10090 GN=Supt6h PE=1 SV=2
SwissProt	ABR_MOUSE	79	97605	16	1	13	1	0.04	Active breakpoint cluster region-related protein OS=Mus musculus OX=10090 GN=Abr PE=1 SV=1
SwissProt	FACR1_MOUSE	79	59397	4	1	4	1	0.07	Fatty acyl-CoA reductase 1 OS=Mus musculus OX=10090 GN=Far1 PE=1 SV=1
SwissProt	CAB45_MOUSE	79	42037	2	2	2	2	0.22	45 kDa calcium-binding protein OS=Mus musculus OX=10090 GN=Sdf4 PE=1 SV=1
SwissProt	GAR1_MOUSE	79	23460	4	3	4	3	0.72	H/ACA ribonucleoprotein complex subunit 1 OS=Mus musculus OX=10090 GN=Gar1 PE=1 SV=1
SwissProt	PSMA8_MOUSE	79	27849	6	3	6	3	0.58	Proteasome subunit alpha type-8 OS=Mus musculus OX=10090 GN=Psma8 PE=1 SV=1
SwissProt	ATAD1_MOUSE	79	40718	8	2	7	2	0.23	Outer mitochondrial transmembrane helix translocase OS=Mus musculus OX=10090 GN=Atad1 PE=1 SV=1
SwissProt	MUSC_MOUSE	79	21525	7	2	5	2	0.48	Musculin OS=Mus musculus OX=10090 GN=Msc PE=1 SV=1
SwissProt	RBM27_MOUSE	78	118479	17	4	17	4	0.16	RNA-binding protein 27 OS=Mus musculus OX=10090 GN=Rbm27 PE=1 SV=3
SwissProt	ANR52_MOUSE	78	114959	11	1	9	1	0.04	Serine/threonine-protein phosphatase 6 regulatory ankyrin repeat subunit C OS=Mus musculus OX=10090 GN=Ankrd52 PE=1 SV=1
SwissProt	ZNT6_MOUSE	78	50994	3	1	2	1	0.09	Zinc transporter 6 OS=Mus musculus OX=10090 GN=Slc30a6 PE=1 SV=1
SwissProt	TRI33_MOUSE	78	123764	14	3	13	2	0.07	E3 ubiquitin-protein ligase TRIM33 OS=Mus musculus OX=10090 GN=Trim33 PE=1 SV=2
SwissProt	RBGPR_MOUSE	78	152438	17	2	15	2	0.06	Rab3 GTPase-activating protein non-catalytic subunit OS=Mus musculus OX=10090 GN=Rab3gap2 PE=1 SV=2
SwissProt	ARAP1_MOUSE	78	162174	14	2	13	2	0.05	Arf-GAP with Rho-GAP domain, ANK repeat and PH domain-containing protein 1 OS=Mus musculus OX=10090 GN=Arap1 PE=1 SV=2
SwissProt	MEAK7_MOUSE	78	50812	5	1	4	1	0.09	MTOR-associated protein MEAK7 OS=Mus musculus OX=10090 GN=Meak7 PE=2 SV=1
SwissProt	EIF3F_MOUSE	78	37960	5	2	5	2	0.25	Eukaryotic translation initiation factor 3 subunit F OS=Mus musculus OX=10090 GN=Eif3f PE=1 SV=2
SwissProt	GFAP_MOUSE	77	49870	12	2	11	2	0.19	Glial fibrillary acidic protein OS=Mus musculus OX=10090 GN=Gfap PE=1 SV=4
SwissProt	APAF_MOUSE	77	140913	28	2	19	2	0.06	Apoptotic protease-activating factor 1 OS=Mus musculus OX=10090 GN=Apaf1 PE=1 SV=3
SwissProt	MICA1_MOUSE	77	116711	11	3	9	3	0.12	[F-actin]-monooxygenase MICAL1 OS=Mus musculus OX=10090 GN=Mical1 PE=1 SV=1
SwissProt	ARAF_MOUSE	77	67538	13	1	11	1	0.07	Serine/threonine-protein kinase A-Raf OS=Mus musculus OX=10090 GN=Araf PE=1 SV=2
SwissProt	WASF2_MOUSE	77	54040	4	1	4	1	0.08	Wiskott-Aldrich syndrome protein family member 2 OS=Mus musculus OX=10090 GN=Wasf2 PE=1 SV=1
SwissProt	VAV3_MOUSE	76	97906	6	2	6	2	0.09	Guanine nucleotide exchange factor VAV3 OS=Mus musculus OX=10090 GN=Vav3 PE=1 SV=2
SwissProt	GIT2_MOUSE	76	78717	13	3	13	3	0.18	ARF GTPase-activating protein GIT2 OS=Mus musculus OX=10090 GN=Git2 PE=1 SV=2
SwissProt	ALPK1_MOUSE	76	136049	24	4	20	3	0.1	Alpha-protein kinase 1 OS=Mus musculus OX=10090 GN=Alpk1 PE=2 SV=2
SwissProt	LPIN1_MOUSE	76	101938	6	1	6	1	0.04	Phosphatidate phosphatase LPIN1 OS=Mus musculus OX=10090 GN=Lpin1 PE=1 SV=1
SwissProt	IDUA_MOUSE	76	71209	7	2	7	2	0.13	Alpha-L-iduronidase OS=Mus musculus OX=10090 GN=Idua PE=1 SV=2
SwissProt	ARHG6_MOUSE	76	86996	14	1	12	1	0.05	Rho guanine nucleotide exchange factor 6 OS=Mus musculus OX=10090 GN=Arhgef6 PE=1 SV=1
SwissProt	MED23_MOUSE	76	155986	17	3	15	3	0.09	Mediator of RNA polymerase II transcription subunit 23 OS=Mus musculus OX=10090 GN=Med23 PE=1 SV=2
SwissProt	NEMF_MOUSE	76	121112	29	4	24	4	0.15	Nuclear export mediator factor Nemf OS=Mus musculus OX=10090 GN=Nemf PE=1 SV=2
SwissProt	SUMO2_MOUSE	76	10864	4	1	3	1	0.46	Small ubiquitin-related modifier 2 OS=Mus musculus OX=10090 GN=Sumo2 PE=1 SV=1
SwissProt	DC1I2_MOUSE	76	68352	4	1	4	1	0.06	Cytoplasmic dynein 1 intermediate chain 2 OS=Mus musculus OX=10090 GN=Dync1i2 PE=1 SV=1
SwissProt	TRM6_MOUSE	76	55483	12	2	11	2	0.17	tRNA (adenine(58)-N(1))-methyltransferase non-catalytic subunit TRM6 OS=Mus musculus OX=10090 GN=Trmt6 PE=1 SV=1
SwissProt	MCAT_MOUSE	76	33005	3	2	3	2	0.29	Mitochondrial carnitine/acylcarnitine carrier protein OS=Mus musculus OX=10090 GN=Slc25a20 PE=1 SV=1
SwissProt	EXOS8_MOUSE	76	29930	6	2	6	2	0.33	Exosome complex component RRP43 OS=Mus musculus OX=10090 GN=Exosc8 PE=1 SV=1
SwissProt	DAPP1_MOUSE	76	32147	6	2	6	2	0.3	Dual adapter for phosphotyrosine and 3-phosphotyrosine and 3-phosphoinositide OS=Mus musculus OX=10090 GN=Dapp1 PE=1 SV=1
SwissProt	TM160_MOUSE	75	19575	5	4	5	4	1.36	Transmembrane protein 160 OS=Mus musculus OX=10090 GN=Tmem160 PE=2 SV=1
SwissProt	BAZ1A_MOUSE	75	178349	16	3	13	2	0.05	Bromodomain adjacent to zinc finger domain protein 1A OS=Mus musculus OX=10090 GN=Baz1a PE=1 SV=3
SwissProt	MOES_MOUSE	75	67725	13	4	13	4	0.29	Moesin OS=Mus musculus OX=10090 GN=Msn PE=1 SV=3
SwissProt	T2EA_MOUSE	75	49562	6	1	6	1	0.09	General transcription factor IIE subunit 1 OS=Mus musculus OX=10090 GN=Gtf2e1 PE=1 SV=1
SwissProt	NAL4F_MOUSE	75	110295	34	5	18	3	0.12	NACHT, LRR and PYD domains-containing protein 4F OS=Mus musculus OX=10090 GN=Nlrp4f PE=1 SV=1
SwissProt	ANKY2_MOUSE	75	48742	9	2	8	2	0.19	Ankyrin repeat and MYND domain-containing protein 2 OS=Mus musculus OX=10090 GN=Ankmy2 PE=1 SV=1
SwissProt	FAK1_MOUSE	75	119167	17	2	14	1	0.04	Focal adhesion kinase 1 OS=Mus musculus OX=10090 GN=Ptk2 PE=1 SV=4
SwissProt	ZDHC8_MOUSE	75	81980	7	2	6	1	0.05	Palmitoyltransferase ZDHHC8 OS=Mus musculus OX=10090 GN=Zdhhc8 PE=1 SV=1
SwissProt	EI3JA_MOUSE	75	29326	9	1	6	1	0.16	Eukaryotic translation initiation factor 3 subunit J-A OS=Mus musculus OX=10090 GN=Eif3j1 PE=2 SV=1
SwissProt	TCF7_MOUSE	75	45437	3	2	3	2	0.21	Transcription factor 7 OS=Mus musculus OX=10090 GN=Tcf7 PE=1 SV=2
SwissProt	EXOS4_MOUSE	75	26233	1	1	1	1	0.18	Exosome complex component RRP41 OS=Mus musculus OX=10090 GN=Exosc4 PE=1 SV=3
SwissProt	RUSD3_MOUSE	75	38052	4	1	4	1	0.12	Mitochondrial mRNA pseudouridine synthase Rpusd3 OS=Mus musculus OX=10090 GN=Rpusd3 PE=2 SV=1
SwissProt	OSTC_MOUSE	74	16804	1	1	1	1	0.28	Oligosaccharyltransferase complex subunit OSTC OS=Mus musculus OX=10090 GN=Ostc PE=1 SV=1
SwissProt	ZFP62_MOUSE	74	104744	21	3	14	2	0.09	Zinc finger protein 62 OS=Mus musculus OX=10090 GN=Zfp62 PE=1 SV=1
SwissProt	XIRP2_MOUSE	74	427993	79	4	69	4	0.04	Xin actin-binding repeat-containing protein 2 OS=Mus musculus OX=10090 GN=Xirp2 PE=1 SV=1
SwissProt	ACOT2_MOUSE	74	49626	8	1	7	1	0.09	Acyl-coenzyme A thioesterase 2, mitochondrial OS=Mus musculus OX=10090 GN=Acot2 PE=1 SV=2
SwissProt	U2AF4_MOUSE	74	25819	1	1	1	1	0.18	Splicing factor U2AF 26 kDa subunit OS=Mus musculus OX=10090 GN=U2af1l4 PE=1 SV=1
SwissProt	SRSF1_MOUSE	74	27728	12	5	11	5	1.14	Serine/arginine-rich splicing factor 1 OS=Mus musculus OX=10090 GN=Srsf1 PE=1 SV=3
SwissProt	STING_MOUSE	74	42802	6	2	5	2	0.22	Stimulator of interferon genes protein OS=Mus musculus OX=10090 GN=Sting1 PE=1 SV=2
SwissProt	NUFP2_MOUSE	74	75611	13	1	11	1	0.06	Nuclear fragile X mental retardation-interacting protein 2 OS=Mus musculus OX=10090 GN=Nufip2 PE=1 SV=1
SwissProt	RDH11_MOUSE	74	35125	10	2	8	2	0.27	Retinol dehydrogenase 11 OS=Mus musculus OX=10090 GN=Rdh11 PE=1 SV=2
SwissProt	NU160_MOUSE	73	158130	8	1	8	1	0.03	Nuclear pore complex protein Nup160 OS=Mus musculus OX=10090 GN=Nup160 PE=1 SV=2
SwissProt	PAPOA_MOUSE	73	82258	13	2	11	2	0.11	Poly(A) polymerase alpha OS=Mus musculus OX=10090 GN=Papola PE=1 SV=4
SwissProt	PGAP1_MOUSE	73	104511	10	1	9	1	0.04	GPI inositol-deacylase OS=Mus musculus OX=10090 GN=Pgap1 PE=1 SV=3
SwissProt	RL18_MOUSE	73	21631	8	2	6	2	0.48	60S ribosomal protein L18 OS=Mus musculus OX=10090 GN=Rpl18 PE=1 SV=3
SwissProt	FBX38_MOUSE	73	133842	10	2	9	2	0.07	F-box only protein 38 OS=Mus musculus OX=10090 GN=Fbxo38 PE=1 SV=1
SwissProt	ZN536_MOUSE	73	141487	29	3	19	2	0.06	Zinc finger protein 536 OS=Mus musculus OX=10090 GN=Znf536 PE=2 SV=1
SwissProt	ADRO_MOUSE	73	54168	7	2	6	2	0.17	NADPH:adrenodoxin oxidoreductase, mitochondrial OS=Mus musculus OX=10090 GN=Fdxr PE=1 SV=1
SwissProt	STK39_MOUSE	73	60282	7	2	7	2	0.15	STE20/SPS1-related proline-alanine-rich protein kinase OS=Mus musculus OX=10090 GN=Stk39 PE=1 SV=1
SwissProt	GMPPB_MOUSE	73	39891	12	2	3	2	0.24	Mannose-1-phosphate guanyltransferase beta OS=Mus musculus OX=10090 GN=Gmppb PE=1 SV=1
SwissProt	MIC60_MOUSE	73	83848	23	4	21	4	0.23	MICOS complex subunit Mic60 OS=Mus musculus OX=10090 GN=Immt PE=1 SV=1
SwissProt	PLPP1_MOUSE	73	31871	2	2	1	1	0.14	Phospholipid phosphatase 1 OS=Mus musculus OX=10090 GN=Plpp1 PE=1 SV=1
SwissProt	GCP3_MOUSE	72	103404	12	2	11	2	0.09	Gamma-tubulin complex component 3 OS=Mus musculus OX=10090 GN=Tubgcp3 PE=1 SV=2
SwissProt	PLCB1_MOUSE	72	138309	25	5	18	4	0.13	1-phosphatidylinositol 4,5-bisphosphate phosphodiesterase beta-1 OS=Mus musculus OX=10090 GN=Plcb1 PE=1 SV=2
SwissProt	NDEL1_MOUSE	72	38342	12	7	9	5	0.74	Nuclear distribution protein nudE-like 1 OS=Mus musculus OX=10090 GN=Ndel1 PE=1 SV=2
SwissProt	SMAD3_MOUSE	72	48050	8	1	6	1	0.09	Mothers against decapentaplegic homolog 3 OS=Mus musculus OX=10090 GN=Smad3 PE=1 SV=2
SwissProt	ASPH_MOUSE	72	82991	14	3	10	1	0.05	Aspartyl/asparaginyl beta-hydroxylase OS=Mus musculus OX=10090 GN=Asph PE=1 SV=1
SwissProt	ZWILC_MOUSE	72	66797	8	4	7	3	0.21	Protein zwilch homolog OS=Mus musculus OX=10090 GN=Zwilch PE=1 SV=1
SwissProt	PR38B_MOUSE	72	63715	13	2	11	2	0.14	Pre-mRNA-splicing factor 38B OS=Mus musculus OX=10090 GN=Prpf38b PE=1 SV=1
SwissProt	FOXP1_MOUSE	72	78784	5	1	5	1	0.06	Forkhead box protein P1 OS=Mus musculus OX=10090 GN=Foxp1 PE=1 SV=1
SwissProt	PR38A_MOUSE	72	37413	6	2	6	2	0.25	Pre-mRNA-splicing factor 38A OS=Mus musculus OX=10090 GN=Prpf38a PE=1 SV=1
SwissProt	ADCK1_MOUSE	72	59698	5	1	5	1	0.07	AarF domain-containing protein kinase 1 OS=Mus musculus OX=10090 GN=Adck1 PE=1 SV=1
SwissProt	SAM50_MOUSE	72	51831	9	4	9	4	0.39	Sorting and assembly machinery component 50 homolog OS=Mus musculus OX=10090 GN=Samm50 PE=1 SV=1
SwissProt	CDK4_MOUSE	72	33729	3	2	3	2	0.29	Cyclin-dependent kinase 4 OS=Mus musculus OX=10090 GN=Cdk4 PE=1 SV=1
SwissProt	FKBP5_MOUSE	72	50934	11	3	10	3	0.29	Peptidyl-prolyl cis-trans isomerase FKBP5 OS=Mus musculus OX=10090 GN=Fkbp5 PE=1 SV=1
SwissProt	MTCH1_MOUSE	72	41538	7	3	7	3	0.36	Mitochondrial carrier homolog 1 OS=Mus musculus OX=10090 GN=Mtch1 PE=1 SV=1
SwissProt	HUWE1_MOUSE	72	482332	32	5	27	5	0.05	E3 ubiquitin-protein ligase HUWE1 OS=Mus musculus OX=10090 GN=Huwe1 PE=1 SV=5
SwissProt	DNLI1_MOUSE	71	102226	24	2	22	2	0.09	DNA ligase 1 OS=Mus musculus OX=10090 GN=Lig1 PE=1 SV=2
SwissProt	DNM3A_MOUSE	71	101607	13	2	12	2	0.09	DNA (cytosine-5)-methyltransferase 3A OS=Mus musculus OX=10090 GN=Dnmt3a PE=1 SV=2
SwissProt	RPA2_MOUSE	71	128129	14	3	12	2	0.07	DNA-directed RNA polymerase I subunit RPA2 OS=Mus musculus OX=10090 GN=Polr1b PE=1 SV=2
SwissProt	LTN1_MOUSE	71	198793	29	2	25	2	0.04	E3 ubiquitin-protein ligase listerin OS=Mus musculus OX=10090 GN=Ltn1 PE=1 SV=3
SwissProt	UT14B_MOUSE	71	85875	26	3	17	2	0.16	U3 small nucleolar RNA-associated protein 14 homolog B OS=Mus musculus OX=10090 GN=Utp14b PE=1 SV=2
SwissProt	K1C42_MOUSE	71	50102	6	3	6	3	0.29	Keratin, type I cytoskeletal 42 OS=Mus musculus OX=10090 GN=Krt42 PE=1 SV=1
SwissProt	MTA1_MOUSE	71	80747	17	3	12	3	0.17	Metastasis-associated protein MTA1 OS=Mus musculus OX=10090 GN=Mta1 PE=1 SV=1
SwissProt	HDAC2_MOUSE	71	55267	5	2	4	2	0.17	Histone deacetylase 2 OS=Mus musculus OX=10090 GN=Hdac2 PE=1 SV=1
SwissProt	ARI2_MOUSE	71	57659	2	1	2	1	0.08	E3 ubiquitin-protein ligase ARIH2 OS=Mus musculus OX=10090 GN=Arih2 PE=1 SV=1
SwissProt	AGM1_MOUSE	71	59415	10	2	10	2	0.15	Phosphoacetylglucosamine mutase OS=Mus musculus OX=10090 GN=Pgm3 PE=1 SV=1
SwissProt	MYH3_MOUSE	71	223652	37	5	33	4	0.08	Myosin-3 OS=Mus musculus OX=10090 GN=Myh3 PE=2 SV=2
SwissProt	IF4E_MOUSE	71	25037	5	4	5	4	0.96	Eukaryotic translation initiation factor 4E OS=Mus musculus OX=10090 GN=Eif4e PE=1 SV=1
SwissProt	GCN1_MOUSE	70	292834	57	3	55	3	0.04	eIF-2-alpha kinase activator GCN1 OS=Mus musculus OX=10090 GN=Gcn1 PE=1 SV=1
SwissProt	MOT4_MOUSE	70	50340	2	1	2	1	0.09	Monocarboxylate transporter 4 OS=Mus musculus OX=10090 GN=Slc16a3 PE=1 SV=1
SwissProt	WDR75_MOUSE	70	93977	13	1	10	1	0.05	WD repeat-containing protein 75 OS=Mus musculus OX=10090 GN=Wdr75 PE=1 SV=1
SwissProt	CLP1L_MOUSE	70	62143	2	1	2	1	0.07	Cleft lip and palate transmembrane protein 1-like protein OS=Mus musculus OX=10090 GN=Clptm1l PE=1 SV=1
SwissProt	ORC4_MOUSE	70	49950	11	2	11	2	0.19	Origin recognition complex subunit 4 OS=Mus musculus OX=10090 GN=Orc4 PE=1 SV=2
SwissProt	PRP4_MOUSE	70	58333	3	1	3	1	0.08	U4/U6 small nuclear ribonucleoprotein Prp4 OS=Mus musculus OX=10090 GN=Prpf4 PE=1 SV=1
SwissProt	ANX11_MOUSE	70	54045	3	1	3	1	0.08	Annexin A11 OS=Mus musculus OX=10090 GN=Anxa11 PE=1 SV=2
SwissProt	EED_MOUSE	70	50166	3	1	3	1	0.09	Polycomb protein EED OS=Mus musculus OX=10090 GN=Eed PE=1 SV=1
SwissProt	EIF3I_MOUSE	70	36438	3	2	3	2	0.26	Eukaryotic translation initiation factor 3 subunit I OS=Mus musculus OX=10090 GN=Eif3i PE=1 SV=1
SwissProt	SOSB1_MOUSE	70	22614	5	1	5	1	0.2	SOSS complex subunit B1 OS=Mus musculus OX=10090 GN=Nabp2 PE=1 SV=1
SwissProt	AKAP8_MOUSE	69	76246	5	2	5	2	0.12	A-kinase anchor protein 8 OS=Mus musculus OX=10090 GN=Akap8 PE=1 SV=1
SwissProt	OSBL9_MOUSE	69	83057	4	1	4	1	0.05	Oxysterol-binding protein-related protein 9 OS=Mus musculus OX=10090 GN=Osbpl9 PE=1 SV=1
SwissProt	DDX21_MOUSE	69	93493	25	4	22	4	0.2	Nucleolar RNA helicase 2 OS=Mus musculus OX=10090 GN=Ddx21 PE=1 SV=3
SwissProt	ANKL2_MOUSE	69	106132	24	2	22	2	0.08	Ankyrin repeat and LEM domain-containing protein 2 OS=Mus musculus OX=10090 GN=Ankle2 PE=1 SV=2
SwissProt	VATA_MOUSE	69	68283	8	2	6	2	0.13	V-type proton ATPase catalytic subunit A OS=Mus musculus OX=10090 GN=Atp6v1a PE=1 SV=2
SwissProt	QORL1_MOUSE	69	38701	6	1	5	1	0.12	Quinone oxidoreductase-like protein 1 OS=Mus musculus OX=10090 GN=Cryzl1 PE=1 SV=1
SwissProt	ARMX2_MOUSE	69	80985	25	3	16	3	0.17	Armadillo repeat-containing X-linked protein 2 OS=Mus musculus OX=10090 GN=Armcx2 PE=2 SV=2
SwissProt	ASPG_MOUSE	69	36998	4	3	2	1	0.12	N(4)-(beta-N-acetylglucosaminyl)-L-asparaginase OS=Mus musculus OX=10090 GN=Aga PE=1 SV=1
SwissProt	ARP2_MOUSE	69	44732	8	2	8	2	0.21	Actin-related protein 2 OS=Mus musculus OX=10090 GN=Actr2 PE=1 SV=1
SwissProt	PISD_MOUSE	69	45898	9	3	9	3	0.32	Phosphatidylserine decarboxylase proenzyme, mitochondrial OS=Mus musculus OX=10090 GN=Pisd PE=2 SV=1
SwissProt	RB3GP_MOUSE	68	110128	11	1	11	1	0.04	Rab3 GTPase-activating protein catalytic subunit OS=Mus musculus OX=10090 GN=Rab3gap1 PE=1 SV=4
SwissProt	CDK8_MOUSE	68	53176	9	2	7	2	0.17	Cyclin-dependent kinase 8 OS=Mus musculus OX=10090 GN=Cdk8 PE=1 SV=3
SwissProt	PESC_MOUSE	68	67753	13	2	11	2	0.13	Pescadillo homolog OS=Mus musculus OX=10090 GN=Pes1 PE=1 SV=1
SwissProt	CCHCR_MOUSE	68	87052	13	1	12	1	0.05	Coiled-coil alpha-helical rod protein 1 OS=Mus musculus OX=10090 GN=Cchcr1 PE=2 SV=3
SwissProt	PUF60_MOUSE	68	60211	5	1	5	1	0.07	Poly(U)-binding-splicing factor PUF60 OS=Mus musculus OX=10090 GN=Puf60 PE=1 SV=2
SwissProt	THIC_MOUSE	68	41271	7	1	6	1	0.11	Acetyl-CoA acetyltransferase, cytosolic OS=Mus musculus OX=10090 GN=Acat2 PE=1 SV=2
SwissProt	AAKB2_MOUSE	68	30190	3	2	3	2	0.32	5'-AMP-activated protein kinase subunit beta-2 OS=Mus musculus OX=10090 GN=Prkab2 PE=1 SV=1
SwissProt	TAXB1_MOUSE	67	93572	18	2	17	2	0.1	Tax1-binding protein 1 homolog OS=Mus musculus OX=10090 GN=Tax1bp1 PE=1 SV=2
SwissProt	IPO11_MOUSE	67	112344	4	1	4	1	0.04	Importin-11 OS=Mus musculus OX=10090 GN=Ipo11 PE=1 SV=1
SwissProt	RICTR_MOUSE	67	191449	24	1	21	1	0.02	Rapamycin-insensitive companion of mTOR OS=Mus musculus OX=10090 GN=Rictor PE=1 SV=2
SwissProt	VAC14_MOUSE	67	87992	9	2	7	2	0.1	Protein VAC14 homolog OS=Mus musculus OX=10090 GN=Vac14 PE=1 SV=1
SwissProt	WDR47_MOUSE	67	102247	8	2	8	2	0.09	WD repeat-containing protein 47 OS=Mus musculus OX=10090 GN=Wdr47 PE=1 SV=2
SwissProt	MYH1_MOUSE	67	223203	51	3	44	2	0.04	Myosin-1 OS=Mus musculus OX=10090 GN=Myh1 PE=1 SV=1
SwissProt	F10C1_MOUSE	67	37179	5	1	4	1	0.12	Protein FRA10AC1 homolog OS=Mus musculus OX=10090 GN=Fra10ac1 PE=1 SV=3
SwissProt	SELB_MOUSE	67	63498	11	2	10	2	0.14	Selenocysteine-specific elongation factor OS=Mus musculus OX=10090 GN=Eefsec PE=1 SV=2
SwissProt	2ABA_MOUSE	67	51659	9	3	7	2	0.18	Serine/threonine-protein phosphatase 2A 55 kDa regulatory subunit B alpha isoform OS=Mus musculus OX=10090 GN=Ppp2r2a PE=1 SV=1
SwissProt	NEUA_MOUSE	67	48028	11	1	11	1	0.09	N-acylneuraminate cytidylyltransferase OS=Mus musculus OX=10090 GN=Cmas PE=1 SV=2
SwissProt	CDK9_MOUSE	67	42734	9	2	9	2	0.22	Cyclin-dependent kinase 9 OS=Mus musculus OX=10090 GN=Cdk9 PE=1 SV=1
SwissProt	MK08_MOUSE	67	44201	3	1	3	1	0.1	Mitogen-activated protein kinase 8 OS=Mus musculus OX=10090 GN=Mapk8 PE=1 SV=1
SwissProt	MCM9_MOUSE	67	125736	16	5	11	4	0.15	DNA helicase MCM9 OS=Mus musculus OX=10090 GN=Mcm9 PE=1 SV=2
SwissProt	ANFY1_MOUSE	66	128571	20	3	16	3	0.11	Rabankyrin-5 OS=Mus musculus OX=10090 GN=Ankfy1 PE=1 SV=2
SwissProt	SWET1_MOUSE	66	24633	2	1	2	1	0.19	Sugar transporter SWEET1 OS=Mus musculus OX=10090 GN=Slc50a1 PE=2 SV=1
SwissProt	CF251_MOUSE	66	148515	12	3	9	2	0.06	Cilia- and flagella-associated protein 251 OS=Mus musculus OX=10090 GN=Cfap251 PE=1 SV=1
SwissProt	ADA10_MOUSE	66	83914	14	1	12	1	0.05	Disintegrin and metalloproteinase domain-containing protein 10 OS=Mus musculus OX=10090 GN=Adam10 PE=1 SV=2
SwissProt	B3A2_MOUSE	66	136728	9	1	9	1	0.03	Anion exchange protein 2 OS=Mus musculus OX=10090 GN=Slc4a2 PE=1 SV=1
SwissProt	INT14_MOUSE	66	57200	5	1	5	1	0.08	Integrator complex subunit 14 OS=Mus musculus OX=10090 GN=Ints14 PE=1 SV=1
SwissProt	GLYR1_MOUSE	66	59678	11	3	11	3	0.24	Putative oxidoreductase GLYR1 OS=Mus musculus OX=10090 GN=Glyr1 PE=1 SV=1
SwissProt	CCNA2_MOUSE	66	47239	4	3	3	2	0.2	Cyclin-A2 OS=Mus musculus OX=10090 GN=Ccna2 PE=1 SV=2
SwissProt	CILK1_MOUSE	66	70548	10	3	9	3	0.2	Serine/threonine-protein kinase ICK OS=Mus musculus OX=10090 GN=Cilk1 PE=1 SV=2
SwissProt	PNO1_MOUSE	66	27437	6	1	5	1	0.17	RNA-binding protein PNO1 OS=Mus musculus OX=10090 GN=Pno1 PE=1 SV=1
SwissProt	RON_MOUSE	66	150424	12	3	8	2	0.06	Macrophage-stimulating protein receptor OS=Mus musculus OX=10090 GN=Mst1r PE=1 SV=3
SwissProt	NSDHL_MOUSE	66	40660	6	2	5	2	0.23	Sterol-4-alpha-carboxylate 3-dehydrogenase, decarboxylating OS=Mus musculus OX=10090 GN=Nsdhl PE=1 SV=1
SwissProt	GPS2_MOUSE	66	36715	2	1	2	1	0.12	G protein pathway suppressor 2 OS=Mus musculus OX=10090 GN=Gps2 PE=1 SV=1
SwissProt	UPP_MOUSE	66	34256	2	1	2	1	0.13	Uracil phosphoribosyltransferase homolog OS=Mus musculus OX=10090 GN=Uprt PE=1 SV=1
SwissProt	OXND1_MOUSE	66	34705	7	1	6	1	0.13	Oxidoreductase NAD-binding domain-containing protein 1 OS=Mus musculus OX=10090 GN=Oxnad1 PE=1 SV=2
SwissProt	GBB2_MOUSE	66	37307	7	2	5	2	0.26	Guanine nucleotide-binding protein G(I)/G(S)/G(T) subunit beta-2 OS=Mus musculus OX=10090 GN=Gnb2 PE=1 SV=3
SwissProt	E41L3_MOUSE	66	103274	12	4	11	3	0.13	Band 4.1-like protein 3 OS=Mus musculus OX=10090 GN=Epb41l3 PE=1 SV=1
SwissProt	CENPO_MOUSE	66	34133	6	1	6	1	0.13	Centromere protein O OS=Mus musculus OX=10090 GN=Cenpo PE=2 SV=1
SwissProt	CLIP1_MOUSE	65	155718	49	5	35	2	0.06	CAP-Gly domain-containing linker protein 1 OS=Mus musculus OX=10090 GN=Clip1 PE=1 SV=1
SwissProt	ELOV1_MOUSE	65	32656	2	1	2	1	0.14	Elongation of very long chain fatty acids protein 1 OS=Mus musculus OX=10090 GN=Elovl1 PE=1 SV=1
SwissProt	MYO9B_MOUSE	65	238685	29	3	26	3	0.06	Unconventional myosin-IXb OS=Mus musculus OX=10090 GN=Myo9b PE=1 SV=2
SwissProt	IPO4_MOUSE	65	119198	18	2	14	2	0.07	Importin-4 OS=Mus musculus OX=10090 GN=Ipo4 PE=1 SV=1
SwissProt	BOP1_MOUSE	65	82494	2	1	1	1	0.05	Ribosome biogenesis protein BOP1 OS=Mus musculus OX=10090 GN=Bop1 PE=1 SV=1
SwissProt	NAC2_MOUSE	65	100647	11	3	10	3	0.14	Sodium/calcium exchanger 2 OS=Mus musculus OX=10090 GN=Slc8a2 PE=1 SV=1
SwissProt	K2C4_MOUSE	65	56248	12	5	12	5	0.46	Keratin, type II cytoskeletal 4 OS=Mus musculus OX=10090 GN=Krt4 PE=1 SV=2
SwissProt	DHRS1_MOUSE	65	33983	9	1	8	1	0.13	Dehydrogenase/reductase SDR family member 1 OS=Mus musculus OX=10090 GN=Dhrs1 PE=1 SV=1
SwissProt	RTTN_MOUSE	65	248330	27	3	24	3	0.05	Rotatin OS=Mus musculus OX=10090 GN=Rttn PE=1 SV=2
SwissProt	PIGX_MOUSE	65	28626	3	1	3	1	0.16	Phosphatidylinositol-glycan biosynthesis class X protein OS=Mus musculus OX=10090 GN=Pigx PE=2 SV=2
SwissProt	PSA6_MOUSE	65	27355	7	1	6	1	0.17	Proteasome subunit alpha type-6 OS=Mus musculus OX=10090 GN=Psma6 PE=1 SV=1
SwissProt	DIDO1_MOUSE	64	247024	41	1	34	1	0.02	Death-inducer obliterator 1 OS=Mus musculus OX=10090 GN=Dido1 PE=1 SV=4
SwissProt	BRD4_MOUSE	64	155798	15	3	14	3	0.09	Bromodomain-containing protein 4 OS=Mus musculus OX=10090 GN=Brd4 PE=1 SV=2
SwissProt	KIF23_MOUSE	64	108707	16	2	14	2	0.08	Kinesin-like protein KIF23 OS=Mus musculus OX=10090 GN=Kif23 PE=1 SV=1
SwissProt	CDC23_MOUSE	64	68518	29	2	7	2	0.13	Cell division cycle protein 23 homolog OS=Mus musculus OX=10090 GN=Cdc23 PE=1 SV=2
SwissProt	NEMO_MOUSE	64	47942	7	2	7	2	0.19	NF-kappa-B essential modulator OS=Mus musculus OX=10090 GN=Ikbkg PE=1 SV=2
SwissProt	PRAX_MOUSE	64	147595	56	5	28	1	0.03	Periaxin OS=Mus musculus OX=10090 GN=Prx PE=1 SV=1
SwissProt	DLGP1_MOUSE	64	110305	10	1	10	1	0.04	Disks large-associated protein 1 OS=Mus musculus OX=10090 GN=Dlgap1 PE=1 SV=3
SwissProt	NTM1A_MOUSE	64	25404	6	1	6	1	0.18	N-terminal Xaa-Pro-Lys N-methyltransferase 1 OS=Mus musculus OX=10090 GN=Ntmt1 PE=1 SV=3
SwissProt	ECHB_MOUSE	64	51353	18	2	12	1	0.09	Trifunctional enzyme subunit beta, mitochondrial OS=Mus musculus OX=10090 GN=Hadhb PE=1 SV=1
SwissProt	KIF24_MOUSE	64	150113	44	7	17	1	0.03	Kinesin-like protein KIF24 OS=Mus musculus OX=10090 GN=Kif24 PE=1 SV=2
SwissProt	RALYL_MOUSE	64	32432	12	3	9	2	0.48	RNA-binding Raly-like protein OS=Mus musculus OX=10090 GN=Ralyl PE=2 SV=1
SwissProt	SPIN1_MOUSE	64	29624	8	1	7	1	0.15	Spindlin-1 OS=Mus musculus OX=10090 GN=Spin1 PE=1 SV=2
SwissProt	CMTA1_MOUSE	64	184202	17	3	13	3	0.07	Calmodulin-binding transcription activator 1 OS=Mus musculus OX=10090 GN=Camta1 PE=2 SV=1
SwissProt	PLCE_MOUSE	63	42175	3	1	3	1	0.11	1-acyl-sn-glycerol-3-phosphate acyltransferase epsilon OS=Mus musculus OX=10090 GN=Agpat5 PE=1 SV=2
SwissProt	CAPAM_MOUSE	63	80453	12	1	12	1	0.05	mRNA (2'-O-methyladenosine-N(6)-)-methyltransferase OS=Mus musculus OX=10090 GN=Pcif1 PE=1 SV=1
SwissProt	YJ005_MOUSE	63	37681	2	1	2	1	0.12	Uncharacterized protein FLJ45252 homolog OS=Mus musculus OX=10090 PE=1 SV=2
SwissProt	SYIC_MOUSE	63	144179	20	4	18	4	0.13	Isoleucine--tRNA ligase, cytoplasmic OS=Mus musculus OX=10090 GN=Iars1 PE=1 SV=2
SwissProt	CING_MOUSE	63	136365	23	2	22	2	0.06	Cingulin OS=Mus musculus OX=10090 GN=Cgn PE=1 SV=1
SwissProt	NRDE2_MOUSE	63	133383	16	5	14	4	0.17	Nuclear exosome regulator NRDE2 OS=Mus musculus OX=10090 GN=Nrde2 PE=1 SV=3
SwissProt	ZN473_MOUSE	63	101676	14	5	9	3	0.13	Zinc finger protein 473 homolog OS=Mus musculus OX=10090 GN=Znf473 PE=2 SV=1
SwissProt	F111A_MOUSE	63	69904	8	1	8	1	0.06	Serine protease FAM111A OS=Mus musculus OX=10090 GN=Fam111a PE=2 SV=1
SwissProt	DYST_MOUSE	63	833701	109	6	94	5	0.03	Dystonin OS=Mus musculus OX=10090 GN=Dst PE=1 SV=2
SwissProt	CCD22_MOUSE	63	70800	11	1	11	1	0.06	Coiled-coil domain-containing protein 22 OS=Mus musculus OX=10090 GN=Ccdc22 PE=1 SV=1
SwissProt	GPI8_MOUSE	63	44867	4	1	4	1	0.1	GPI-anchor transamidase OS=Mus musculus OX=10090 GN=Pigk PE=1 SV=2
SwissProt	MTMRE_MOUSE	63	72397	5	1	4	1	0.06	Myotubularin-related protein 14 OS=Mus musculus OX=10090 GN=Mtmr14 PE=1 SV=2
SwissProt	CCD30_MOUSE	63	76001	17	3	15	2	0.12	Coiled-coil domain-containing protein 30 OS=Mus musculus OX=10090 GN=Ccdc30 PE=1 SV=1
SwissProt	FGFR3_MOUSE	63	87702	11	2	9	2	0.1	Fibroblast growth factor receptor 3 OS=Mus musculus OX=10090 GN=Fgfr3 PE=1 SV=1
SwissProt	CENPV_MOUSE	63	27524	4	1	4	1	0.17	Centromere protein V OS=Mus musculus OX=10090 GN=Cenpv PE=1 SV=2
SwissProt	TRPV1_MOUSE	63	94915	4	1	3	1	0.05	Transient receptor potential cation channel subfamily V member 1 OS=Mus musculus OX=10090 GN=Trpv1 PE=1 SV=1
SwissProt	SYWM_MOUSE	63	40127	7	2	7	2	0.24	Tryptophan--tRNA ligase, mitochondrial OS=Mus musculus OX=10090 GN=Wars2 PE=1 SV=2
SwissProt	KS6A1_MOUSE	63	81543	19	6	12	4	0.23	Ribosomal protein S6 kinase alpha-1 OS=Mus musculus OX=10090 GN=Rps6ka1 PE=1 SV=1
SwissProt	MRT4_MOUSE	63	27528	10	1	6	1	0.17	mRNA turnover protein 4 homolog OS=Mus musculus OX=10090 GN=Mrto4 PE=1 SV=1
SwissProt	MYH6_MOUSE	62	223426	42	4	36	4	0.08	Myosin-6 OS=Mus musculus OX=10090 GN=Myh6 PE=1 SV=2
SwissProt	SPG7_MOUSE	62	85942	8	3	8	3	0.16	Paraplegin OS=Mus musculus OX=10090 GN=Spg7 PE=1 SV=1
SwissProt	FAN_MOUSE	62	104479	6	1	6	1	0.04	Protein FAN OS=Mus musculus OX=10090 GN=Nsmaf PE=1 SV=2
SwissProt	CPT1A_MOUSE	62	88195	14	3	14	3	0.16	Carnitine O-palmitoyltransferase 1, liver isoform OS=Mus musculus OX=10090 GN=Cpt1a PE=1 SV=4
SwissProt	RNFT1_MOUSE	62	45247	1	1	1	1	0.1	E3 ubiquitin-protein ligase RNFT1 OS=Mus musculus OX=10090 GN=Rnft1 PE=2 SV=1
SwissProt	SWT1_MOUSE	62	103103	24	3	18	3	0.13	Transcriptional protein SWT1 OS=Mus musculus OX=10090 GN=Swt1 PE=2 SV=3
SwissProt	UACA_MOUSE	62	160714	37	5	29	4	0.11	Uveal autoantigen with coiled-coil domains and ankyrin repeats OS=Mus musculus OX=10090 GN=Uaca PE=1 SV=2
SwissProt	EPIPL_MOUSE	62	724195	47	7	34	3	0.02	Epiplakin OS=Mus musculus OX=10090 GN=Eppk1 PE=1 SV=2
SwissProt	ABCF2_MOUSE	62	71736	11	1	11	1	0.06	ATP-binding cassette sub-family F member 2 OS=Mus musculus OX=10090 GN=Abcf2 PE=1 SV=1
SwissProt	EM55_MOUSE	62	52194	7	3	4	2	0.18	55 kDa erythrocyte membrane protein OS=Mus musculus OX=10090 GN=Mpp1 PE=1 SV=1
SwissProt	YES_MOUSE	62	60591	8	2	7	2	0.15	Tyrosine-protein kinase Yes OS=Mus musculus OX=10090 GN=Yes1 PE=1 SV=3
SwissProt	UB2J1_MOUSE	62	34968	5	1	5	1	0.13	Ubiquitin-conjugating enzyme E2 J1 OS=Mus musculus OX=10090 GN=Ube2j1 PE=1 SV=2
SwissProt	GRM6_MOUSE	62	95132	10	3	6	2	0.09	Metabotropic glutamate receptor 6 OS=Mus musculus OX=10090 GN=Grm6 PE=1 SV=1
SwissProt	K319L_MOUSE	62	115240	16	4	12	3	0.12	Dyslexia-associated protein KIAA0319-like protein OS=Mus musculus OX=10090 GN=Kiaa0319l PE=1 SV=1
SwissProt	PCLO_MOUSE	62	550496	34	2	31	2	0.02	Protein piccolo OS=Mus musculus OX=10090 GN=Pclo PE=1 SV=4
SwissProt	KLF13_MOUSE	62	31116	3	1	3	1	0.15	Krueppel-like factor 13 OS=Mus musculus OX=10090 GN=Klf13 PE=1 SV=2
SwissProt	CHRD1_MOUSE	62	37327	3	1	3	1	0.12	Cysteine and histidine-rich domain-containing protein 1 OS=Mus musculus OX=10090 GN=Chordc1 PE=1 SV=1
SwissProt	COQ5_MOUSE	62	37312	2	1	2	1	0.12	2-methoxy-6-polyprenyl-1,4-benzoquinol methylase, mitochondrial OS=Mus musculus OX=10090 GN=Coq5 PE=1 SV=2
SwissProt	M18BP_MOUSE	62	113885	28	3	25	3	0.12	Mis18-binding protein 1 OS=Mus musculus OX=10090 GN=Mis18bp1 PE=1 SV=1
SwissProt	FSIP2_MOUSE	61	784366	148	7	118	7	0.04	Fibrous sheath-interacting protein 2 OS=Mus musculus OX=10090 GN=Fsip2 PE=1 SV=3
SwissProt	FLIP1_MOUSE	61	137513	51	5	37	4	0.13	Filamin-A-interacting protein 1 OS=Mus musculus OX=10090 GN=Filip1 PE=1 SV=2
SwissProt	BAG3_MOUSE	61	61822	9	1	6	1	0.07	BAG family molecular chaperone regulator 3 OS=Mus musculus OX=10090 GN=Bag3 PE=1 SV=2
SwissProt	TASO2_MOUSE	61	264113	34	3	32	3	0.05	Protein TASOR 2 OS=Mus musculus OX=10090 GN=Tasor2 PE=1 SV=2
SwissProt	GRHPR_MOUSE	61	35306	1	1	1	1	0.13	Glyoxylate reductase/hydroxypyruvate reductase OS=Mus musculus OX=10090 GN=Grhpr PE=1 SV=1
SwissProt	EMC8_MOUSE	61	23333	2	1	2	1	0.2	ER membrane protein complex subunit 8 OS=Mus musculus OX=10090 GN=Emc8 PE=1 SV=1
SwissProt	NSE3_MOUSE	61	31440	2	1	2	1	0.14	Non-structural maintenance of chromosomes element 3 homolog OS=Mus musculus OX=10090 GN=Nsmce3 PE=1 SV=1
SwissProt	MUCEN_MOUSE	61	27739	6	3	3	1	0.16	Endomucin OS=Mus musculus OX=10090 GN=Emcn PE=1 SV=1
SwissProt	SYNE1_MOUSE	61	1009295	103	3	89	3	0.01	Nesprin-1 OS=Mus musculus OX=10090 GN=Syne1 PE=1 SV=2
SwissProt	CDIPT_MOUSE	60	23583	2	1	2	1	0.2	CDP-diacylglycerol--inositol 3-phosphatidyltransferase OS=Mus musculus OX=10090 GN=Cdipt PE=1 SV=1
SwissProt	CTC1_MOUSE	60	133943	13	2	11	2	0.07	CST complex subunit CTC1 OS=Mus musculus OX=10090 GN=Ctc1 PE=1 SV=2
SwissProt	ROCK2_MOUSE	60	160485	24	5	21	5	0.14	Rho-associated protein kinase 2 OS=Mus musculus OX=10090 GN=Rock2 PE=1 SV=1
SwissProt	QSOX2_MOUSE	60	77726	7	1	6	1	0.06	Sulfhydryl oxidase 2 OS=Mus musculus OX=10090 GN=Qsox2 PE=1 SV=1
SwissProt	FUBP2_MOUSE	60	76728	9	4	9	4	0.25	Far upstream element-binding protein 2 OS=Mus musculus OX=10090 GN=Khsrp PE=1 SV=2
SwissProt	TCEA3_MOUSE	60	38825	14	4	8	3	0.39	Transcription elongation factor A protein 3 OS=Mus musculus OX=10090 GN=Tcea3 PE=1 SV=3
SwissProt	PGK1_MOUSE	60	44522	9	1	9	1	0.1	Phosphoglycerate kinase 1 OS=Mus musculus OX=10090 GN=Pgk1 PE=1 SV=4
SwissProt	IF2G_MOUSE	60	51033	13	2	12	2	0.18	Eukaryotic translation initiation factor 2 subunit 3, X-linked OS=Mus musculus OX=10090 GN=Eif2s3x PE=1 SV=2
SwissProt	ENOA_MOUSE	60	47111	21	2	8	2	0.2	Alpha-enolase OS=Mus musculus OX=10090 GN=Eno1 PE=1 SV=3
SwissProt	ZN462_MOUSE	60	282532	45	5	28	5	0.08	Zinc finger protein 462 OS=Mus musculus OX=10090 GN=Znf462 PE=1 SV=1
SwissProt	MED24_MOUSE	60	109914	33	5	16	2	0.08	Mediator of RNA polymerase II transcription subunit 24 OS=Mus musculus OX=10090 GN=Med24 PE=1 SV=1
SwissProt	BECN1_MOUSE	60	51556	8	1	7	1	0.09	Beclin-1 OS=Mus musculus OX=10090 GN=Becn1 PE=1 SV=3
SwissProt	ACSF2_MOUSE	60	67907	5	1	5	1	0.06	Medium-chain acyl-CoA ligase ACSF2, mitochondrial OS=Mus musculus OX=10090 GN=Acsf2 PE=1 SV=1
SwissProt	AHSA1_MOUSE	60	38093	13	2	9	2	0.25	Activator of 90 kDa heat shock protein ATPase homolog 1 OS=Mus musculus OX=10090 GN=Ahsa1 PE=1 SV=2
SwissProt	TBCA_MOUSE	60	12750	4	1	4	1	0.38	Tubulin-specific chaperone A OS=Mus musculus OX=10090 GN=Tbca PE=1 SV=3
SwissProt	AMMR1_MOUSE	60	36008	5	2	5	2	0.27	AMME syndrome candidate gene 1 protein homolog OS=Mus musculus OX=10090 GN=Ammecr1 PE=2 SV=1
SwissProt	H12_MOUSE	60	21254	28	3	23	2	0.49	Histone H1.2 OS=Mus musculus OX=10090 GN=H1-2 PE=1 SV=2
SwissProt	ABL1_MOUSE	60	122596	26	6	17	1	0.04	Tyrosine-protein kinase ABL1 OS=Mus musculus OX=10090 GN=Abl1 PE=1 SV=3
SwissProt	CE164_MOUSE	60	162502	15	3	12	3	0.08	Centrosomal protein of 164 kDa OS=Mus musculus OX=10090 GN=Cep164 PE=1 SV=2
SwissProt	RU2A_MOUSE	60	28340	11	1	9	1	0.16	U2 small nuclear ribonucleoprotein A' OS=Mus musculus OX=10090 GN=Snrpa1 PE=1 SV=2
SwissProt	MYH8_MOUSE	60	222569	32	2	31	2	0.04	Myosin-8 OS=Mus musculus OX=10090 GN=Myh8 PE=2 SV=2
SwissProt	TM192_MOUSE	60	30316	7	1	3	1	0.15	Transmembrane protein 192 OS=Mus musculus OX=10090 GN=Tmem192 PE=1 SV=1
SwissProt	DHX33_MOUSE	59	78297	23	3	17	3	0.18	ATP-dependent RNA helicase DHX33 OS=Mus musculus OX=10090 GN=Dhx33 PE=1 SV=1
SwissProt	DCAF8_MOUSE	59	65991	6	1	6	1	0.07	DDB1- and CUL4-associated factor 8 OS=Mus musculus OX=10090 GN=Dcaf8 PE=1 SV=1
SwissProt	KDM3B_MOUSE	59	170768	20	2	20	2	0.05	Lysine-specific demethylase 3B OS=Mus musculus OX=10090 GN=Kdm3b PE=1 SV=2
SwissProt	ZC3H8_MOUSE	59	34890	5	3	4	3	0.44	Zinc finger CCCH domain-containing protein 8 OS=Mus musculus OX=10090 GN=Zc3h8 PE=1 SV=2
SwissProt	NU214_MOUSE	59	212847	15	2	15	2	0.04	Nuclear pore complex protein Nup214 OS=Mus musculus OX=10090 GN=Nup214 PE=1 SV=2
SwissProt	DOLK_MOUSE	59	59107	3	2	2	1		Dolichol kinase OS=Mus musculus OX=10090 GN=Dolk PE=1 SV=1
SwissProt	2ABD_MOUSE	59	51925	7	2	6	2	0.18	Serine/threonine-protein phosphatase 2A 55 kDa regulatory subunit B delta isoform OS=Mus musculus OX=10090 GN=Ppp2r2d PE=1 SV=1
SwissProt	ODAD2_MOUSE	59	115193	22	3	18	3	0.12	Outer dynein arm-docking complex subunit 2 OS=Mus musculus OX=10090 GN=Odad2 PE=1 SV=1
SwissProt	TGT_MOUSE	59	44064	21	5	3	1	0.1	Queuine tRNA-ribosyltransferase catalytic subunit 1 OS=Mus musculus OX=10090 GN=Qtrt1 PE=1 SV=2
SwissProt	ATPF2_MOUSE	59	33268	3	1	3	1	0.14	ATP synthase mitochondrial F1 complex assembly factor 2 OS=Mus musculus OX=10090 GN=Atpaf2 PE=1 SV=1
SwissProt	NGDN_MOUSE	59	35637	2	1	2	1	0.13	Neuroguidin OS=Mus musculus OX=10090 GN=Ngdn PE=1 SV=1
SwissProt	ABHDB_MOUSE	59	33540	4	1	4	1	0.13	Protein ABHD11 OS=Mus musculus OX=10090 GN=Abhd11 PE=1 SV=1
SwissProt	KAD4_MOUSE	59	25046	6	2	5	2	0.4	Adenylate kinase 4, mitochondrial OS=Mus musculus OX=10090 GN=Ak4 PE=1 SV=1
SwissProt	HMMR_MOUSE	59	91729	18	2	17	2	0.1	Hyaluronan mediated motility receptor OS=Mus musculus OX=10090 GN=Hmmr PE=1 SV=4
SwissProt	GHC1_MOUSE	59	34648	3	2	3	2	0.28	Mitochondrial glutamate carrier 1 OS=Mus musculus OX=10090 GN=Slc25a22 PE=1 SV=1
SwissProt	ALG5_MOUSE	59	36767	4	1	4	1	0.12	Dolichyl-phosphate beta-glucosyltransferase OS=Mus musculus OX=10090 GN=Alg5 PE=1 SV=1
SwissProt	MRP1_MOUSE	58	171075	12	2	10	2	0.05	Multidrug resistance-associated protein 1 OS=Mus musculus OX=10090 GN=Abcc1 PE=1 SV=1
SwissProt	PARP1_MOUSE	58	113028	32	3	27	3	0.12	Poly [ADP-ribose] polymerase 1 OS=Mus musculus OX=10090 GN=Parp1 PE=1 SV=3
SwissProt	IQCE_MOUSE	58	86303	16	3	12	2	0.16	IQ domain-containing protein E OS=Mus musculus OX=10090 GN=Iqce PE=1 SV=1
SwissProt	FMR1_MOUSE	58	68947	14	1	11	1	0.06	Synaptic functional regulator FMR1 OS=Mus musculus OX=10090 GN=Fmr1 PE=1 SV=1
SwissProt	MBOA7_MOUSE	58	53400	3	1	3	1	0.08	Lysophospholipid acyltransferase 7 OS=Mus musculus OX=10090 GN=Mboat7 PE=1 SV=1
SwissProt	ZFHX3_MOUSE	58	406315	33	2	27	2	0.02	Zinc finger homeobox protein 3 OS=Mus musculus OX=10090 GN=Zfhx3 PE=1 SV=1
SwissProt	SPEF2_MOUSE	58	197850	33	4	27	4	0.09	Sperm flagellar protein 2 OS=Mus musculus OX=10090 GN=Spef2 PE=1 SV=3
SwissProt	ACDSB_MOUSE	58	47843	6	2	5	2	0.19	Short/branched chain specific acyl-CoA dehydrogenase, mitochondrial OS=Mus musculus OX=10090 GN=Acadsb PE=1 SV=1
SwissProt	SPF45_MOUSE	58	45276	19	1	14	1	0.1	Splicing factor 45 OS=Mus musculus OX=10090 GN=Rbm17 PE=1 SV=1
SwissProt	PRS6B_MOUSE	58	47379	8	2	6	2	0.2	26S proteasome regulatory subunit 6B OS=Mus musculus OX=10090 GN=Psmc4 PE=1 SV=2
SwissProt	TLN2_MOUSE	58	253462	55	3	48	2	0.03	Talin-2 OS=Mus musculus OX=10090 GN=Tln2 PE=1 SV=3
SwissProt	ACVL1_MOUSE	58	56483	4	2	3	2	0.16	Serine/threonine-protein kinase receptor R3 OS=Mus musculus OX=10090 GN=Acvrl1 PE=1 SV=2
SwissProt	IGS10_MOUSE	58	285419	39	5	31	4	0.08	Immunoglobulin superfamily member 10 OS=Mus musculus OX=10090 GN=Igsf10 PE=2 SV=2
SwissProt	RIF1_MOUSE	58	266063	35	3	33	3	0.05	Telomere-associated protein RIF1 OS=Mus musculus OX=10090 GN=Rif1 PE=1 SV=2
SwissProt	ESYT3_MOUSE	58	100004	19	1	15	1	0.04	Extended synaptotagmin-3 OS=Mus musculus OX=10090 GN=Esyt3 PE=2 SV=2
SwissProt	TLE4_MOUSE	57	83735	9	2	7	2	0.11	Transducin-like enhancer protein 4 OS=Mus musculus OX=10090 GN=Tle4 PE=1 SV=4
SwissProt	IF4G1_MOUSE	57	175967	22	1	17	1	0.02	Eukaryotic translation initiation factor 4 gamma 1 OS=Mus musculus OX=10090 GN=Eif4g1 PE=1 SV=1
SwissProt	NPHP1_MOUSE	57	76987	11	2	10	2	0.12	Nephrocystin-1 OS=Mus musculus OX=10090 GN=Nphp1 PE=1 SV=1
SwissProt	WRIP1_MOUSE	57	71749	15	3	14	3	0.2	ATPase WRNIP1 OS=Mus musculus OX=10090 GN=Wrnip1 PE=1 SV=2
SwissProt	CAMP3_MOUSE	57	135091	22	3	18	3	0.1	Calmodulin-regulated spectrin-associated protein 3 OS=Mus musculus OX=10090 GN=Camsap3 PE=1 SV=1
SwissProt	F193A_MOUSE	57	136629	14	1	13	1	0.03	Protein FAM193A OS=Mus musculus OX=10090 GN=Fam193a PE=1 SV=2
SwissProt	OFUT2_MOUSE	57	49398	9	2	7	2	0.19	GDP-fucose protein O-fucosyltransferase 2 OS=Mus musculus OX=10090 GN=Pofut2 PE=1 SV=1
SwissProt	KCNT1_MOUSE	57	138017	14	2	9	1	0.03	Potassium channel subfamily T member 1 OS=Mus musculus OX=10090 GN=Kcnt1 PE=1 SV=2
SwissProt	FAT2_MOUSE	57	479811	30	5	28	5	0.05	Protocadherin Fat 2 OS=Mus musculus OX=10090 GN=Fat2 PE=1 SV=1
SwissProt	IPO7_MOUSE	57	119410	9	2	9	2	0.07	Importin-7 OS=Mus musculus OX=10090 GN=Ipo7 PE=1 SV=2
SwissProt	GANP_MOUSE	57	217226	22	2	19	1	0.02	Germinal-center associated nuclear protein OS=Mus musculus OX=10090 GN=Mcm3ap PE=1 SV=2
SwissProt	SI1L1_MOUSE	57	196909	23	1	21	1	0.02	Signal-induced proliferation-associated 1-like protein 1 OS=Mus musculus OX=10090 GN=Sipa1l1 PE=1 SV=2
SwissProt	RFXAP_MOUSE	57	24772	8	2	6	2	0.41	Regulatory factor X-associated protein OS=Mus musculus OX=10090 GN=Rfxap PE=2 SV=2
SwissProt	GP108_MOUSE	57	63940	8	2	5	1	0.07	Protein GPR108 OS=Mus musculus OX=10090 GN=Gpr108 PE=1 SV=1
SwissProt	CLPB_MOUSE	57	75956	8	1	6	1	0.06	Caseinolytic peptidase B protein homolog OS=Mus musculus OX=10090 GN=Clpb PE=1 SV=1
SwissProt	H14_MOUSE	57	21964	33	3	22	2	0.47	Histone H1.4 OS=Mus musculus OX=10090 GN=H1-4 PE=1 SV=2
SwissProt	CCD71_MOUSE	57	45981	32	4	23	4	0.45	Coiled-coil domain-containing protein 71 OS=Mus musculus OX=10090 GN=Ccdc71 PE=2 SV=1
SwissProt	CO7A1_MOUSE	57	295054	37	2	34	2	0.03	Collagen alpha-1(VII) chain OS=Mus musculus OX=10090 GN=Col7a1 PE=1 SV=3
SwissProt	CF132_MOUSE	57	127803	30	1	21	1	0.03	Uncharacterized protein C6orf132 homolog OS=Mus musculus OX=10090 PE=1 SV=2
SwissProt	MD12L_MOUSE	57	241273	22	4	20	4	0.07	Mediator of RNA polymerase II transcription subunit 12-like protein OS=Mus musculus OX=10090 GN=Med12l PE=1 SV=2
SwissProt	FCSD1_MOUSE	56	76209	7	2	6	1	0.06	F-BAR and double SH3 domains protein 1 OS=Mus musculus OX=10090 GN=Fchsd1 PE=1 SV=1
SwissProt	PSD4_MOUSE	56	112663	6	1	6	1	0.04	PH and SEC7 domain-containing protein 4 OS=Mus musculus OX=10090 GN=Psd4 PE=1 SV=1
SwissProt	DYH5_MOUSE	56	527221	69	4	59	4	0.03	Dynein axonemal heavy chain 5 OS=Mus musculus OX=10090 GN=Dnah5 PE=1 SV=2
SwissProt	TROAP_MOUSE	56	71915	24	3	20	3	0.19	Tastin OS=Mus musculus OX=10090 GN=Troap PE=2 SV=1
SwissProt	LTV1_MOUSE	56	53990	6	2	5	2	0.17	Protein LTV1 homolog OS=Mus musculus OX=10090 GN=Ltv1 PE=1 SV=2
SwissProt	SYNE2_MOUSE	56	782238	96	7	74	7	0.04	Nesprin-2 OS=Mus musculus OX=10090 GN=Syne2 PE=1 SV=2
SwissProt	SHOC2_MOUSE	56	64852	15	1	12	1	0.07	Leucine-rich repeat protein SHOC-2 OS=Mus musculus OX=10090 GN=Shoc2 PE=1 SV=2
SwissProt	ERGI3_MOUSE	56	43181	3	2	3	2	0.22	Endoplasmic reticulum-Golgi intermediate compartment protein 3 OS=Mus musculus OX=10090 GN=Ergic3 PE=1 SV=1
SwissProt	SCMH1_MOUSE	56	78619	19	1	14	1	0.06	Polycomb protein SCMH1 OS=Mus musculus OX=10090 GN=Scmh1 PE=1 SV=1
SwissProt	ALDOB_MOUSE	56	39482	10	2	7	2	0.24	Fructose-bisphosphate aldolase B OS=Mus musculus OX=10090 GN=Aldob PE=1 SV=3
SwissProt	RESF1_MOUSE	56	168939	32	3	27	3	0.08	Retroelement silencing factor 1 OS=Mus musculus OX=10090 GN=Resf1 PE=1 SV=2
SwissProt	E2AK4_MOUSE	56	186370	16	3	16	3	0.07	eIF-2-alpha kinase GCN2 OS=Mus musculus OX=10090 GN=Eif2ak4 PE=1 SV=2
SwissProt	LX12B_MOUSE	56	80525	4	1	3	1	0.05	Arachidonate 12-lipoxygenase, 12R-type OS=Mus musculus OX=10090 GN=Alox12b PE=1 SV=1
SwissProt	PUSL1_MOUSE	56	31973	2	1	2	1	0.14	tRNA pseudouridine synthase-like 1 OS=Mus musculus OX=10090 GN=Pusl1 PE=1 SV=1
SwissProt	BIR1E_MOUSE	56	159737	13	1	12	1	0.03	Baculoviral IAP repeat-containing protein 1e OS=Mus musculus OX=10090 GN=Naip5 PE=1 SV=3
SwissProt	MSMO1_MOUSE	56	34750	3	2	3	2	0.28	Methylsterol monooxygenase 1 OS=Mus musculus OX=10090 GN=Msmo1 PE=1 SV=1
SwissProt	GNPI1_MOUSE	56	32528	7	1	5	1	0.14	Glucosamine-6-phosphate isomerase 1 OS=Mus musculus OX=10090 GN=Gnpda1 PE=1 SV=3
SwissProt	LRC24_MOUSE	55	56299	2	1	2	1	0.08	Leucine-rich repeat-containing protein 24 OS=Mus musculus OX=10090 GN=Lrrc24 PE=2 SV=1
SwissProt	SNX29_MOUSE	55	91330	11	1	7	1	0.05	Sorting nexin-29 OS=Mus musculus OX=10090 GN=Snx29 PE=1 SV=2
SwissProt	FBLN1_MOUSE	55	77981	5	1	5	1	0.06	Fibulin-1 OS=Mus musculus OX=10090 GN=Fbln1 PE=1 SV=2
SwissProt	UTP25_MOUSE	55	88762	8	1	7	1	0.05	U3 small nucleolar RNA-associated protein 25 homolog OS=Mus musculus OX=10090 GN=Utp25 PE=1 SV=2
SwissProt	DDX56_MOUSE	55	61174	8	1	7	1	0.07	Probable ATP-dependent RNA helicase DDX56 OS=Mus musculus OX=10090 GN=Ddx56 PE=2 SV=1
SwissProt	SRP68_MOUSE	55	70530	7	2	7	2	0.13	Signal recognition particle subunit SRP68 OS=Mus musculus OX=10090 GN=Srp68 PE=1 SV=2
SwissProt	ABCA1_MOUSE	55	253749	28	5	19	1	0.02	Phospholipid-transporting ATPase ABCA1 OS=Mus musculus OX=10090 GN=Abca1 PE=1 SV=4
SwissProt	TWF2_MOUSE	55	39446	7	2	7	2	0.24	Twinfilin-2 OS=Mus musculus OX=10090 GN=Twf2 PE=1 SV=1
SwissProt	PSME4_MOUSE	55	211062	19	1	16	1	0.02	Proteasome activator complex subunit 4 OS=Mus musculus OX=10090 GN=Psme4 PE=1 SV=1
SwissProt	NBEA_MOUSE	55	326536	25	1	22	1	0.01	Neurobeachin OS=Mus musculus OX=10090 GN=Nbea PE=1 SV=1
SwissProt	TEAD4_MOUSE	55	47998	9	3	6	2	0.19	Transcriptional enhancer factor TEF-3 OS=Mus musculus OX=10090 GN=Tead4 PE=1 SV=2
SwissProt	ASZ1_MOUSE	55	52951	12	2	10	2	0.17	Ankyrin repeat, SAM and basic leucine zipper domain-containing protein 1 OS=Mus musculus OX=10090 GN=Asz1 PE=1 SV=2
SwissProt	SPG17_MOUSE	55	262937	52	2	43	2	0.03	Sperm-associated antigen 17 OS=Mus musculus OX=10090 GN=Spag17 PE=1 SV=2
SwissProt	KI20B_MOUSE	55	203389	37	1	31	1	0.02	Kinesin-like protein KIF20B OS=Mus musculus OX=10090 GN=Kif20b PE=1 SV=3
SwissProt	OGT1_MOUSE	54	116877	7	1	7	1	0.04	UDP-N-acetylglucosamine--peptide N-acetylglucosaminyltransferase 110 kDa subunit OS=Mus musculus OX=10090 GN=Ogt PE=1 SV=2
SwissProt	AGRB2_MOUSE	54	169753	7	2	5	2	0.05	Adhesion G protein-coupled receptor B2 OS=Mus musculus OX=10090 GN=Adgrb2 PE=1 SV=2
SwissProt	CNDG2_MOUSE	54	130809	19	2	18	2	0.07	Condensin-2 complex subunit G2 OS=Mus musculus OX=10090 GN=Ncapg2 PE=1 SV=2
SwissProt	CROCC_MOUSE	54	226809	42	7	34	4	0.08	Rootletin OS=Mus musculus OX=10090 GN=Crocc PE=1 SV=2
SwissProt	GVIN1_MOUSE	54	280637	34	2	27	2	0.03	Interferon-induced very large GTPase 1 OS=Mus musculus OX=10090 GN=Gvin1 PE=1 SV=1
SwissProt	THEGL_MOUSE	54	51769	16	2	13	2	0.18	Testicular haploid expressed gene protein-like OS=Mus musculus OX=10090 GN=Thegl PE=2 SV=1
SwissProt	NFS1_MOUSE	54	50538	7	2	5	1	0.09	Cysteine desulfurase, mitochondrial OS=Mus musculus OX=10090 GN=Nfs1 PE=1 SV=3
SwissProt	ESS2_MOUSE	54	52572	36	5	12	1	0.08	Splicing factor ESS-2 homolog OS=Mus musculus OX=10090 GN=Ess2 PE=1 SV=2
SwissProt	GOGA5_MOUSE	54	82318	22	1	18	1	0.05	Golgin subfamily A member 5 OS=Mus musculus OX=10090 GN=Golga5 PE=1 SV=2
SwissProt	ANR24_MOUSE	54	106173	13	2	10	1	0.04	Ankyrin repeat domain-containing protein 24 OS=Mus musculus OX=10090 GN=Ankrd24 PE=2 SV=4
SwissProt	HAP28_MOUSE	54	20593	14	3	9	2	0.5	28 kDa heat- and acid-stable phosphoprotein OS=Mus musculus OX=10090 GN=Pdap1 PE=1 SV=1
SwissProt	VILL_MOUSE	54	96448	15	1	12	1	0.05	Villin-like protein OS=Mus musculus OX=10090 GN=Vill PE=1 SV=1
SwissProt	ATRX_MOUSE	54	278414	63	7	44	4	0.06	Transcriptional regulator ATRX OS=Mus musculus OX=10090 GN=Atrx PE=1 SV=3
SwissProt	TIM44_MOUSE	54	51059	20	2	18	2	0.18	Mitochondrial import inner membrane translocase subunit TIM44 OS=Mus musculus OX=10090 GN=Timm44 PE=1 SV=2
SwissProt	HEXI1_MOUSE	54	40219	4	1	4	1	0.11	Protein HEXIM1 OS=Mus musculus OX=10090 GN=Hexim1 PE=1 SV=1
SwissProt	LRIG1_MOUSE	54	119081	14	1	9	1	0.04	Leucine-rich repeats and immunoglobulin-like domains protein 1 OS=Mus musculus OX=10090 GN=Lrig1 PE=1 SV=2
SwissProt	TEX30_MOUSE	54	25247	6	1	3	1	0.18	Testis-expressed protein 30 OS=Mus musculus OX=10090 GN=Tex30 PE=1 SV=1
SwissProt	CENPJ_MOUSE	54	152985	34	8	23	5	0.15	Centromere protein J OS=Mus musculus OX=10090 GN=Cenpj PE=2 SV=2
SwissProt	MCM8_MOUSE	54	92313	11	2	9	1	0.05	DNA helicase MCM8 OS=Mus musculus OX=10090 GN=Mcm8 PE=1 SV=3
SwissProt	CENPR_MOUSE	54	20014	9	2	6	2	0.52	Centromere protein R OS=Mus musculus OX=10090 GN=Itgb3bp PE=1 SV=1
SwissProt	RL36_MOUSE	54	12208	6	2	5	1	0.4	60S ribosomal protein L36 OS=Mus musculus OX=10090 GN=Rpl36 PE=1 SV=2
SwissProt	CO8B_MOUSE	54	66186	6	1	5	1	0.07	Complement component C8 beta chain OS=Mus musculus OX=10090 GN=C8b PE=1 SV=1
SwissProt	YIF1A_MOUSE	54	32114	2	1	2	1	0.14	Protein YIF1A OS=Mus musculus OX=10090 GN=Yif1a PE=1 SV=1
SwissProt	ZCCHL_MOUSE	54	32810	4	1	3	1	0.14	Zinc finger CCCH-type antiviral protein 1-like OS=Mus musculus OX=10090 GN=Zc3hav1l PE=2 SV=1
SwissProt	CCD13_MOUSE	54	79701	14	2	14	2	0.11	Coiled-coil domain-containing protein 13 OS=Mus musculus OX=10090 GN=Ccdc13 PE=1 SV=1
SwissProt	PI3R4_MOUSE	53	152502	16	3	15	3	0.09	Phosphoinositide 3-kinase regulatory subunit 4 OS=Mus musculus OX=10090 GN=Pik3r4 PE=1 SV=3
SwissProt	RRBP1_MOUSE	53	172776	37	3	33	3	0.08	Ribosome-binding protein 1 OS=Mus musculus OX=10090 GN=Rrbp1 PE=1 SV=2
SwissProt	MACF1_MOUSE	53	831362	117	5	103	5	0.03	Microtubule-actin cross-linking factor 1 OS=Mus musculus OX=10090 GN=Macf1 PE=1 SV=2
SwissProt	PPR29_MOUSE	53	89972	14	2	10	2	0.1	Protein phosphatase 1 regulatory subunit 29 OS=Mus musculus OX=10090 GN=Elfn2 PE=1 SV=1
SwissProt	MED1_MOUSE	53	167036	18	2	18	2	0.05	Mediator of RNA polymerase II transcription subunit 1 OS=Mus musculus OX=10090 GN=Med1 PE=1 SV=2
SwissProt	LRRK1_MOUSE	53	225326	21	2	16	1	0.04	Leucine-rich repeat serine/threonine-protein kinase 1 OS=Mus musculus OX=10090 GN=Lrrk1 PE=1 SV=1
SwissProt	CCD39_MOUSE	53	110004	28	2	25	2	0.08	Coiled-coil domain-containing protein 39 OS=Mus musculus OX=10090 GN=Ccdc39 PE=1 SV=1
SwissProt	SEC63_MOUSE	53	87815	14	1	12	1	0.05	Translocation protein SEC63 homolog OS=Mus musculus OX=10090 GN=Sec63 PE=1 SV=4
SwissProt	DHX29_MOUSE	53	153879	29	4	25	4	0.12	ATP-dependent RNA helicase DHX29 OS=Mus musculus OX=10090 GN=Dhx29 PE=1 SV=1
SwissProt	NOS1_MOUSE	53	160371	17	2	16	2	0.05	Nitric oxide synthase, brain OS=Mus musculus OX=10090 GN=Nos1 PE=1 SV=1
SwissProt	SWP70_MOUSE	53	68953	13	1	10	1	0.06	Switch-associated protein 70 OS=Mus musculus OX=10090 GN=Swap70 PE=1 SV=2
SwissProt	SPTA1_MOUSE	53	279693	28	4	24	3	0.05	Spectrin alpha chain, erythrocytic 1 OS=Mus musculus OX=10090 GN=Spta1 PE=1 SV=3
SwissProt	MAGI1_MOUSE	53	161876	18	1	15	1	0.03	Membrane-associated guanylate kinase, WW and PDZ domain-containing protein 1 OS=Mus musculus OX=10090 GN=Magi1 PE=1 SV=1
SwissProt	SHRM3_MOUSE	53	214756	35	3	29	3	0.06	Protein Shroom3 OS=Mus musculus OX=10090 GN=Shroom3 PE=1 SV=2
SwissProt	REXO1_MOUSE	53	130709	33	2	25	2	0.07	RNA exonuclease 1 homolog OS=Mus musculus OX=10090 GN=Rexo1 PE=1 SV=1
SwissProt	ELYS_MOUSE	53	247493	37	2	32	2	0.04	Protein ELYS OS=Mus musculus OX=10090 GN=Ahctf1 PE=1 SV=1
SwissProt	ITIH1_MOUSE	53	101004	29	6	21	1	0.04	Inter-alpha-trypsin inhibitor heavy chain H1 OS=Mus musculus OX=10090 GN=Itih1 PE=1 SV=2
SwissProt	KV6A1_MOUSE	53	11620	1	1	1	1	0.43	Ig kappa chain V-VI region XRPC 44 OS=Mus musculus OX=10090 PE=1 SV=1
SwissProt	SLF2_MOUSE	53	143881	30	2	25	2	0.06	SMC5-SMC6 complex localization factor protein 2 OS=Mus musculus OX=10090 GN=Slf2 PE=2 SV=2
SwissProt	CHAP1_MOUSE	53	87506	16	1	14	1	0.05	Chromosome alignment-maintaining phosphoprotein 1 OS=Mus musculus OX=10090 GN=Champ1 PE=1 SV=1
SwissProt	MAPK2_MOUSE	53	44022	5	1	4	1	0.1	MAP kinase-activated protein kinase 2 OS=Mus musculus OX=10090 GN=Mapkapk2 PE=1 SV=2
SwissProt	HAX1_MOUSE	53	31635	3	2	3	2	0.31	HCLS1-associated protein X-1 OS=Mus musculus OX=10090 GN=Hax1 PE=1 SV=1
SwissProt	CAPZB_MOUSE	53	31326	3	1	3	1	0.15	F-actin-capping protein subunit beta OS=Mus musculus OX=10090 GN=Capzb PE=1 SV=3
SwissProt	SYT15_MOUSE	53	47240	4	1	3	1	0.09	Synaptotagmin-15 OS=Mus musculus OX=10090 GN=Syt15 PE=2 SV=1
SwissProt	K1107_MOUSE	53	133978	25	5	17	2		AP2-interacting clathrin-endocytosis protein OS=Mus musculus OX=10090 GN=Kiaa1107 PE=1 SV=6
SwissProt	WDFY3_MOUSE	53	392088	40	4	32	3	0.04	WD repeat and FYVE domain-containing protein 3 OS=Mus musculus OX=10090 GN=Wdfy3 PE=1 SV=1
SwissProt	NDE1_MOUSE	53	38499	8	2	6	1		Nuclear distribution protein nudE homolog 1 OS=Mus musculus OX=10090 GN=Nde1 PE=1 SV=1
SwissProt	RBM7_MOUSE	53	30130	7	2	6	2	0.33	RNA-binding protein 7 OS=Mus musculus OX=10090 GN=Rbm7 PE=1 SV=1
SwissProt	ACSM2_MOUSE	53	64228	5	1	4	1	0.07	Acyl-coenzyme A synthetase ACSM2, mitochondrial OS=Mus musculus OX=10090 GN=Acsm2 PE=1 SV=1
SwissProt	ARGL1_MOUSE	53	32868	10	3	9	3	0.47	Arginine and glutamate-rich protein 1 OS=Mus musculus OX=10090 GN=Arglu1 PE=1 SV=2
SwissProt	UN45A_MOUSE	53	103382	14	2	14	2	0.09	Protein unc-45 homolog A OS=Mus musculus OX=10090 GN=Unc45a PE=1 SV=2
SwissProt	B3GN5_MOUSE	52	43885	2	1	2	1	0.1	Lactosylceramide 1,3-N-acetyl-beta-D-glucosaminyltransferase OS=Mus musculus OX=10090 GN=B3gnt5 PE=2 SV=1
SwissProt	ZN292_MOUSE	52	300858	36	4	32	4	0.06	Zinc finger protein 292 OS=Mus musculus OX=10090 GN=Zfp292 PE=1 SV=2
SwissProt	SVIL_MOUSE	52	243011	43	3	36	3	0.05	Supervillin OS=Mus musculus OX=10090 GN=Svil PE=1 SV=1
SwissProt	TNC18_MOUSE	52	307446	66	2	56	2	0.03	Trinucleotide repeat-containing gene 18 protein OS=Mus musculus OX=10090 GN=Tnrc18 PE=1 SV=2
SwissProt	DNMBP_MOUSE	52	177166	12	1	12	1	0.02	Dynamin-binding protein OS=Mus musculus OX=10090 GN=Dnmbp PE=1 SV=2
SwissProt	SI1L2_MOUSE	52	189294	24	2	22	2	0.05	Signal-induced proliferation-associated 1-like protein 2 OS=Mus musculus OX=10090 GN=Sipa1l2 PE=1 SV=3
SwissProt	PERE_MOUSE	52	81329	8	2	7	1	0.05	Eosinophil peroxidase OS=Mus musculus OX=10090 GN=Epx PE=1 SV=2
SwissProt	ATLA1_MOUSE	52	63337	10	2	8	2	0.14	Atlastin-1 OS=Mus musculus OX=10090 GN=Atl1 PE=1 SV=1
SwissProt	MP2K2_MOUSE	52	44374	5	2	3	2	0.21	Dual specificity mitogen-activated protein kinase kinase 2 OS=Mus musculus OX=10090 GN=Map2k2 PE=1 SV=2
SwissProt	KLHL9_MOUSE	52	69354	7	1	7	1	0.06	Kelch-like protein 9 OS=Mus musculus OX=10090 GN=Klhl9 PE=2 SV=2
SwissProt	FLRT1_MOUSE	52	71447	2	1	2	1	0.06	Leucine-rich repeat transmembrane protein FLRT1 OS=Mus musculus OX=10090 GN=Flrt1 PE=1 SV=2
SwissProt	EPHA3_MOUSE	52	109885	30	2	20	2	0.08	Ephrin type-A receptor 3 OS=Mus musculus OX=10090 GN=Epha3 PE=1 SV=1
SwissProt	SLTM_MOUSE	52	116850	38	6	26	3	0.12	SAFB-like transcription modulator OS=Mus musculus OX=10090 GN=Sltm PE=1 SV=1
SwissProt	RUSF1_MOUSE	52	50437	5	1	4	1	0.09	RUS family member 1 OS=Mus musculus OX=10090 GN=Rusf1 PE=1 SV=1
SwissProt	USE1_MOUSE	52	30574	16	3	13	3	0.52	Vesicle transport protein USE1 OS=Mus musculus OX=10090 GN=Use1 PE=1 SV=1
SwissProt	GRIP1_MOUSE	52	121982	33	3	31	3	0.11	Glutamate receptor-interacting protein 1 OS=Mus musculus OX=10090 GN=Grip1 PE=1 SV=1
SwissProt	EVPL_MOUSE	52	231871	46	4	42	4	0.08	Envoplakin OS=Mus musculus OX=10090 GN=Evpl PE=1 SV=3
SwissProt	DRG1_MOUSE	52	40487	9	2	7	2	0.23	Developmentally-regulated GTP-binding protein 1 OS=Mus musculus OX=10090 GN=Drg1 PE=1 SV=1
SwissProt	NFH_MOUSE	52	116924	53	3	44	3	0.12	Neurofilament heavy polypeptide OS=Mus musculus OX=10090 GN=Nefh PE=1 SV=3
SwissProt	LPXN_MOUSE	52	43450	7	2	7	2	0.22	Leupaxin OS=Mus musculus OX=10090 GN=Lpxn PE=1 SV=2
SwissProt	CA131_MOUSE	52	31325	21	3	15	2	0.5	Uncharacterized protein C1orf131 homolog OS=Mus musculus OX=10090 PE=1 SV=1
SwissProt	5NT3B_MOUSE	52	34403	2	1	2	1	0.13	7-methylguanosine phosphate-specific 5'-nucleotidase OS=Mus musculus OX=10090 GN=Nt5c3b PE=1 SV=3
SwissProt	PERM_MOUSE	52	81130	11	3	9	3	0.17	Myeloperoxidase OS=Mus musculus OX=10090 GN=Mpo PE=1 SV=2
SwissProt	ZDBF2_MOUSE	52	273578	38	3	30	3	0.05	DBF4-type zinc finger-containing protein 2 homolog OS=Mus musculus OX=10090 GN=Zdbf2 PE=2 SV=1
SwissProt	EMAL6_MOUSE	52	217803	32	3	30	3	0.06	Echinoderm microtubule-associated protein-like 6 OS=Mus musculus OX=10090 GN=Eml6 PE=2 SV=1
SwissProt	RL24_MOUSE	52	17768	14	4	10	1	0.27	60S ribosomal protein L24 OS=Mus musculus OX=10090 GN=Rpl24 PE=1 SV=2
SwissProt	CPNE2_MOUSE	52	60997	4	1	2	1	0.07	Copine-2 OS=Mus musculus OX=10090 GN=Cpne2 PE=1 SV=1
SwissProt	CALB2_MOUSE	52	31353	1	1	1	1	0.15	Calretinin OS=Mus musculus OX=10090 GN=Calb2 PE=1 SV=3
SwissProt	ROCK1_MOUSE	51	158072	35	5	29	5	0.15	Rho-associated protein kinase 1 OS=Mus musculus OX=10090 GN=Rock1 PE=1 SV=1
SwissProt	LRC41_MOUSE	51	88124	13	1	10	1	0.05	Leucine-rich repeat-containing protein 41 OS=Mus musculus OX=10090 GN=Lrrc41 PE=1 SV=3
SwissProt	NACAM_MOUSE	51	220364	127	5	97	5	0.1	Nascent polypeptide-associated complex subunit alpha, muscle-specific form OS=Mus musculus OX=10090 GN=Naca PE=1 SV=2
SwissProt	TCC1_MOUSE	51	19089	5	1	5	1	0.25	T-cell receptor gamma chain C region C10.5 OS=Mus musculus OX=10090 PE=4 SV=1
SwissProt	PTSS1_MOUSE	51	55567	7	1	6	1	0.08	Phosphatidylserine synthase 1 OS=Mus musculus OX=10090 GN=Ptdss1 PE=1 SV=1
SwissProt	TMG4_MOUSE	51	25385	4	1	4	1	0.18	Transmembrane gamma-carboxyglutamic acid protein 4 OS=Mus musculus OX=10090 GN=Prrg4 PE=2 SV=1
SwissProt	PNISR_MOUSE	51	92060	13	3	12	3	0.15	Arginine/serine-rich protein PNISR OS=Mus musculus OX=10090 GN=Pnisr PE=1 SV=1
SwissProt	FLNC_MOUSE	51	290937	48	2	43	2	0.03	Filamin-C OS=Mus musculus OX=10090 GN=Flnc PE=1 SV=3
SwissProt	CHD8_MOUSE	51	290666	40	4	33	3	0.05	Chromodomain-helicase-DNA-binding protein 8 OS=Mus musculus OX=10090 GN=Chd8 PE=1 SV=1
SwissProt	RPP38_MOUSE	51	31110	11	3	6	2	0.31	Ribonuclease P protein subunit p38 OS=Mus musculus OX=10090 GN=Rpp38 PE=1 SV=1
SwissProt	PK1L3_MOUSE	51	241101	9	2	7	1	0.02	Polycystic kidney disease protein 1-like 3 OS=Mus musculus OX=10090 GN=Pkd1l3 PE=1 SV=2
SwissProt	NOC4L_MOUSE	51	58638	3	1	3	1	0.08	Nucleolar complex protein 4 homolog OS=Mus musculus OX=10090 GN=Noc4l PE=2 SV=1
SwissProt	SKIL_MOUSE	51	76310	24	9	12	2	0.12	Ski-like protein OS=Mus musculus OX=10090 GN=Skil PE=1 SV=2
SwissProt	ZCPW1_MOUSE	51	70525	17	4	13	3	0.27	Zinc finger CW-type PWWP domain protein 1 OS=Mus musculus OX=10090 GN=Zcwpw1 PE=1 SV=2
SwissProt	CFA58_MOUSE	51	103460	20	3	19	3	0.13	Cilia- and flagella-associated protein 58 OS=Mus musculus OX=10090 GN=Cfap58 PE=2 SV=1
SwissProt	PKD1_MOUSE	51	466281	16	3	14	3	0.03	Polycystin-1 OS=Mus musculus OX=10090 GN=Pkd1 PE=1 SV=2
SwissProt	PZRN3_MOUSE	51	119326	8	2	7	2	0.07	E3 ubiquitin-protein ligase PDZRN3 OS=Mus musculus OX=10090 GN=Pdzrn3 PE=1 SV=3
SwissProt	MITF_MOUSE	51	58568	6	2	5	2	0.16	Microphthalmia-associated transcription factor OS=Mus musculus OX=10090 GN=Mitf PE=1 SV=4
SwissProt	ADCY9_MOUSE	51	150857	9	1	7	1	0.03	Adenylate cyclase type 9 OS=Mus musculus OX=10090 GN=Adcy9 PE=1 SV=1
SwissProt	PLXC1_MOUSE	51	176362	18	2	17	2	0.05	Plexin-C1 OS=Mus musculus OX=10090 GN=Plxnc1 PE=1 SV=1
SwissProt	ECT2_MOUSE	51	103065	11	3	10	3	0.13	Protein ECT2 OS=Mus musculus OX=10090 GN=Ect2 PE=1 SV=2
SwissProt	AT135_MOUSE	51	136671	14	3	13	3	0.1	Probable cation-transporting ATPase 13A5 OS=Mus musculus OX=10090 GN=Atp13a5 PE=2 SV=2
SwissProt	GTR3_MOUSE	51	53444	2	1	2	1	0.08	Solute carrier family 2, facilitated glucose transporter member 3 OS=Mus musculus OX=10090 GN=Slc2a3 PE=1 SV=1
SwissProt	ZIC2_MOUSE	51	54919	4	1	3	1	0.08	Zinc finger protein ZIC 2 OS=Mus musculus OX=10090 GN=Zic2 PE=1 SV=2
SwissProt	CDCA5_MOUSE	51	28973	7	2	7	2	0.34	Sororin OS=Mus musculus OX=10090 GN=Cdca5 PE=1 SV=1
SwissProt	APOB_MOUSE	51	509113	43	4	40	4	0.03	Apolipoprotein B-100 OS=Mus musculus OX=10090 GN=Apob PE=1 SV=1
SwissProt	STAT3_MOUSE	51	87997	11	2	9	2	0.1	Signal transducer and activator of transcription 3 OS=Mus musculus OX=10090 GN=Stat3 PE=1 SV=2
SwissProt	CYLD_MOUSE	51	106517	13	2	12	2	0.08	Ubiquitin carboxyl-terminal hydrolase CYLD OS=Mus musculus OX=10090 GN=Cyld PE=1 SV=2
SwissProt	MIDN_MOUSE	51	49162	8	4	3	2	0.19	Midnolin OS=Mus musculus OX=10090 GN=Midn PE=2 SV=1
SwissProt	GSDA2_MOUSE	51	49812	15	4	10	2	0.19	Gasdermin-A2 OS=Mus musculus OX=10090 GN=Gsdma2 PE=2 SV=1
SwissProt	HTAI2_MOUSE	50	26853	5	2	4	2	0.37	Oxidoreductase HTATIP2 OS=Mus musculus OX=10090 GN=Htatip2 PE=1 SV=3
SwissProt	M4K4_MOUSE	50	140515	16	3	16	3	0.1	Mitogen-activated protein kinase kinase kinase kinase 4 OS=Mus musculus OX=10090 GN=Map4k4 PE=1 SV=1
SwissProt	SAM9L_MOUSE	50	180089	24	2	23	2	0.05	Sterile alpha motif domain-containing protein 9-like OS=Mus musculus OX=10090 GN=Samd9l PE=1 SV=2
SwissProt	S38A7_MOUSE	50	49880	4	1	4	1	0.09	Putative sodium-coupled neutral amino acid transporter 7 OS=Mus musculus OX=10090 GN=Slc38a7 PE=1 SV=1
SwissProt	DERL1_MOUSE	50	28816	1	1	1	1	0.16	Derlin-1 OS=Mus musculus OX=10090 GN=Derl1 PE=1 SV=1
SwissProt	7B2_MOUSE	50	23851	3	2	3	2	0.42	Neuroendocrine protein 7B2 OS=Mus musculus OX=10090 GN=Scg5 PE=1 SV=1
SwissProt	SNX31_MOUSE	50	50828	3	1	3	1	0.09	Sorting nexin-31 OS=Mus musculus OX=10090 GN=Snx31 PE=2 SV=1
SwissProt	ELF5_MOUSE	50	29853	2	1	2	1	0.15	ETS-related transcription factor Elf-5 OS=Mus musculus OX=10090 GN=Elf5 PE=2 SV=2
SwissProt	ANO9_MOUSE	50	87122	9	1	7	1	0.05	Anoctamin-9 OS=Mus musculus OX=10090 GN=Ano9 PE=1 SV=1
SwissProt	ELOA1_MOUSE	50	87108	24	2	18	1	0.05	Elongin-A OS=Mus musculus OX=10090 GN=Eloa PE=1 SV=3
SwissProt	CD2_MOUSE	50	38390	7	2	5	1	0.12	T-cell surface antigen CD2 OS=Mus musculus OX=10090 GN=Cd2 PE=1 SV=1
SwissProt	CE162_MOUSE	50	160757	37	3	31	3	0.08	Centrosomal protein of 162 kDa OS=Mus musculus OX=10090 GN=Cep162 PE=1 SV=2
SwissProt	DMXL1_MOUSE	50	335796	31	2	29	2	0.03	DmX-like protein 1 OS=Mus musculus OX=10090 GN=Dmxl1 PE=1 SV=1
SwissProt	ZMYM2_MOUSE	50	154541	14	2	13	2	0.06	Zinc finger MYM-type protein 2 OS=Mus musculus OX=10090 GN=Zmym2 PE=1 SV=3
SwissProt	NAL4C_MOUSE	50	112600	28	3	14	3	0.12	NACHT, LRR and PYD domains-containing protein 4C OS=Mus musculus OX=10090 GN=Nlrp4c PE=2 SV=1
SwissProt	LR75B_MOUSE	50	34139	6	1	5	1	0.13	Leucine-rich repeat-containing protein 75B OS=Mus musculus OX=10090 GN=Lrrc75b PE=2 SV=1
SwissProt	EPN4_MOUSE	50	68469	2	1	2	1	0.06	Clathrin interactor 1 OS=Mus musculus OX=10090 GN=Clint1 PE=1 SV=2
SwissProt	GLCI1_MOUSE	50	57444	8	1	7	1	0.08	Glucocorticoid-induced transcript 1 protein OS=Mus musculus OX=10090 GN=Glcci1 PE=1 SV=1
SwissProt	DEPD5_MOUSE	50	180264	16	2	14	1	0.02	GATOR complex protein DEPDC5 OS=Mus musculus OX=10090 GN=Depdc5 PE=1 SV=2
SwissProt	GRDN_MOUSE	50	215786	45	3	38	3	0.06	Girdin OS=Mus musculus OX=10090 GN=Ccdc88a PE=1 SV=2
SwissProt	TSKS_MOUSE	50	63465	13	2	12	2	0.14	Testis-specific serine kinase substrate OS=Mus musculus OX=10090 GN=Tsks PE=1 SV=4
SwissProt	STXB1_MOUSE	50	67526	4	1	4	1	0.07	Syntaxin-binding protein 1 OS=Mus musculus OX=10090 GN=Stxbp1 PE=1 SV=2
SwissProt	UBP10_MOUSE	50	86968	7	2	6	1	0.05	Ubiquitin carboxyl-terminal hydrolase 10 OS=Mus musculus OX=10090 GN=Usp10 PE=1 SV=3
SwissProt	E2F8_MOUSE	50	93218	8	3	7	3	0.15	Transcription factor E2F8 OS=Mus musculus OX=10090 GN=E2f8 PE=1 SV=1
SwissProt	ZN830_MOUSE	50	40634	11	2	8	1	0.11	Zinc finger protein 830 OS=Mus musculus OX=10090 GN=Znf830 PE=1 SV=1
SwissProt	TRFE_MOUSE	50	76674	10	2	9	2	0.12	Serotransferrin OS=Mus musculus OX=10090 GN=Tf PE=1 SV=1
SwissProt	GSDMA_MOUSE	50	49562	29	5	5	2	0.19	Gasdermin-A OS=Mus musculus OX=10090 GN=Gsdma PE=2 SV=1
SwissProt	SNTA1_MOUSE	50	53632	14	3	7	2	0.17	Alpha-1-syntrophin OS=Mus musculus OX=10090 GN=Snta1 PE=1 SV=1
SwissProt	TCOF_MOUSE	50	134921	66	4	49	4	0.1	Treacle protein OS=Mus musculus OX=10090 GN=Tcof1 PE=1 SV=1
SwissProt	GTF2I_MOUSE	50	112195	15	2	14	2	0.08	General transcription factor II-I OS=Mus musculus OX=10090 GN=Gtf2i PE=1 SV=3
SwissProt	FJX1_MOUSE	50	50364	2	1	2	1	0.09	Four-jointed box protein 1 OS=Mus musculus OX=10090 GN=Fjx1 PE=1 SV=1
SwissProt	PACN1_MOUSE	50	50544	7	1	5	1	0.09	Protein kinase C and casein kinase substrate in neurons protein 1 OS=Mus musculus OX=10090 GN=Pacsin1 PE=1 SV=1
SwissProt	BRDT_MOUSE	50	107188	16	1	15	1	0.04	Bromodomain testis-specific protein OS=Mus musculus OX=10090 GN=Brdt PE=1 SV=3
SwissProt	YD021_MOUSE	50	66589	12	1	10	1	0.07	Putative uncharacterized protein ENSP00000382790 homolog OS=Mus musculus OX=10090 GN=Gm3414 PE=5 SV=1
SwissProt	GPC4_MOUSE	50	62546	5	2	5	2	0.15	Glypican-4 OS=Mus musculus OX=10090 GN=Gpc4 PE=1 SV=2
SwissProt	ZC3HD_MOUSE	50	203635	39	2	28	2	0.04	Zinc finger CCCH domain-containing protein 13 OS=Mus musculus OX=10090 GN=Zc3h13 PE=1 SV=1
SwissProt	CLIP2_MOUSE	49	115840	24	2	20	2	0.08	CAP-Gly domain-containing linker protein 2 OS=Mus musculus OX=10090 GN=Clip2 PE=1 SV=2
SwissProt	DNM3C_MOUSE	49	82867	13	2	12	2	0.11	DNA (cytosine-5)-methyltransferase 3C OS=Mus musculus OX=10090 GN=Dnmt3c PE=1 SV=2
SwissProt	WNK1_MOUSE	49	250779	15	2	14	2	0.03	Serine/threonine-protein kinase WNK1 OS=Mus musculus OX=10090 GN=Wnk1 PE=1 SV=2
SwissProt	HDAC7_MOUSE	49	101224	15	1	14	1	0.04	Histone deacetylase 7 OS=Mus musculus OX=10090 GN=Hdac7 PE=1 SV=2
SwissProt	TTC14_MOUSE	49	86739	18	2	15	2	0.1	Tetratricopeptide repeat protein 14 OS=Mus musculus OX=10090 GN=Ttc14 PE=1 SV=2
SwissProt	IBTK_MOUSE	49	149474	18	2	16	2	0.06	Inhibitor of Bruton tyrosine kinase OS=Mus musculus OX=10090 GN=Ibtk PE=1 SV=3
SwissProt	FINC_MOUSE	49	272368	18	2	16	2	0.03	Fibronectin OS=Mus musculus OX=10090 GN=Fn1 PE=1 SV=4
SwissProt	ZNRF3_MOUSE	49	98904	6	1	6	1		E3 ubiquitin-protein ligase ZNRF3 OS=Mus musculus OX=10090 GN=Znrf3 PE=1 SV=1
SwissProt	TCAL5_MOUSE	49	22025	15	5	8	2		Transcription elongation factor A protein-like 5 OS=Mus musculus OX=10090 GN=Tceal5 PE=1 SV=1
SwissProt	DNJC3_MOUSE	49	57428	12	1	12	1		DnaJ homolog subfamily C member 3 OS=Mus musculus OX=10090 GN=Dnajc3 PE=1 SV=1
SwissProt	IL17_MOUSE	49	17479	9	3	9	3	1.06	Interleukin-17A OS=Mus musculus OX=10090 GN=Il17a PE=1 SV=1
SwissProt	SYTL4_MOUSE	49	75974	13	3	12	3	0.18	Synaptotagmin-like protein 4 OS=Mus musculus OX=10090 GN=Sytl4 PE=1 SV=1
SwissProt	KIF1A_MOUSE	49	191604	37	5	31	5	0.12	Kinesin-like protein KIF1A OS=Mus musculus OX=10090 GN=Kif1a PE=1 SV=2
SwissProt	SL9B1_MOUSE	49	61918	6	1	5	1	0.07	Sodium/hydrogen exchanger 9B1 OS=Mus musculus OX=10090 GN=Slc9b1 PE=1 SV=1
SwissProt	CDT1_MOUSE	49	61471	9	1	7	1	0.07	DNA replication factor Cdt1 OS=Mus musculus OX=10090 GN=Cdt1 PE=1 SV=1
SwissProt	EST1A_MOUSE	49	160396	27	3	20	3	0.08	Telomerase-binding protein EST1A OS=Mus musculus OX=10090 GN=Smg6 PE=1 SV=1
SwissProt	EIF3G_MOUSE	49	35616	7	1	7	1	0.13	Eukaryotic translation initiation factor 3 subunit G OS=Mus musculus OX=10090 GN=Eif3g PE=1 SV=2
SwissProt	PARD3_MOUSE	49	148983	15	3	14	2	0.06	Partitioning defective 3 homolog OS=Mus musculus OX=10090 GN=Pard3 PE=1 SV=2
SwissProt	GARE1_MOUSE	49	97189	11	1	9	1	0.04	GRB2-associated and regulator of MAPK protein OS=Mus musculus OX=10090 GN=Garem1 PE=1 SV=2
SwissProt	MGAP_MOUSE	49	328599	56	4	48	4	0.05	MAX gene-associated protein OS=Mus musculus OX=10090 GN=Mga PE=2 SV=1
SwissProt	MCPT8_MOUSE	49	27104	7	1	6	1	0.17	Mast cell protease 8 OS=Mus musculus OX=10090 GN=Mcpt8 PE=2 SV=1
SwissProt	ADCY1_MOUSE	49	123293	10	3	8	3	0.11	Adenylate cyclase type 1 OS=Mus musculus OX=10090 GN=Adcy1 PE=1 SV=2
SwissProt	TRM2A_MOUSE	49	63261	2	1	2	1	0.07	tRNA (uracil-5-)-methyltransferase homolog A OS=Mus musculus OX=10090 GN=Trmt2a PE=1 SV=1
SwissProt	DAPLE_MOUSE	49	226397	19	2	17	2	0.04	Protein Daple OS=Mus musculus OX=10090 GN=Ccdc88c PE=1 SV=1
SwissProt	C1QC_MOUSE	49	25975	3	1	1	1	0.18	Complement C1q subcomponent subunit C OS=Mus musculus OX=10090 GN=C1qc PE=1 SV=2
SwissProt	ZN771_MOUSE	49	35744	6	2	3	2	0.27	Zinc finger protein 771 OS=Mus musculus OX=10090 GN=Znf771 PE=2 SV=1
SwissProt	SRRM2_MOUSE	49	294666	46	2	41	2	0.03	Serine/arginine repetitive matrix protein 2 OS=Mus musculus OX=10090 GN=Srrm2 PE=1 SV=3
SwissProt	LORF2_MOUSE	49	149486	26	2	24	2	0.06	LINE-1 retrotransposable element ORF2 protein OS=Mus musculus OX=10090 GN=Pol PE=1 SV=2
SwissProt	RFTN2_MOUSE	49	54937	5	3	3	2		Raftlin-2 OS=Mus musculus OX=10090 GN=Rftn2 PE=1 SV=3
SwissProt	DEK_MOUSE	49	43132	13	1	12	1	0.1	Protein DEK OS=Mus musculus OX=10090 GN=Dek PE=1 SV=1
SwissProt	MRTFA_MOUSE	49	102483	8	2	6	2	0.09	Myocardin-related transcription factor A OS=Mus musculus OX=10090 GN=Mrtfa PE=1 SV=2
SwissProt	RUFY1_MOUSE	49	80326	18	4	17	4	0.24	RUN and FYVE domain-containing protein 1 OS=Mus musculus OX=10090 GN=Rufy1 PE=1 SV=1
SwissProt	THS7A_MOUSE	49	183406	19	1	16	1	0.02	Thrombospondin type-1 domain-containing protein 7A OS=Mus musculus OX=10090 GN=Thsd7a PE=1 SV=2
SwissProt	RGPA2_MOUSE	49	210155	12	2	10	2	0.04	Ral GTPase-activating protein subunit alpha-2 OS=Mus musculus OX=10090 GN=Ralgapa2 PE=1 SV=2
SwissProt	MA2A2_MOUSE	49	130566	11	1	7	1	0.03	Alpha-mannosidase 2x OS=Mus musculus OX=10090 GN=Man2a2 PE=1 SV=2
SwissProt	SIN3B_MOUSE	49	126326	10	1	7	1	0.03	Paired amphipathic helix protein Sin3b OS=Mus musculus OX=10090 GN=Sin3b PE=1 SV=2
SwissProt	UCK2_MOUSE	49	29386	4	1	4	1	0.15	Uridine-cytidine kinase 2 OS=Mus musculus OX=10090 GN=Uck2 PE=1 SV=1
SwissProt	ARMC2_MOUSE	49	95252	18	2	12	2	0.09	Armadillo repeat-containing protein 2 OS=Mus musculus OX=10090 GN=Armc2 PE=2 SV=3
SwissProt	JKIP3_MOUSE	48	98655	14	2	14	2	0.09	Janus kinase and microtubule-interacting protein 3 OS=Mus musculus OX=10090 GN=Jakmip3 PE=1 SV=2
SwissProt	PWP2_MOUSE	48	102845	6	1	5	1	0.04	Periodic tryptophan protein 2 homolog OS=Mus musculus OX=10090 GN=Pwp2 PE=1 SV=1
SwissProt	SMCA4_MOUSE	48	181313	27	1	22	1	0.02	Transcription activator BRG1 OS=Mus musculus OX=10090 GN=Smarca4 PE=1 SV=1
SwissProt	FR1L5_MOUSE	48	235686	18	3	15	2	0.06	Fer-1-like protein 5 OS=Mus musculus OX=10090 GN=Fer1l5 PE=1 SV=1
SwissProt	SYLC_MOUSE	48	134106	18	2	17	2	0.07	Leucine--tRNA ligase, cytoplasmic OS=Mus musculus OX=10090 GN=Lars1 PE=1 SV=2
SwissProt	FBX5_MOUSE	48	47478	11	1	8	1	0.09	F-box only protein 5 OS=Mus musculus OX=10090 GN=Fbxo5 PE=1 SV=1
SwissProt	NCOR1_MOUSE	48	270477	25	1	25	1	0.02	Nuclear receptor corepressor 1 OS=Mus musculus OX=10090 GN=Ncor1 PE=1 SV=1
SwissProt	MALT1_MOUSE	48	93156	12	1	11	1	0.05	Mucosa-associated lymphoid tissue lymphoma translocation protein 1 homolog OS=Mus musculus OX=10090 GN=Malt1 PE=1 SV=2
SwissProt	VIP2_MOUSE	48	128345	26	1	20	1	0.03	Inositol hexakisphosphate and diphosphoinositol-pentakisphosphate kinase 2 OS=Mus musculus OX=10090 GN=Ppip5k2 PE=1 SV=3
SwissProt	KIFA3_MOUSE	48	91233	9	2	7	2	0.1	Kinesin-associated protein 3 OS=Mus musculus OX=10090 GN=Kifap3 PE=1 SV=1
SwissProt	ADGB_MOUSE	48	188438	18	3	17	3		Androglobin OS=Mus musculus OX=10090 GN=Adgb PE=1 SV=1
SwissProt	CERS5_MOUSE	48	48135	10	1	9	1	0.09	Ceramide synthase 5 OS=Mus musculus OX=10090 GN=Cers5 PE=1 SV=1
SwissProt	K1C9_MOUSE	48	72451	11	2	9	2	0.13	Keratin, type I cytoskeletal 9 OS=Mus musculus OX=10090 GN=Krt9 PE=1 SV=3
SwissProt	THIL_MOUSE	48	44787	10	2	8	2	0.21	Acetyl-CoA acetyltransferase, mitochondrial OS=Mus musculus OX=10090 GN=Acat1 PE=1 SV=1
SwissProt	HEP2_MOUSE	48	54462	8	1	6	1	0.08	Heparin cofactor 2 OS=Mus musculus OX=10090 GN=Serpind1 PE=1 SV=1
SwissProt	TRIB2_MOUSE	48	38748	5	1	3	1	0.12	Tribbles homolog 2 OS=Mus musculus OX=10090 GN=Trib2 PE=2 SV=2
SwissProt	RAB3I_MOUSE	48	47104	19	1	10	1	0.09	Rab-3A-interacting protein OS=Mus musculus OX=10090 GN=Rab3ip PE=1 SV=1
SwissProt	EPHB3_MOUSE	48	109592	7	2	6	1	0.08	Ephrin type-B receptor 3 OS=Mus musculus OX=10090 GN=Ephb3 PE=1 SV=2
SwissProt	LIPB1_MOUSE	48	108472	8	1	6	1	0.04	Liprin-beta-1 OS=Mus musculus OX=10090 GN=Ppfibp1 PE=1 SV=3
SwissProt	GTSE1_MOUSE	48	78703	22	2	14	2	0.11	G2 and S phase-expressed protein 1 OS=Mus musculus OX=10090 GN=Gtse1 PE=1 SV=2
SwissProt	SYNC_MOUSE	48	64238	5	1	5	1	0.07	Asparagine--tRNA ligase, cytoplasmic OS=Mus musculus OX=10090 GN=NARS1 PE=1 SV=2
SwissProt	FBN1_MOUSE	48	312083	11	1	9	1	0.01	Fibrillin-1 OS=Mus musculus OX=10090 GN=Fbn1 PE=1 SV=2
SwissProt	PEPL_MOUSE	48	203880	29	3	24	2	0.04	Periplakin OS=Mus musculus OX=10090 GN=Ppl PE=1 SV=1
SwissProt	TBC30_MOUSE	48	84839	11	3	10	3		TBC1 domain family member 30 OS=Mus musculus OX=10090 GN=Tbc1d30 PE=1 SV=2
SwissProt	ESPN_MOUSE	48	94439	6	2	4	2	0.09	Espin OS=Mus musculus OX=10090 GN=Espn PE=1 SV=2
SwissProt	NAV3_MOUSE	48	252146	56	5	45	5	0.09	Neuron navigator 3 OS=Mus musculus OX=10090 GN=Nav3 PE=1 SV=2
SwissProt	DACT2_MOUSE	48	81617	7	2	5	2	0.11	Dapper homolog 2 OS=Mus musculus OX=10090 GN=Dact2 PE=1 SV=2
SwissProt	DGKI_MOUSE	48	118133	12	1	12	1	0.04	Diacylglycerol kinase iota OS=Mus musculus OX=10090 GN=Dgki PE=1 SV=1
SwissProt	ATR_MOUSE	48	300030	38	2	32	2	0.03	Serine/threonine-protein kinase ATR OS=Mus musculus OX=10090 GN=Atr PE=1 SV=2
SwissProt	NR4A1_MOUSE	48	64697	12	1	10	1	0.07	Nuclear receptor subfamily 4 group A member 1 OS=Mus musculus OX=10090 GN=Nr4a1 PE=1 SV=1
SwissProt	ANK1_MOUSE	48	204101	22	2	20	2	0.04	Ankyrin-1 OS=Mus musculus OX=10090 GN=Ank1 PE=1 SV=2
SwissProt	RM03_MOUSE	48	39085	6	1	6	1		39S ribosomal protein L3, mitochondrial OS=Mus musculus OX=10090 GN=Mrpl3 PE=1 SV=1
SwissProt	PSME3_MOUSE	48	29488	2	1	2	1	0.15	Proteasome activator complex subunit 3 OS=Mus musculus OX=10090 GN=Psme3 PE=1 SV=1
SwissProt	CRIM1_MOUSE	48	113987	8	2	8	2	0.08	Cysteine-rich motor neuron 1 protein OS=Mus musculus OX=10090 GN=Crim1 PE=2 SV=2
SwissProt	DOC10_MOUSE	48	245602	22	1	21	1	0.02	Dedicator of cytokinesis protein 10 OS=Mus musculus OX=10090 GN=Dock10 PE=1 SV=3
SwissProt	AK1A1_MOUSE	48	36564	5	1	4	1	0.12	Aldo-keto reductase family 1 member A1 OS=Mus musculus OX=10090 GN=Akr1a1 PE=1 SV=3
SwissProt	ZDH21_MOUSE	48	31310	2	1	2	1	0.15	Palmitoyltransferase ZDHHC21 OS=Mus musculus OX=10090 GN=Zdhhc21 PE=1 SV=2
SwissProt	ABHEA_MOUSE	48	27822	1	1	1	1	0.16	Protein ABHD14A OS=Mus musculus OX=10090 GN=Abhd14a PE=1 SV=2
SwissProt	TRM61_MOUSE	48	31619	3	1	3	1	0.14	tRNA (adenine(58)-N(1))-methyltransferase catalytic subunit TRMT61A OS=Mus musculus OX=10090 GN=Trmt61a PE=1 SV=1
SwissProt	UBP11_MOUSE	47	105318	7	2	6	2	0.08	Ubiquitin carboxyl-terminal hydrolase 11 OS=Mus musculus OX=10090 GN=Usp11 PE=1 SV=4
SwissProt	MAK_MOUSE	47	70036	17	2	12	2	0.13	Serine/threonine-protein kinase MAK OS=Mus musculus OX=10090 GN=Mak PE=1 SV=2
SwissProt	PERF_MOUSE	47	62041	3	1	3	1	0.07	Perforin-1 OS=Mus musculus OX=10090 GN=Prf1 PE=1 SV=2
SwissProt	S66A3_MOUSE	47	22724	3	1	3	1	0.2	Solute carrier family 66 member 3 OS=Mus musculus OX=10090 GN=Slc66a3 PE=1 SV=1
SwissProt	INT10_MOUSE	47	81967	11	1	9	1	0.05	Integrator complex subunit 10 OS=Mus musculus OX=10090 GN=Ints10 PE=1 SV=3
SwissProt	RPGP2_MOUSE	47	78205	10	2	9	2	0.12	Rap1 GTPase-activating protein 2 OS=Mus musculus OX=10090 GN=Rap1gap2 PE=1 SV=1
SwissProt	ASXL3_MOUSE	47	243520	34	3	29	2	0.05	Putative Polycomb group protein ASXL3 OS=Mus musculus OX=10090 GN=Asxl3 PE=2 SV=3
SwissProt	ABCA4_MOUSE	47	260043	14	1	13	1	0.02	Retinal-specific phospholipid-transporting ATPase ABCA4 OS=Mus musculus OX=10090 GN=Abca4 PE=2 SV=1
SwissProt	HID1_MOUSE	47	88723	10	1	8	1	0.05	Protein HID1 OS=Mus musculus OX=10090 GN=Hid1 PE=1 SV=1
SwissProt	F166A_MOUSE	47	36589	1	1	1	1	0.12	Protein FAM166A OS=Mus musculus OX=10090 GN=Fam166a PE=2 SV=1
SwissProt	TPR_MOUSE	47	273824	42	3	37	3	0.05	Nucleoprotein TPR OS=Mus musculus OX=10090 GN=Tpr PE=1 SV=1
SwissProt	UBR5_MOUSE	47	308159	31	1	28	1	0.01	E3 ubiquitin-protein ligase UBR5 OS=Mus musculus OX=10090 GN=Ubr5 PE=1 SV=2
SwissProt	MRS2_MOUSE	47	49268	10	1	10	1	0.09	Magnesium transporter MRS2 homolog, mitochondrial OS=Mus musculus OX=10090 GN=Mrs2 PE=2 SV=2
SwissProt	NU133_MOUSE	47	128539	18	1	16	1	0.03	Nuclear pore complex protein Nup133 OS=Mus musculus OX=10090 GN=Nup133 PE=1 SV=2
SwissProt	ERCC6_MOUSE	47	165855	22	1	18	1	0.03	DNA excision repair protein ERCC-6 OS=Mus musculus OX=10090 GN=Ercc6 PE=1 SV=1
SwissProt	NAL4A_MOUSE	47	112527	24	4	18	4	0.16	NACHT, LRR and PYD domains-containing protein 4A OS=Mus musculus OX=10090 GN=Nlrp4a PE=2 SV=1
SwissProt	VWDE_MOUSE	47	103719	7	1	6	1	0.04	von Willebrand factor D and EGF domain-containing protein OS=Mus musculus OX=10090 GN=Vwde PE=2 SV=2
SwissProt	DBR1_MOUSE	47	62250	5	2	4	2	0.15	Lariat debranching enzyme OS=Mus musculus OX=10090 GN=Dbr1 PE=1 SV=2
SwissProt	PHAR1_MOUSE	47	66245	10	2	7	2	0.14	Phosphatase and actin regulator 1 OS=Mus musculus OX=10090 GN=Phactr1 PE=1 SV=1
SwissProt	CEP78_MOUSE	47	86836	24	3	18	3	0.16	Centrosomal protein of 78 kDa OS=Mus musculus OX=10090 GN=Cep78 PE=2 SV=1
SwissProt	UN13D_MOUSE	47	123042	17	2	14	2	0.07	Protein unc-13 homolog D OS=Mus musculus OX=10090 GN=Unc13d PE=1 SV=2
SwissProt	CUX2_MOUSE	47	154568	17	2	14	2	0.06	Homeobox protein cut-like 2 OS=Mus musculus OX=10090 GN=Cux2 PE=2 SV=2
SwissProt	HCLS1_MOUSE	47	54207	10	4	7	4	0.37	Hematopoietic lineage cell-specific protein OS=Mus musculus OX=10090 GN=Hcls1 PE=1 SV=2
SwissProt	DYH8_MOUSE	47	540892	70	3	67	3	0.02	Dynein axonemal heavy chain 8 OS=Mus musculus OX=10090 GN=Dnah8 PE=1 SV=2
SwissProt	TOR2A_MOUSE	47	35874	4	2	3	1	0.13	Torsin-2A OS=Mus musculus OX=10090 GN=Tor2a PE=1 SV=1
SwissProt	DC1L1_MOUSE	47	56579	13	3	8	2	0.16	Cytoplasmic dynein 1 light intermediate chain 1 OS=Mus musculus OX=10090 GN=Dync1li1 PE=1 SV=1
SwissProt	WDR18_MOUSE	47	47181	4	2	3	2	0.2	WD repeat-containing protein 18 OS=Mus musculus OX=10090 GN=Wdr18 PE=1 SV=1
SwissProt	SYTL5_MOUSE	47	84036	20	3	14	2	0.11	Synaptotagmin-like protein 5 OS=Mus musculus OX=10090 GN=Sytl5 PE=1 SV=1
SwissProt	STK33_MOUSE	47	54424	7	1	7	1	0.08	Serine/threonine-protein kinase 33 OS=Mus musculus OX=10090 GN=Stk33 PE=1 SV=2
SwissProt	MATN1_MOUSE	47	54387	11	1	11	1	0.08	Cartilage matrix protein OS=Mus musculus OX=10090 GN=Matn1 PE=2 SV=2
SwissProt	BIG1_MOUSE	47	208368	29	2	23	2	0.04	Brefeldin A-inhibited guanine nucleotide-exchange protein 1 OS=Mus musculus OX=10090 GN=Arfgef1 PE=1 SV=1
SwissProt	ANO7_MOUSE	47	97066	4	1	4	1	0.05	Anoctamin-7 OS=Mus musculus OX=10090 GN=Ano7 PE=1 SV=2
SwissProt	LPIN3_MOUSE	47	94257	7	3	6	3	0.15	Phosphatidate phosphatase LPIN3 OS=Mus musculus OX=10090 GN=Lpin3 PE=1 SV=1
SwissProt	DAAF4_MOUSE	47	48095	12	3	10	3	0.3	Dynein axonemal assembly factor 4 OS=Mus musculus OX=10090 GN=Dnaaf4 PE=1 SV=2
SwissProt	SNAB_MOUSE	47	33535	2	1	2	1	0.13	Beta-soluble NSF attachment protein OS=Mus musculus OX=10090 GN=Napb PE=1 SV=2
SwissProt	MMAB_MOUSE	47	26256	4	1	4	1	0.17	Corrinoid adenosyltransferase OS=Mus musculus OX=10090 GN=Mmab PE=1 SV=1
SwissProt	SCEL_MOUSE	47	72927	14	2	12	2	0.12	Sciellin OS=Mus musculus OX=10090 GN=Scel PE=1 SV=2
SwissProt	NELFE_MOUSE	47	42528	9	1	6	1	0.11	Negative elongation factor E OS=Mus musculus OX=10090 GN=Nelfe PE=1 SV=2
SwissProt	NRIP1_MOUSE	47	126259	18	2	16	2	0.07	Nuclear receptor-interacting protein 1 OS=Mus musculus OX=10090 GN=Nrip1 PE=1 SV=1
SwissProt	RPC2_MOUSE	47	127632	15	1	12	1	0.03	DNA-directed RNA polymerase III subunit RPC2 OS=Mus musculus OX=10090 GN=Polr3b PE=1 SV=2
SwissProt	TOM40_MOUSE	47	37871	1	1	1	1	0.12	Mitochondrial import receptor subunit TOM40 homolog OS=Mus musculus OX=10090 GN=Tomm40 PE=1 SV=3
SwissProt	PMGT1_MOUSE	47	75062	11	1	9	1	0.06	Protein O-linked-mannose beta-1,2-N-acetylglucosaminyltransferase 1 OS=Mus musculus OX=10090 GN=Pomgnt1 PE=1 SV=1
SwissProt	ASPM_MOUSE	47	363988	44	3	41	3	0.04	Abnormal spindle-like microcephaly-associated protein homolog OS=Mus musculus OX=10090 GN=Aspm PE=1 SV=2
SwissProt	RL14_MOUSE	47	23549	8	1	8	1	0.2	60S ribosomal protein L14 OS=Mus musculus OX=10090 GN=Rpl14 PE=1 SV=3
SwissProt	PLXA4_MOUSE	47	212423	16	3	15	3	0.06	Plexin-A4 OS=Mus musculus OX=10090 GN=Plxna4 PE=1 SV=3
SwissProt	MYO6_MOUSE	47	146317	33	1	26	1	0.03	Unconventional myosin-VI OS=Mus musculus OX=10090 GN=Myo6 PE=1 SV=1
SwissProt	VGFR1_MOUSE	47	149781	31	3	22	3	0.09	Vascular endothelial growth factor receptor 1 OS=Mus musculus OX=10090 GN=Flt1 PE=1 SV=1
SwissProt	MAPK5_MOUSE	46	54118	5	2	4	2	0.17	MAP kinase-activated protein kinase 5 OS=Mus musculus OX=10090 GN=Mapkapk5 PE=1 SV=1
SwissProt	HCK_MOUSE	46	59092	9	2	8	2	0.16	Tyrosine-protein kinase HCK OS=Mus musculus OX=10090 GN=Hck PE=1 SV=4
SwissProt	RAI1_MOUSE	46	201445	28	2	23	1	0.02	Retinoic acid-induced protein 1 OS=Mus musculus OX=10090 GN=Rai1 PE=1 SV=3
SwissProt	FSTL4_MOUSE	46	92520	20	3	15	2	0.1	Follistatin-related protein 4 OS=Mus musculus OX=10090 GN=Fstl4 PE=2 SV=1
SwissProt	LAMA2_MOUSE	46	343593	49	4	40	4	0.05	Laminin subunit alpha-2 OS=Mus musculus OX=10090 GN=Lama2 PE=1 SV=2
SwissProt	FXL21_MOUSE	46	49122	7	2	6	2	0.19	F-box/LRR-repeat protein 21 OS=Mus musculus OX=10090 GN=Fbxl21 PE=1 SV=1
SwissProt	E41L2_MOUSE	46	109873	17	1	15	1	0.04	Band 4.1-like protein 2 OS=Mus musculus OX=10090 GN=Epb41l2 PE=1 SV=2
SwissProt	CC014_MOUSE	46	14720	2	1	2	1	0.33	Uncharacterized protein C3orf14 homolog OS=Mus musculus OX=10090 PE=2 SV=1
SwissProt	CE350_MOUSE	46	346244	40	3	38	3	0.04	Centrosome-associated protein 350 OS=Mus musculus OX=10090 GN=Cep350 PE=1 SV=1
SwissProt	CXG2_MOUSE	46	46979	3	2	2	2	0.2	Gap junction gamma-2 protein OS=Mus musculus OX=10090 GN=Gjc2 PE=1 SV=2
SwissProt	U17PA_MOUSE	46	59035	3	1	3	1	0.07	Ubiquitin carboxyl-terminal hydrolase 17-like protein A OS=Mus musculus OX=10090 GN=Usp17la PE=1 SV=1
SwissProt	NAL4E_MOUSE	46	112399	32	3	21	3	0.12	NACHT, LRR and PYD domains-containing protein 4E OS=Mus musculus OX=10090 GN=Nlrp4e PE=2 SV=2
SwissProt	SSF1_MOUSE	46	52724	17	4	12	3	0.27	Suppressor of SWI4 1 homolog OS=Mus musculus OX=10090 GN=Ppan PE=1 SV=2
SwissProt	HSP7E_MOUSE	46	54616	14	1	13	1	0.08	Heat shock 70 kDa protein 14 OS=Mus musculus OX=10090 GN=Hspa14 PE=1 SV=2
SwissProt	SPAST_MOUSE	46	66415	12	1	11	1	0.07	Spastin OS=Mus musculus OX=10090 GN=Spast PE=1 SV=3
SwissProt	GMIP_MOUSE	46	107478	12	2	8	2	0.08	GEM-interacting protein OS=Mus musculus OX=10090 GN=Gmip PE=1 SV=1
SwissProt	B4GT7_MOUSE	46	37730	9	3	8	3	0.4	Beta-1,4-galactosyltransferase 7 OS=Mus musculus OX=10090 GN=B4galt7 PE=2 SV=1
SwissProt	VNN1_MOUSE	46	57054	18	7	3	1		Pantetheinase OS=Mus musculus OX=10090 GN=Vnn1 PE=1 SV=3
SwissProt	FHDC1_MOUSE	46	125290	29	3	22	2	0.07	FH2 domain-containing protein 1 OS=Mus musculus OX=10090 GN=Fhdc1 PE=1 SV=3
SwissProt	MTD2L_MOUSE	46	36415	15	2	12	1	0.12	Probable bifunctional methylenetetrahydrofolate dehydrogenase/cyclohydrolase 2 OS=Mus musculus OX=10090 GN=Mthfd2l PE=3 SV=1
SwissProt	STAT1_MOUSE	46	87142	8	2	8	2	0.1	Signal transducer and activator of transcription 1 OS=Mus musculus OX=10090 GN=Stat1 PE=1 SV=1
SwissProt	ZHX3_MOUSE	46	104277	11	2	9	2	0.09	Zinc fingers and homeoboxes protein 3 OS=Mus musculus OX=10090 GN=Zhx3 PE=1 SV=2
SwissProt	STPAP_MOUSE	46	94544	12	1	8	1	0.05	Speckle targeted PIP5K1A-regulated poly(A) polymerase OS=Mus musculus OX=10090 GN=Tut1 PE=1 SV=1
SwissProt	ES8L1_MOUSE	46	79979	8	1	8	1	0.05	Epidermal growth factor receptor kinase substrate 8-like protein 1 OS=Mus musculus OX=10090 GN=Eps8l1 PE=1 SV=1
SwissProt	ATAD5_MOUSE	46	203783	52	3	39	3	0.07	ATPase family AAA domain-containing protein 5 OS=Mus musculus OX=10090 GN=Atad5 PE=1 SV=1
SwissProt	EST2E_MOUSE	46	62277	2	2	1	1	0.07	Pyrethroid hydrolase Ces2e OS=Mus musculus OX=10090 GN=Ces2e PE=1 SV=1
SwissProt	CO4A1_MOUSE	46	160579	19	3	17	3	0.08	Collagen alpha-1(IV) chain OS=Mus musculus OX=10090 GN=Col4a1 PE=1 SV=4
SwissProt	FRM4B_MOUSE	46	117934	10	1	9	1	0.04	FERM domain-containing protein 4B OS=Mus musculus OX=10090 GN=Frmd4b PE=1 SV=2
SwissProt	BACH_MOUSE	46	42510	3	1	3	1	0.11	Cytosolic acyl coenzyme A thioester hydrolase OS=Mus musculus OX=10090 GN=Acot7 PE=1 SV=2
SwissProt	UB2E2_MOUSE	46	22227	8	1	6	1	0.21	Ubiquitin-conjugating enzyme E2 E2 OS=Mus musculus OX=10090 GN=Ube2e2 PE=2 SV=1
SwissProt	PPIP1_MOUSE	46	47561	10	1	9	1	0.09	Proline-serine-threonine phosphatase-interacting protein 1 OS=Mus musculus OX=10090 GN=Pstpip1 PE=1 SV=1
SwissProt	PLPL7_MOUSE	46	150399	21	1	16	1	0.03	Patatin-like phospholipase domain-containing protein 7 OS=Mus musculus OX=10090 GN=Pnpla7 PE=1 SV=1
SwissProt	CC171_MOUSE	46	152214	21	1	20	1	0.03	Coiled-coil domain-containing protein 171 OS=Mus musculus OX=10090 GN=Ccdc171 PE=2 SV=1
SwissProt	GRIN3_MOUSE	46	80435	21	4	18	4	0.24	G protein-regulated inducer of neurite outgrowth 3 OS=Mus musculus OX=10090 GN=Gprin3 PE=1 SV=1
SwissProt	POGZ_MOUSE	46	154812	9	1	8	1	0.03	Pogo transposable element with ZNF domain OS=Mus musculus OX=10090 GN=Pogz PE=1 SV=2
SwissProt	SETB1_MOUSE	46	144457	18	2	17	2	0.06	Histone-lysine N-methyltransferase SETDB1 OS=Mus musculus OX=10090 GN=Setdb1 PE=1 SV=1
SwissProt	HDHD3_MOUSE	46	28009	3	2	2	2	0.35	Haloacid dehalogenase-like hydrolase domain-containing protein 3 OS=Mus musculus OX=10090 GN=Hdhd3 PE=1 SV=1
SwissProt	MP2K3_MOUSE	46	39271	11	1	5	1	0.11	Dual specificity mitogen-activated protein kinase kinase 3 OS=Mus musculus OX=10090 GN=Map2k3 PE=1 SV=2
SwissProt	ITPI2_MOUSE	46	136862	23	1	14	1	0.03	Protein ITPRID2 OS=Mus musculus OX=10090 GN=Itprid2 PE=1 SV=3
SwissProt	CRDL1_MOUSE	46	50698	2	1	2	1	0.09	Chordin-like protein 1 OS=Mus musculus OX=10090 GN=Chrdl1 PE=1 SV=1
SwissProt	PIM3_MOUSE	46	35947	7	4	5	3	0.43	Serine/threonine-protein kinase pim-3 OS=Mus musculus OX=10090 GN=Pim3 PE=1 SV=1
SwissProt	MBD4_MOUSE	46	62539	7	1	7	1	0.07	Methyl-CpG-binding domain protein 4 OS=Mus musculus OX=10090 GN=Mbd4 PE=1 SV=1
SwissProt	DZI1L_MOUSE	46	87540	10	3	7	3	0.16	Zinc finger protein DZIP1L OS=Mus musculus OX=10090 GN=Dzip1l PE=1 SV=1
SwissProt	CUX1_MOUSE	46	165495	24	2	16	2	0.05	Homeobox protein cut-like 1 OS=Mus musculus OX=10090 GN=Cux1 PE=1 SV=3
SwissProt	CCD92_MOUSE	46	35186	5	1	5	1	0.13	Coiled-coil domain-containing protein 92 OS=Mus musculus OX=10090 GN=Ccdc92 PE=1 SV=1
SwissProt	NEUL4_MOUSE	46	167532	20	4	17	4	0.11	Neuralized-like protein 4 OS=Mus musculus OX=10090 GN=Neurl4 PE=1 SV=1
SwissProt	RM44_MOUSE	46	37504	8	2	7	2	0.25	39S ribosomal protein L44, mitochondrial OS=Mus musculus OX=10090 GN=Mrpl44 PE=1 SV=3
SwissProt	DDX10_MOUSE	46	100676	32	2	22	2	0.09	Probable ATP-dependent RNA helicase DDX10 OS=Mus musculus OX=10090 GN=Ddx10 PE=1 SV=2
SwissProt	BRD1_MOUSE	46	119638	16	2	14	2	0.07	Bromodomain-containing protein 1 OS=Mus musculus OX=10090 GN=Brd1 PE=1 SV=1
SwissProt	CP2CN_MOUSE	46	56386	8	2	6	1	0.08	Cytochrome P450 2C44 OS=Mus musculus OX=10090 GN=Cyp2c23 PE=1 SV=1
SwissProt	MYL1_MOUSE	46	20581	6	2	6	2	0.51	Myosin light chain 1/3, skeletal muscle isoform OS=Mus musculus OX=10090 GN=Myl1 PE=1 SV=2
SwissProt	CDK12_MOUSE	45	163581	28	3	25	3	0.08	Cyclin-dependent kinase 12 OS=Mus musculus OX=10090 GN=Cdk12 PE=1 SV=2
SwissProt	GBRA3_MOUSE	45	55363	8	2	6	2	0.17	Gamma-aminobutyric acid receptor subunit alpha-3 OS=Mus musculus OX=10090 GN=Gabra3 PE=1 SV=1
SwissProt	NHLC3_MOUSE	45	38171	9	2	5	2	0.25	NHL repeat-containing protein 3 OS=Mus musculus OX=10090 GN=Nhlrc3 PE=1 SV=1
SwissProt	CCD38_MOUSE	45	65794	11	1	11	1	0.07	Coiled-coil domain-containing protein 38 OS=Mus musculus OX=10090 GN=Ccdc38 PE=2 SV=1
SwissProt	WASC5_MOUSE	45	134025	16	2	15	2	0.07	WASH complex subunit 5 OS=Mus musculus OX=10090 GN=Washc5 PE=1 SV=2
SwissProt	DPOD3_MOUSE	45	50804	16	2	13	2	0.18	DNA polymerase delta subunit 3 OS=Mus musculus OX=10090 GN=Pold3 PE=1 SV=2
SwissProt	TLR3_MOUSE	45	103606	11	2	10	1	0.04	Toll-like receptor 3 OS=Mus musculus OX=10090 GN=Tlr3 PE=1 SV=2
SwissProt	CC88B_MOUSE	45	166508	14	2	14	2	0.05	Coiled-coil domain-containing protein 88B OS=Mus musculus OX=10090 GN=Ccdc88b PE=1 SV=2
SwissProt	ACHA6_MOUSE	45	56819	4	1	4	1	0.08	Neuronal acetylcholine receptor subunit alpha-6 OS=Mus musculus OX=10090 GN=Chrna6 PE=2 SV=2
SwissProt	SNX18_MOUSE	45	67862	9	3	6	3	0.21	Sorting nexin-18 OS=Mus musculus OX=10090 GN=Snx18 PE=1 SV=1
SwissProt	HERC2_MOUSE	45	527123	66	5	57	5	0.04	E3 ubiquitin-protein ligase HERC2 OS=Mus musculus OX=10090 GN=Herc2 PE=1 SV=3
SwissProt	EPS15_MOUSE	45	98410	14	1	11	1	0.04	Epidermal growth factor receptor substrate 15 OS=Mus musculus OX=10090 GN=Eps15 PE=1 SV=1
SwissProt	ZEP3_MOUSE	45	253256	31	3	27	3	0.05	Transcription factor HIVEP3 OS=Mus musculus OX=10090 GN=Hivep3 PE=1 SV=1
SwissProt	AT5G3_MOUSE	45	14736	3	3	2	2		ATP synthase F(0) complex subunit C3, mitochondrial OS=Mus musculus OX=10090 GN=Atp5mc3 PE=1 SV=1
SwissProt	PO6F1_MOUSE	45	32831	4	1	4	1	0.14	POU domain, class 6, transcription factor 1 OS=Mus musculus OX=10090 GN=Pou6f1 PE=1 SV=1
SwissProt	DRC5_MOUSE	45	55484	4	1	4	1	0.08	Dynein regulatory complex subunit 5 OS=Mus musculus OX=10090 GN=Tcte1 PE=1 SV=1
SwissProt	SPDLY_MOUSE	45	70193	8	3	6	3	0.2	Protein Spindly OS=Mus musculus OX=10090 GN=Spdl1 PE=1 SV=2
SwissProt	ARHGC_MOUSE	45	172242	27	4	25	4	0.1	Rho guanine nucleotide exchange factor 12 OS=Mus musculus OX=10090 GN=Arhgef12 PE=1 SV=2
SwissProt	PMS2_MOUSE	45	95165	15	2	13	1	0.05	Mismatch repair endonuclease PMS2 OS=Mus musculus OX=10090 GN=Pms2 PE=2 SV=1
SwissProt	CRCC2_MOUSE	45	186519	24	2	23	2	0.05	Ciliary rootlet coiled-coil protein 2 OS=Mus musculus OX=10090 GN=Crocc2 PE=3 SV=2
SwissProt	SGO2_MOUSE	45	130196	45	3	28	2	0.1	Shugoshin 2 OS=Mus musculus OX=10090 GN=Sgo2 PE=1 SV=1
SwissProt	MGAT2_MOUSE	45	50997	2	1	2	1	0.09	Alpha-1,6-mannosyl-glycoprotein 2-beta-N-acetylglucosaminyltransferase OS=Mus musculus OX=10090 GN=Mgat2 PE=1 SV=1
SwissProt	ZBBX_MOUSE	45	80289	7	1	7	1	0.05	Zinc finger B-box domain-containing protein 1 OS=Mus musculus OX=10090 GN=Zbbx PE=1 SV=1
SwissProt	RUN3B_MOUSE	45	45110	13	1	8	1	0.1	RUN domain-containing protein 3B OS=Mus musculus OX=10090 GN=Rundc3b PE=1 SV=1
SwissProt	RPGR1_MOUSE	45	151902	16	1	14	1	0.03	X-linked retinitis pigmentosa GTPase regulator-interacting protein 1 OS=Mus musculus OX=10090 GN=Rpgrip1 PE=1 SV=1
SwissProt	RBG1L_MOUSE	45	92345	9	2	6	1	0.05	Rab GTPase-activating protein 1-like OS=Mus musculus OX=10090 GN=Rabgap1l PE=1 SV=1
SwissProt	TRYB2_MOUSE	45	30908	3	1	3	1	0.15	Tryptase beta-2 OS=Mus musculus OX=10090 GN=Tpsb2 PE=1 SV=2
SwissProt	OMGP_MOUSE	45	49252	7	2	7	2	0.19	Oligodendrocyte-myelin glycoprotein OS=Mus musculus OX=10090 GN=Omg PE=1 SV=1
SwissProt	NPRL2_MOUSE	45	43616	1	1	1	1	0.1	GATOR complex protein NPRL2 OS=Mus musculus OX=10090 GN=Nprl2 PE=2 SV=1
SwissProt	TUT7_MOUSE	45	168996	30	2	27	2	0.05	Terminal uridylyltransferase 7 OS=Mus musculus OX=10090 GN=Tut7 PE=1 SV=3
SwissProt	GPBL1_MOUSE	45	51934	5	1	5	1		Vasculin-like protein 1 OS=Mus musculus OX=10090 GN=Gpbp1l1 PE=1 SV=1
SwissProt	MD1L1_MOUSE	45	83490	10	1	9	1	0.05	Mitotic spindle assembly checkpoint protein MAD1 OS=Mus musculus OX=10090 GN=Mad1l1 PE=1 SV=1
SwissProt	MAP1A_MOUSE	45	299957	32	3	26	3	0.04	Microtubule-associated protein 1A OS=Mus musculus OX=10090 GN=Map1a PE=1 SV=2
SwissProt	CRNL1_MOUSE	45	83363	14	1	13	1	0.05	Crooked neck-like protein 1 OS=Mus musculus OX=10090 GN=Crnkl1 PE=1 SV=1
SwissProt	GLDN_MOUSE	45	59100	20	1	14	1	0.07	Gliomedin OS=Mus musculus OX=10090 GN=Gldn PE=1 SV=1
SwissProt	GOGA4_MOUSE	45	257406	48	3	41	3	0.05	Golgin subfamily A member 4 OS=Mus musculus OX=10090 GN=Golga4 PE=1 SV=2
SwissProt	XRCC2_MOUSE	45	31371	2	1	2	1	0.14	DNA repair protein XRCC2 OS=Mus musculus OX=10090 GN=Xrcc2 PE=2 SV=1
SwissProt	RCC2_MOUSE	45	55948	7	3	6	3	0.26	Protein RCC2 OS=Mus musculus OX=10090 GN=Rcc2 PE=1 SV=1
SwissProt	SNP47_MOUSE	45	46495	6	1	5	1	0.1	Synaptosomal-associated protein 47 OS=Mus musculus OX=10090 GN=Snap47 PE=1 SV=1
SwissProt	PHF23_MOUSE	45	43520	4	1	4	1	0.1	PHD finger protein 23 OS=Mus musculus OX=10090 GN=Phf23 PE=2 SV=2
SwissProt	SMD2_MOUSE	45	13518	8	2	7	2		Small nuclear ribonucleoprotein Sm D2 OS=Mus musculus OX=10090 GN=Snrpd2 PE=1 SV=1
SwissProt	OSTM1_MOUSE	45	37975	5	2	3	2	0.25	Osteopetrosis-associated transmembrane protein 1 OS=Mus musculus OX=10090 GN=Ostm1 PE=1 SV=1
SwissProt	SP100_MOUSE	45	54692	9	2	8	2	0.17	Nuclear autoantigen Sp-100 OS=Mus musculus OX=10090 GN=Sp100 PE=1 SV=2
SwissProt	3BP5_MOUSE	45	51775	10	1	9	1	0.09	SH3 domain-binding protein 5 OS=Mus musculus OX=10090 GN=Sh3bp5 PE=1 SV=3
SwissProt	ANR31_MOUSE	45	206046	26	2	22	2	0.04	Ankyrin repeat domain-containing protein 31 OS=Mus musculus OX=10090 GN=Ankrd31 PE=1 SV=2
SwissProt	CCN6_MOUSE	45	39352	4	2	3	2	0.24	Cellular communication network factor 6 OS=Mus musculus OX=10090 GN=Ccn6 PE=3 SV=2
SwissProt	ENAM_MOUSE	45	140867	11	1	9	1	0.03	Enamelin OS=Mus musculus OX=10090 GN=Enam PE=1 SV=1
SwissProt	S39A8_MOUSE	45	50050	2	1	2	1		Metal cation symporter ZIP8 OS=Mus musculus OX=10090 GN=Slc39a8 PE=1 SV=1
SwissProt	JARD2_MOUSE	45	137359	34	2	25	2	0.06	Protein Jumonji OS=Mus musculus OX=10090 GN=Jarid2 PE=1 SV=1
SwissProt	HYDIN_MOUSE	45	581154	75	2	59	2	0.01	Hydrocephalus-inducing protein OS=Mus musculus OX=10090 GN=Hydin PE=1 SV=2
SwissProt	TM40L_MOUSE	45	33983	4	1	4	1	0.13	Mitochondrial import receptor subunit TOM40B OS=Mus musculus OX=10090 GN=Tomm40l PE=1 SV=1
SwissProt	CNKR2_MOUSE	45	117323	9	2	9	2		Connector enhancer of kinase suppressor of ras 2 OS=Mus musculus OX=10090 GN=Cnksr2 PE=1 SV=1
SwissProt	PKHD1_MOUSE	45	444600	32	4	26	4	0.04	Fibrocystin OS=Mus musculus OX=10090 GN=Pkhd1 PE=1 SV=1
SwissProt	TRAF5_MOUSE	45	64104	6	1	5	1	0.07	TNF receptor-associated factor 5 OS=Mus musculus OX=10090 GN=Traf5 PE=1 SV=1
SwissProt	PLCE1_MOUSE	45	254885	19	1	18	1	0.02	1-phosphatidylinositol 4,5-bisphosphate phosphodiesterase epsilon-1 OS=Mus musculus OX=10090 GN=Plce1 PE=1 SV=3
SwissProt	SI1L3_MOUSE	44	194943	17	2	17	2	0.04	Signal-induced proliferation-associated 1-like protein 3 OS=Mus musculus OX=10090 GN=Sipa1l3 PE=1 SV=1
SwissProt	UBP8_MOUSE	44	122534	25	1	18	1	0.04	Ubiquitin carboxyl-terminal hydrolase 8 OS=Mus musculus OX=10090 GN=Usp8 PE=1 SV=2
SwissProt	DPOD1_MOUSE	44	123712	17	2	15	2	0.07	DNA polymerase delta catalytic subunit OS=Mus musculus OX=10090 GN=Pold1 PE=1 SV=2
SwissProt	PCNT_MOUSE	44	329262	50	2	48	2	0.03	Pericentrin OS=Mus musculus OX=10090 GN=Pcnt PE=1 SV=2
SwissProt	DEMA_MOUSE	44	45440	11	1	8	1	0.1	Dematin OS=Mus musculus OX=10090 GN=Dmtn PE=1 SV=1
SwissProt	ENOG_MOUSE	44	47267	15	1	7	1	0.09	Gamma-enolase OS=Mus musculus OX=10090 GN=Eno2 PE=1 SV=2
SwissProt	SMG1_MOUSE	44	409511	38	3	35	3	0.03	Serine/threonine-protein kinase SMG1 OS=Mus musculus OX=10090 GN=Smg1 PE=1 SV=3
SwissProt	CP250_MOUSE	44	276647	39	2	34	2	0.03	Centrosome-associated protein CEP250 OS=Mus musculus OX=10090 GN=Cep250 PE=1 SV=4
SwissProt	S38AA_MOUSE	44	117120	11	2	11	2	0.08	Putative sodium-coupled neutral amino acid transporter 10 OS=Mus musculus OX=10090 GN=Slc38a10 PE=1 SV=2
SwissProt	C2D1A_MOUSE	44	103634	19	1	18	1	0.04	Coiled-coil and C2 domain-containing protein 1A OS=Mus musculus OX=10090 GN=Cc2d1a PE=1 SV=2
SwissProt	RIN3_MOUSE	44	107153	11	2	9	2	0.08	Ras and Rab interactor 3 OS=Mus musculus OX=10090 GN=Rin3 PE=1 SV=2
SwissProt	NSD1_MOUSE	44	283905	39	3	37	3	0.05	Histone-lysine N-methyltransferase, H3 lysine-36 specific OS=Mus musculus OX=10090 GN=Nsd1 PE=1 SV=1
SwissProt	ASTN1_MOUSE	44	144791	8	2	6	2	0.06	Astrotactin-1 OS=Mus musculus OX=10090 GN=Astn1 PE=1 SV=4
SwissProt	AMPN_MOUSE	44	109582	8	1	8	1	0.04	Aminopeptidase N OS=Mus musculus OX=10090 GN=Anpep PE=1 SV=4
SwissProt	ERF3B_MOUSE	44	69103	21	2	12	1		Eukaryotic peptide chain release factor GTP-binding subunit ERF3B OS=Mus musculus OX=10090 GN=Gspt2 PE=1 SV=1
SwissProt	FBX41_MOUSE	44	94272	15	2	13	2	0.09	F-box only protein 41 OS=Mus musculus OX=10090 GN=Fbxo41 PE=1 SV=3
SwissProt	CTR9_MOUSE	44	133326	17	3	17	3	0.1	RNA polymerase-associated protein CTR9 homolog OS=Mus musculus OX=10090 GN=Ctr9 PE=1 SV=2
SwissProt	ARRB1_MOUSE	44	46943	8	1	7	1	0.09	Beta-arrestin-1 OS=Mus musculus OX=10090 GN=Arrb1 PE=1 SV=1
SwissProt	SHQ1_MOUSE	44	63419	8	1	6	1		Protein SHQ1 homolog OS=Mus musculus OX=10090 GN=Shq1 PE=1 SV=2
SwissProt	M3K7_MOUSE	44	64187	2	1	2	1		Mitogen-activated protein kinase kinase kinase 7 OS=Mus musculus OX=10090 GN=Map3k7 PE=1 SV=1
SwissProt	TRI46_MOUSE	44	83378	14	2	11	2	0.11	Tripartite motif-containing protein 46 OS=Mus musculus OX=10090 GN=Trim46 PE=1 SV=1
SwissProt	CK5P3_MOUSE	44	56955	7	2	7	2	0.16	CDK5 regulatory subunit-associated protein 3 OS=Mus musculus OX=10090 GN=Cdk5rap3 PE=1 SV=1
SwissProt	AT8B2_MOUSE	44	136880	9	1	7	1	0.03	Phospholipid-transporting ATPase ID OS=Mus musculus OX=10090 GN=Atp8b2 PE=1 SV=2
SwissProt	FN3C1_MOUSE	44	149618	25	3	23	3	0.09	Fibronectin type III domain containing protein 3C1 OS=Mus musculus OX=10090 GN=Fndc3c1 PE=2 SV=1
SwissProt	AKP8L_MOUSE	44	71408	13	1	8	1	0.06	A-kinase anchor protein 8-like OS=Mus musculus OX=10090 GN=Akap8l PE=1 SV=1
SwissProt	MMS22_MOUSE	44	140492	13	2	13	2	0.06	Protein MMS22-like OS=Mus musculus OX=10090 GN=Mms22l PE=1 SV=1
SwissProt	SKDA1_MOUSE	44	90253	9	1	6	1	0.05	SKI/DACH domain-containing protein 1 OS=Mus musculus OX=10090 GN=Skida1 PE=2 SV=1
SwissProt	ABTB2_MOUSE	44	113431	12	2	10	2	0.08	Ankyrin repeat and BTB/POZ domain-containing protein 2 OS=Mus musculus OX=10090 GN=Abtb2 PE=1 SV=1
SwissProt	FEM1C_MOUSE	44	68534	14	2	13	2	0.13	Protein fem-1 homolog C OS=Mus musculus OX=10090 GN=Fem1c PE=2 SV=1
SwissProt	ANM3_MOUSE	44	59864	7	2	7	2	0.15	Protein arginine N-methyltransferase 3 OS=Mus musculus OX=10090 GN=Prmt3 PE=1 SV=2
SwissProt	PDXD1_MOUSE	44	87281	9	2	7	1	0.05	Pyridoxal-dependent decarboxylase domain-containing protein 1 OS=Mus musculus OX=10090 GN=Pdxdc1 PE=1 SV=2
SwissProt	FUT10_MOUSE	44	55671	2	1	2	1	0.08	Alpha-(1,3)-fucosyltransferase 10 OS=Mus musculus OX=10090 GN=Fut10 PE=2 SV=1
SwissProt	MILK2_MOUSE	44	108222	34	2	25	2	0.08	MICAL-like protein 2 OS=Mus musculus OX=10090 GN=Micall2 PE=1 SV=1
SwissProt	AKAP5_MOUSE	44	79350	18	1	15	1	0.06	A-kinase anchor protein 5 OS=Mus musculus OX=10090 GN=Akap5 PE=1 SV=2
SwissProt	AFF4_MOUSE	44	126562	33	1	31	1	0.03	AF4/FMR2 family member 4 OS=Mus musculus OX=10090 GN=Aff4 PE=1 SV=1
SwissProt	AT134_MOUSE	44	132718	11	1	10	1	0.03	Probable cation-transporting ATPase 13A4 OS=Mus musculus OX=10090 GN=Atp13a4 PE=1 SV=1
SwissProt	CRACD_MOUSE	44	132206	12	2	10	2	0.07	Capping protein-inhibiting regulator of actin dynamics OS=Mus musculus OX=10090 GN=Cracd PE=1 SV=3
SwissProt	SMRCD_MOUSE	44	116378	12	1	10	1	0.04	SWI/SNF-related matrix-associated actin-dependent regulator of chromatin subfamily A containing DEAD/H box 1 OS=Mus musculus OX=10090 GN=Smarcad1 PE=1 SV=2
SwissProt	IMA7_MOUSE	44	59926	7	1	6	1	0.07	Importin subunit alpha-7 OS=Mus musculus OX=10090 GN=Kpna6 PE=1 SV=2
SwissProt	CX049_MOUSE	44	55215	20	1	14	1	0.08	Uncharacterized protein CXorf49 homolog OS=Mus musculus OX=10090 PE=1 SV=1
SwissProt	OLFL3_MOUSE	44	45717	4	1	4	1	0.1	Olfactomedin-like protein 3 OS=Mus musculus OX=10090 GN=Olfml3 PE=2 SV=2
SwissProt	SUCB1_MOUSE	44	50082	10	1	9	1	0.09	Succinate--CoA ligase [ADP-forming] subunit beta, mitochondrial OS=Mus musculus OX=10090 GN=Sucla2 PE=1 SV=2
SwissProt	PO3F2_MOUSE	44	47120	7	1	5	1	0.09	POU domain, class 3, transcription factor 2 OS=Mus musculus OX=10090 GN=Pou3f2 PE=1 SV=1
SwissProt	IFFO1_MOUSE	44	62376	5	2	4	1	0.15	Non-homologous end joining factor IFFO1 OS=Mus musculus OX=10090 GN=Iffo1 PE=2 SV=1
SwissProt	BORA_MOUSE	44	57002	9	1	8	1	0.08	Protein aurora borealis OS=Mus musculus OX=10090 GN=Bora PE=1 SV=1
SwissProt	ATX1_MOUSE	44	83742	12	2	11	2	0.11	Ataxin-1 OS=Mus musculus OX=10090 GN=Atxn1 PE=1 SV=2
SwissProt	SMAP1_MOUSE	44	47630	6	1	5	1	0.09	Stromal membrane-associated protein 1 OS=Mus musculus OX=10090 GN=Smap1 PE=1 SV=1
SwissProt	PCOC2_MOUSE	44	45379	5	1	5	1		Procollagen C-endopeptidase enhancer 2 OS=Mus musculus OX=10090 GN=Pcolce2 PE=2 SV=2
SwissProt	SDS3_MOUSE	44	38083	8	3	5	2	0.25	Sin3 histone deacetylase corepressor complex component SDS3 OS=Mus musculus OX=10090 GN=Suds3 PE=1 SV=1
SwissProt	GSDME_MOUSE	44	56595	3	1	3	1	0.08	Gasdermin-E OS=Mus musculus OX=10090 GN=Gsdme PE=1 SV=1
SwissProt	SMCA2_MOUSE	44	180141	16	1	13	1	0.02	Probable global transcription activator SNF2L2 OS=Mus musculus OX=10090 GN=Smarca2 PE=1 SV=1
SwissProt	RIMS1_MOUSE	44	163061	22	3	20	3	0.08	Regulating synaptic membrane exocytosis protein 1 OS=Mus musculus OX=10090 GN=Rims1 PE=1 SV=2
SwissProt	ADCY3_MOUSE	44	129001	11	2	7	1	0.03	Adenylate cyclase type 3 OS=Mus musculus OX=10090 GN=Adcy3 PE=1 SV=2
SwissProt	PSA3_MOUSE	44	28387	5	1	5	1	0.16	Proteasome subunit alpha type-3 OS=Mus musculus OX=10090 GN=Psma3 PE=1 SV=3
SwissProt	FREM2_MOUSE	44	350421	21	2	18	2	0.02	FRAS1-related extracellular matrix protein 2 OS=Mus musculus OX=10090 GN=Frem2 PE=1 SV=2
SwissProt	ORN_MOUSE	44	26722	8	1	5	1	0.17	Oligoribonuclease, mitochondrial OS=Mus musculus OX=10090 GN=Rexo2 PE=1 SV=2
SwissProt	NCK5L_MOUSE	44	138084	25	3	20	3	0.1	Nck-associated protein 5-like OS=Mus musculus OX=10090 GN=Nckap5l PE=1 SV=1
SwissProt	CF206_MOUSE	44	70901	9	2	8	2	0.13	Cilia- and flagella-associated protein 206 OS=Mus musculus OX=10090 GN=Cfap206 PE=2 SV=2
SwissProt	AIFM3_MOUSE	44	66750	14	2	10	2	0.14	Apoptosis-inducing factor 3 OS=Mus musculus OX=10090 GN=Aifm3 PE=1 SV=1
SwissProt	DYHC1_MOUSE	44	531710	54	3	49	3	0.02	Cytoplasmic dynein 1 heavy chain 1 OS=Mus musculus OX=10090 GN=Dync1h1 PE=1 SV=2
SwissProt	DRD4_MOUSE	44	41460	2	1	2	1	0.11	D(4) dopamine receptor OS=Mus musculus OX=10090 GN=Drd4 PE=1 SV=1
SwissProt	SDHB_MOUSE	44	31793	7	1	6	1	0.14	Succinate dehydrogenase [ubiquinone] iron-sulfur subunit, mitochondrial OS=Mus musculus OX=10090 GN=Sdhb PE=1 SV=1
SwissProt	S12A2_MOUSE	44	130950	13	2	12	2	0.07	Solute carrier family 12 member 2 OS=Mus musculus OX=10090 GN=Slc12a2 PE=1 SV=2
SwissProt	KAD2_MOUSE	44	26452	6	1	5	1	0.17	Adenylate kinase 2, mitochondrial OS=Mus musculus OX=10090 GN=Ak2 PE=1 SV=5
SwissProt	RSBN1_MOUSE	44	89195	10	2	8	2	0.1	Lysine-specific demethylase 9 OS=Mus musculus OX=10090 GN=Rsbn1 PE=1 SV=3
SwissProt	AGO1_MOUSE	44	97152	13	1	11	1		Protein argonaute-1 OS=Mus musculus OX=10090 GN=Ago1 PE=1 SV=2
SwissProt	TMCC3_MOUSE	44	53689	9	2	8	2		Transmembrane and coiled-coil domain protein 3 OS=Mus musculus OX=10090 GN=Tmcc3 PE=1 SV=2
SwissProt	ATP7A_MOUSE	44	161855	19	2	15	2	0.05	Copper-transporting ATPase 1 OS=Mus musculus OX=10090 GN=Atp7a PE=1 SV=3
SwissProt	NEP1_MOUSE	44	26957	3	2	2	2	0.37	Ribosomal RNA small subunit methyltransferase NEP1 OS=Mus musculus OX=10090 GN=Emg1 PE=1 SV=1
SwissProt	BRD2_MOUSE	43	88012	14	3	13	3	0.16	Bromodomain-containing protein 2 OS=Mus musculus OX=10090 GN=Brd2 PE=1 SV=1
SwissProt	ABCE1_MOUSE	43	67271	14	1	12	1	0.07	ATP-binding cassette sub-family E member 1 OS=Mus musculus OX=10090 GN=Abce1 PE=1 SV=1
SwissProt	CDKL2_MOUSE	43	64015	12	1	10	1	0.07	Cyclin-dependent kinase-like 2 OS=Mus musculus OX=10090 GN=Cdkl2 PE=2 SV=1
SwissProt	NU188_MOUSE	43	196570	20	3	16	3	0.07	Nucleoporin NUP188 OS=Mus musculus OX=10090 GN=Nup188 PE=1 SV=2
SwissProt	MAST2_MOUSE	43	190417	27	2	24	2	0.05	Microtubule-associated serine/threonine-protein kinase 2 OS=Mus musculus OX=10090 GN=Mast2 PE=1 SV=1
SwissProt	FMNL1_MOUSE	43	121983	10	1	10	1	0.04	Formin-like protein 1 OS=Mus musculus OX=10090 GN=Fmnl1 PE=1 SV=1
SwissProt	NEO1_MOUSE	43	163058	6	1	6	1	0.03	Neogenin OS=Mus musculus OX=10090 GN=Neo1 PE=1 SV=1
SwissProt	KCNC3_MOUSE	43	81893	5	1	5	1	0.05	Potassium voltage-gated channel subfamily C member 3 OS=Mus musculus OX=10090 GN=Kcnc3 PE=1 SV=3
SwissProt	DEN1C_MOUSE	43	86635	11	1	10	1	0.05	DENN domain-containing protein 1C OS=Mus musculus OX=10090 GN=Dennd1c PE=1 SV=1
SwissProt	APBA3_MOUSE	43	60679	3	1	2	1	0.07	Amyloid-beta A4 precursor protein-binding family A member 3 OS=Mus musculus OX=10090 GN=Apba3 PE=1 SV=1
SwissProt	MIA2_MOUSE	43	156365	31	2	25	2	0.06	Melanoma inhibitory activity protein 2 OS=Mus musculus OX=10090 GN=Mia2 PE=1 SV=3
SwissProt	TXD12_MOUSE	43	19036	3	1	2	1	0.25	Thioredoxin domain-containing protein 12 OS=Mus musculus OX=10090 GN=Txndc12 PE=1 SV=1
SwissProt	RAI14_MOUSE	43	108785	26	4	24	3	0.13	Ankycorbin OS=Mus musculus OX=10090 GN=Rai14 PE=1 SV=1
SwissProt	TCF19_MOUSE	43	28050	1	1	1	1	0.16	Transcription factor 19-like protein OS=Mus musculus OX=10090 GN=Tcf19 PE=2 SV=1
SwissProt	SPT33_MOUSE	43	15029	4	1	4	1	0.32	Spermatogenesis-associated protein 33 OS=Mus musculus OX=10090 GN=Spata33 PE=1 SV=1
SwissProt	ANKR6_MOUSE	43	77934	9	1	9	1	0.06	Ankyrin repeat domain-containing protein 6 OS=Mus musculus OX=10090 GN=Ankrd6 PE=1 SV=2
SwissProt	SYIM_MOUSE	43	112732	17	3	13	2	0.08	Isoleucine--tRNA ligase, mitochondrial OS=Mus musculus OX=10090 GN=Iars2 PE=1 SV=1
SwissProt	CLAP2_MOUSE	43	140652	27	2	24	2	0.06	CLIP-associating protein 2 OS=Mus musculus OX=10090 GN=Clasp2 PE=1 SV=1
SwissProt	CEP55_MOUSE	43	53897	18	1	14	1	0.08	Centrosomal protein of 55 kDa OS=Mus musculus OX=10090 GN=Cep55 PE=1 SV=2
SwissProt	UBP19_MOUSE	43	150454	22	1	17	1	0.03	Ubiquitin carboxyl-terminal hydrolase 19 OS=Mus musculus OX=10090 GN=Usp19 PE=1 SV=1
SwissProt	ZMYM4_MOUSE	43	172326	20	2	13	2	0.05	Zinc finger MYM-type protein 4 OS=Mus musculus OX=10090 GN=Zmym4 PE=1 SV=1
SwissProt	OBI1_MOUSE	43	79908	16	1	12	1	0.05	ORC ubiquitin ligase 1 OS=Mus musculus OX=10090 GN=Obi1 PE=1 SV=2
SwissProt	TAP2_MOUSE	43	77396	10	1	7	1	0.06	Antigen peptide transporter 2 OS=Mus musculus OX=10090 GN=Tap2 PE=1 SV=1
SwissProt	RHG28_MOUSE	43	81744	8	2	7	2		Rho GTPase-activating protein 28 OS=Mus musculus OX=10090 GN=Arhgap28 PE=1 SV=1
SwissProt	AMPD1_MOUSE	43	86050	6	2	6	2	0.1	AMP deaminase 1 OS=Mus musculus OX=10090 GN=Ampd1 PE=1 SV=2
SwissProt	YTDC1_MOUSE	43	85598	10	2	8	2	0.11	YTH domain-containing protein 1 OS=Mus musculus OX=10090 GN=Ythdc1 PE=1 SV=2
SwissProt	SMUF1_MOUSE	43	83303	8	2	7	2	0.11	E3 ubiquitin-protein ligase SMURF1 OS=Mus musculus OX=10090 GN=Smurf1 PE=1 SV=2
SwissProt	AGRG7_MOUSE	43	87628	5	1	3	1	0.05	Adhesion G-protein coupled receptor G7 OS=Mus musculus OX=10090 GN=Adgrg7 PE=1 SV=2
SwissProt	KTN1_MOUSE	43	152498	30	2	27	2	0.06	Kinectin OS=Mus musculus OX=10090 GN=Ktn1 PE=1 SV=1
SwissProt	TMPS5_MOUSE	43	49612	10	1	8	1	0.09	Transmembrane protease serine 5 OS=Mus musculus OX=10090 GN=Tmprss5 PE=2 SV=3
SwissProt	NR1I3_MOUSE	43	40886	7	1	6	1	0.11	Nuclear receptor subfamily 1 group I member 3 OS=Mus musculus OX=10090 GN=Nr1i3 PE=1 SV=2
SwissProt	PYRG2_MOUSE	43	65473	14	3	12	3	0.22	CTP synthase 2 OS=Mus musculus OX=10090 GN=Ctps2 PE=1 SV=1
SwissProt	S38AB_MOUSE	43	49583	5	1	4	1	0.09	Putative sodium-coupled neutral amino acid transporter 11 OS=Mus musculus OX=10090 GN=Slc38a11 PE=2 SV=2
SwissProt	TNR6C_MOUSE	43	175667	11	1	10	1	0.02	Trinucleotide repeat-containing gene 6C protein OS=Mus musculus OX=10090 GN=Tnrc6c PE=1 SV=2
SwissProt	RPC4_MOUSE	43	44329	12	3	10	2		DNA-directed RNA polymerase III subunit RPC4 OS=Mus musculus OX=10090 GN=Polr3d PE=2 SV=2
SwissProt	DOK6_MOUSE	43	38262	6	1	5	1	0.12	Docking protein 6 OS=Mus musculus OX=10090 GN=Dok6 PE=1 SV=1
SwissProt	AFAP1_MOUSE	43	80565	20	2	17	2	0.11	Actin filament-associated protein 1 OS=Mus musculus OX=10090 GN=Afap1 PE=1 SV=1
SwissProt	OFCC1_MOUSE	43	18221	4	2	4	2	0.59	Orofacial cleft 1 candidate gene 1 protein homolog OS=Mus musculus OX=10090 GN=Ofcc1 PE=2 SV=1
SwissProt	GNL3L_MOUSE	43	65153	14	1	10	1	0.07	Guanine nucleotide-binding protein-like 3-like protein OS=Mus musculus OX=10090 GN=Gnl3l PE=1 SV=1
SwissProt	RB27B_MOUSE	43	24544	5	1	5	1	0.19	Ras-related protein Rab-27B OS=Mus musculus OX=10090 GN=Rab27b PE=1 SV=3
SwissProt	NOG2_MOUSE	43	83294	21	2	19	2	0.11	Nucleolar GTP-binding protein 2 OS=Mus musculus OX=10090 GN=Gnl2 PE=1 SV=2
SwissProt	RL12_MOUSE	43	17794	10	1	8	1	0.27	60S ribosomal protein L12 OS=Mus musculus OX=10090 GN=Rpl12 PE=1 SV=2
SwissProt	WDR62_MOUSE	43	167178	14	1	14	1	0.03	WD repeat-containing protein 62 OS=Mus musculus OX=10090 GN=Wdr62 PE=1 SV=2
SwissProt	CLMN_MOUSE	43	117155	15	2	13	2	0.08	Calmin OS=Mus musculus OX=10090 GN=Clmn PE=1 SV=2
SwissProt	RBM19_MOUSE	43	106018	27	2	23	2	0.08	Probable RNA-binding protein 19 OS=Mus musculus OX=10090 GN=Rbm19 PE=1 SV=1
SwissProt	PBX4_MOUSE	43	41935	5	1	5	1	0.11	Pre-B-cell leukemia transcription factor 4 OS=Mus musculus OX=10090 GN=Pbx4 PE=2 SV=2
SwissProt	PURA_MOUSE	43	34862	4	2	4	2	0.28	Transcriptional activator protein Pur-alpha OS=Mus musculus OX=10090 GN=Pura PE=1 SV=1
SwissProt	TRI29_MOUSE	43	65778	15	1	13	1	0.07	Tripartite motif-containing protein 29 OS=Mus musculus OX=10090 GN=Trim29 PE=1 SV=1
SwissProt	PLD5_MOUSE	43	61027	10	1	9	1	0.07	Inactive phospholipase D5 OS=Mus musculus OX=10090 GN=Pld5 PE=2 SV=1
SwissProt	SKIT5_MOUSE	43	165814	34	1	32	1	0.03	Selection and upkeep of intraepithelial T-cells protein 5 OS=Mus musculus OX=10090 GN=Skint5 PE=2 SV=1
SwissProt	PCMD2_MOUSE	43	40730	4	1	4	1	0.11	Protein-L-isoaspartate O-methyltransferase domain-containing protein 2 OS=Mus musculus OX=10090 GN=Pcmtd2 PE=2 SV=1
SwissProt	DIK2B_MOUSE	43	49011	9	2	7	1	0.09	Divergent protein kinase domain 2B OS=Mus musculus OX=10090 GN=Dipk2b PE=2 SV=1
SwissProt	KI16B_MOUSE	43	149965	22	4	21	4	0.12	Kinesin-like protein KIF16B OS=Mus musculus OX=10090 GN=Kif16b PE=1 SV=1
SwissProt	MAST1_MOUSE	43	170892	26	2	21	2	0.05	Microtubule-associated serine/threonine-protein kinase 1 OS=Mus musculus OX=10090 GN=Mast1 PE=1 SV=3
SwissProt	RDH10_MOUSE	43	38050	2	1	1	1	0.12	Retinol dehydrogenase 10 OS=Mus musculus OX=10090 GN=Rdh10 PE=1 SV=2
SwissProt	PPR42_MOUSE	43	41126	8	2	7	2	0.23	Protein phosphatase 1 regulatory subunit 42 OS=Mus musculus OX=10090 GN=Ppp1r42 PE=1 SV=1
SwissProt	ATG4C_MOUSE	43	52023	8	2	5	1		Cysteine protease ATG4C OS=Mus musculus OX=10090 GN=Atg4c PE=1 SV=2
SwissProt	T3HPD_MOUSE	43	37780	16	2	9	2	0.25	Trans-L-3-hydroxyproline dehydratase OS=Mus musculus OX=10090 GN=L3hypdh PE=1 SV=1
SwissProt	TRA2A_MOUSE	43	32297	6	2	5	2	0.3	Transformer-2 protein homolog alpha OS=Mus musculus OX=10090 GN=Tra2a PE=1 SV=1
SwissProt	LZTS3_MOUSE	43	74940	12	2	9	2	0.12	Leucine zipper putative tumor suppressor 3 OS=Mus musculus OX=10090 GN=Lzts3 PE=1 SV=1
SwissProt	CGNL1_MOUSE	43	148140	20	1	19	1	0.03	Cingulin-like protein 1 OS=Mus musculus OX=10090 GN=Cgnl1 PE=1 SV=2
SwissProt	PKHA1_MOUSE	43	43344	8	1	7	1	0.1	Pleckstrin homology domain-containing family A member 1 OS=Mus musculus OX=10090 GN=Plekha1 PE=1 SV=1
SwissProt	PAXI_MOUSE	43	64435	5	1	4	1	0.07	Paxillin OS=Mus musculus OX=10090 GN=Pxn PE=1 SV=1
SwissProt	MARCO_MOUSE	43	52697	9	1	6	1	0.08	Macrophage receptor MARCO OS=Mus musculus OX=10090 GN=Marco PE=1 SV=1
SwissProt	SPZ1_MOUSE	43	43064	12	2	11	2	0.22	Spermatogenic leucine zipper protein 1 OS=Mus musculus OX=10090 GN=Spz1 PE=1 SV=1
SwissProt	TRIO_MOUSE	43	347643	32	2	25	2	0.03	Triple functional domain protein OS=Mus musculus OX=10090 GN=Trio PE=1 SV=3
SwissProt	HD_MOUSE	43	344471	30	2	26	2	0.03	Huntingtin OS=Mus musculus OX=10090 GN=Htt PE=1 SV=2
SwissProt	CD22_MOUSE	43	96521	8	2	7	2	0.09	B-cell receptor CD22 OS=Mus musculus OX=10090 GN=Cd22 PE=1 SV=1
SwissProt	ASAP2_MOUSE	43	106738	12	1	11	1	0.04	Arf-GAP with SH3 domain, ANK repeat and PH domain-containing protein 2 OS=Mus musculus OX=10090 GN=Asap2 PE=1 SV=3
SwissProt	AOFA_MOUSE	43	59564	7	1	7	1	0.07	Amine oxidase [flavin-containing] A OS=Mus musculus OX=10090 GN=Maoa PE=1 SV=3
SwissProt	PHLB1_MOUSE	43	149978	17	3	17	3	0.09	Pleckstrin homology-like domain family B member 1 OS=Mus musculus OX=10090 GN=Phldb1 PE=1 SV=1
SwissProt	MCPT4_MOUSE	43	27186	2	2	2	2	0.37	Mast cell protease 4 OS=Mus musculus OX=10090 GN=Mcpt4 PE=1 SV=1
SwissProt	LRC8A_MOUSE	43	94060	10	2	8	1	0.05	Volume-regulated anion channel subunit LRRC8A OS=Mus musculus OX=10090 GN=Lrrc8a PE=1 SV=1
SwissProt	DMD_MOUSE	42	425566	52	5	48	5	0.05	Dystrophin OS=Mus musculus OX=10090 GN=Dmd PE=1 SV=3
SwissProt	BASP1_MOUSE	42	22074	8	1	7	1	0.21	Brain acid soluble protein 1 OS=Mus musculus OX=10090 GN=Basp1 PE=1 SV=3
SwissProt	EFCB6_MOUSE	42	175660	29	2	26	2	0.05	EF-hand calcium-binding domain-containing protein 6 OS=Mus musculus OX=10090 GN=Efcab6 PE=1 SV=2
SwissProt	PCSK4_MOUSE	42	73168	5	1	5	1	0.06	Proprotein convertase subtilisin/kexin type 4 OS=Mus musculus OX=10090 GN=Pcsk4 PE=2 SV=1
SwissProt	LRAT_MOUSE	42	25804	10	3	9	2	0.39	Lecithin retinol acyltransferase OS=Mus musculus OX=10090 GN=Lrat PE=1 SV=1
SwissProt	SP1_MOUSE	42	80683	5	1	4	1	0.05	Transcription factor Sp1 OS=Mus musculus OX=10090 GN=Sp1 PE=1 SV=2
SwissProt	CFAH_MOUSE	42	139047	11	3	9	3	0.1	Complement factor H OS=Mus musculus OX=10090 GN=Cfh PE=1 SV=2
SwissProt	CEP83_MOUSE	42	81948	23	2	18	1	0.05	Centrosomal protein of 83 kDa OS=Mus musculus OX=10090 GN=Cep83 PE=1 SV=2
SwissProt	LONP2_MOUSE	42	94467	12	1	11	1	0.05	Lon protease homolog 2, peroxisomal OS=Mus musculus OX=10090 GN=Lonp2 PE=1 SV=1
SwissProt	KDM2A_MOUSE	42	132594	18	2	16	2	0.07	Lysine-specific demethylase 2A OS=Mus musculus OX=10090 GN=Kdm2a PE=1 SV=2
SwissProt	CHD2_MOUSE	42	210674	32	2	29	2	0.04	Chromodomain-helicase-DNA-binding protein 2 OS=Mus musculus OX=10090 GN=Chd2 PE=1 SV=1
SwissProt	PAX7_MOUSE	42	54905	5	1	5	1	0.08	Paired box protein Pax-7 OS=Mus musculus OX=10090 GN=Pax7 PE=1 SV=2
SwissProt	SMC5_MOUSE	42	128733	28	1	25	1	0.03	Structural maintenance of chromosomes protein 5 OS=Mus musculus OX=10090 GN=Smc5 PE=1 SV=1
SwissProt	MSPD1_MOUSE	42	24059	4	1	4	1	0.19	Motile sperm domain-containing protein 1 OS=Mus musculus OX=10090 GN=Mospd1 PE=1 SV=1
SwissProt	MYO3A_MOUSE	42	184614	31	3	24	2	0.05	Myosin-IIIa OS=Mus musculus OX=10090 GN=Myo3a PE=1 SV=1
SwissProt	NDNF_MOUSE	42	64986	11	3	9	3	0.22	Protein NDNF OS=Mus musculus OX=10090 GN=Ndnf PE=1 SV=2
SwissProt	GUF1_MOUSE	42	72417	22	1	11	1	0.06	Translation factor Guf1, mitochondrial OS=Mus musculus OX=10090 GN=Guf1 PE=1 SV=1
SwissProt	AAR2_MOUSE	42	43380	4	2	4	2	0.22	Protein AAR2 homolog OS=Mus musculus OX=10090 GN=Aar2 PE=1 SV=3
SwissProt	TRIB1_MOUSE	42	41255	4	2	4	2	0.23	Tribbles homolog 1 OS=Mus musculus OX=10090 GN=Trib1 PE=2 SV=2
SwissProt	CLC2E_MOUSE	42	22739	2	1	1	1	0.2	C-type lectin domain family 2 member E OS=Mus musculus OX=10090 GN=Clec2e PE=2 SV=2
SwissProt	NUDC3_MOUSE	42	40865	3	2	3	2		NudC domain-containing protein 3 OS=Mus musculus OX=10090 GN=Nudcd3 PE=1 SV=3
SwissProt	BAHC1_MOUSE	42	282344	55	2	43	2	0.03	BAH and coiled-coil domain-containing protein 1 OS=Mus musculus OX=10090 GN=Bahcc1 PE=1 SV=2
SwissProt	TRPM7_MOUSE	42	212262	24	1	18	1	0.02	Transient receptor potential cation channel subfamily M member 7 OS=Mus musculus OX=10090 GN=Trpm7 PE=1 SV=1
SwissProt	LRC43_MOUSE	42	74895	9	2	9	2	0.12	Leucine-rich repeat-containing protein 43 OS=Mus musculus OX=10090 GN=Lrrc43 PE=2 SV=1
SwissProt	SIK3_MOUSE	42	145692	16	1	13	1	0.03	Serine/threonine-protein kinase SIK3 OS=Mus musculus OX=10090 GN=Sik3 PE=1 SV=3
SwissProt	UNC80_MOUSE	42	363275	35	1	27	1	0.01	Protein unc-80 homolog OS=Mus musculus OX=10090 GN=Unc80 PE=1 SV=2
SwissProt	KIF28_MOUSE	42	114755	11	2	11	2	0.08	Kinesin-like protein KIF28P OS=Mus musculus OX=10090 GN=Kif28p PE=3 SV=1
SwissProt	DCDC2_MOUSE	42	51921	25	2	9	1	0.09	Doublecortin domain-containing protein 2 OS=Mus musculus OX=10090 GN=Dcdc2 PE=1 SV=2
SwissProt	BRWD1_MOUSE	42	259066	39	2	33	2	0.03	Bromodomain and WD repeat-containing protein 1 OS=Mus musculus OX=10090 GN=Brwd1 PE=1 SV=2
SwissProt	AFF3_MOUSE	42	136047	13	1	10	1	0.03	AF4/FMR2 family member 3 OS=Mus musculus OX=10090 GN=Aff3 PE=1 SV=2
SwissProt	NRG2_MOUSE	42	82162	16	2	14	2	0.11	Pro-neuregulin-2, membrane-bound isoform OS=Mus musculus OX=10090 GN=Nrg2 PE=1 SV=1
SwissProt	GCC2_MOUSE	42	194325	34	2	29	2	0.05	GRIP and coiled-coil domain-containing protein 2 OS=Mus musculus OX=10090 GN=Gcc2 PE=1 SV=2
SwissProt	DFB18_MOUSE	42	9880	7	2	4	2	1.3	Beta-defensin 18 OS=Mus musculus OX=10090 GN=Defb18 PE=3 SV=1
SwissProt	NCKX3_MOUSE	42	71895	3	1	3	1	0.06	Sodium/potassium/calcium exchanger 3 OS=Mus musculus OX=10090 GN=Slc24a3 PE=1 SV=3
SwissProt	GGYF2_MOUSE	42	149102	14	2	13	2	0.06	GRB10-interacting GYF protein 2 OS=Mus musculus OX=10090 GN=Gigyf2 PE=1 SV=2
SwissProt	EFC4B_MOUSE	42	82616	4	1	4	1	0.05	EF-hand calcium-binding domain-containing protein 4B OS=Mus musculus OX=10090 GN=Cracr2a PE=2 SV=2
SwissProt	ZN618_MOUSE	42	104800	12	1	12	1	0.04	Zinc finger protein 618 OS=Mus musculus OX=10090 GN=Znf618 PE=2 SV=3
SwissProt	PCD20_MOUSE	42	104672	7	1	6	1	0.04	Protocadherin-20 OS=Mus musculus OX=10090 GN=Pcdh20 PE=2 SV=3
SwissProt	UBE4B_MOUSE	42	133232	18	1	11	1	0.03	Ubiquitin conjugation factor E4 B OS=Mus musculus OX=10090 GN=Ube4b PE=1 SV=3
SwissProt	TEKT4_MOUSE	42	52013	10	2	7	1	0.09	Tektin-4 OS=Mus musculus OX=10090 GN=Tekt4 PE=1 SV=2
SwissProt	CYRIA_MOUSE	42	37319	5	2	3	2	0.26	CYFIP-related Rac1 interactor A OS=Mus musculus OX=10090 GN=Cyria PE=1 SV=1
SwissProt	DISP1_MOUSE	42	170019	9	1	7	1	0.03	Protein dispatched homolog 1 OS=Mus musculus OX=10090 GN=Disp1 PE=1 SV=2
SwissProt	EDIL3_MOUSE	42	53677	5	1	4	1	0.08	EGF-like repeat and discoidin I-like domain-containing protein 3 OS=Mus musculus OX=10090 GN=Edil3 PE=1 SV=2
SwissProt	HXC12_MOUSE	42	30326	6	2	2	1	0.32	Homeobox protein Hox-C12 OS=Mus musculus OX=10090 GN=Hoxc12 PE=2 SV=1
SwissProt	CARL1_MOUSE	42	151765	28	2	21	2	0.06	F-actin-uncapping protein LRRC16A OS=Mus musculus OX=10090 GN=Carmil1 PE=1 SV=2
SwissProt	TISB_MOUSE	42	36362	4	1	3	1	0.12	mRNA decay activator protein ZFP36L1 OS=Mus musculus OX=10090 GN=Zfp36l1 PE=1 SV=1
SwissProt	FBH1_MOUSE	42	118223	16	2	12	2	0.08	F-box DNA helicase 1 OS=Mus musculus OX=10090 GN=Fbh1 PE=1 SV=1
SwissProt	ZEP1_MOUSE	42	288165	32	1	29	1	0.01	Zinc finger protein 40 OS=Mus musculus OX=10090 GN=Hivep1 PE=1 SV=1
SwissProt	GOPC_MOUSE	42	50631	8	1	8	1	0.09	Golgi-associated PDZ and coiled-coil motif-containing protein OS=Mus musculus OX=10090 GN=Gopc PE=1 SV=1
SwissProt	TTC19_MOUSE	42	41208	6	2	5	2		Tetratricopeptide repeat protein 19, mitochondrial OS=Mus musculus OX=10090 GN=Ttc19 PE=1 SV=1
SwissProt	ANR27_MOUSE	42	116735	13	1	11	1	0.04	Ankyrin repeat domain-containing protein 27 OS=Mus musculus OX=10090 GN=Ankrd27 PE=1 SV=2
SwissProt	MED12_MOUSE	42	244407	13	2	11	2	0.04	Mediator of RNA polymerase II transcription subunit 12 OS=Mus musculus OX=10090 GN=Med12 PE=1 SV=1
SwissProt	POP7_MOUSE	42	15767	1	1	1	1		Ribonuclease P protein subunit p20 OS=Mus musculus OX=10090 GN=Pop7 PE=2 SV=1
SwissProt	ODF2L_MOUSE	42	74105	17	2	15	2	0.12	Protein BCAP OS=Mus musculus OX=10090 GN=Odf2l PE=2 SV=1
SwissProt	HECD1_MOUSE	42	289905	31	1	23	1	0.01	E3 ubiquitin-protein ligase HECTD1 OS=Mus musculus OX=10090 GN=Hectd1 PE=1 SV=2
SwissProt	M3K10_MOUSE	42	103123	11	2	10	1	0.09	Mitogen-activated protein kinase kinase kinase 10 OS=Mus musculus OX=10090 GN=Map3k10 PE=1 SV=2
SwissProt	GALNS_MOUSE	42	57637	8	2	4	2	0.16	N-acetylgalactosamine-6-sulfatase OS=Mus musculus OX=10090 GN=Galns PE=1 SV=2
SwissProt	DYRK4_MOUSE	42	72515	16	1	11	1	0.06	Dual specificity tyrosine-phosphorylation-regulated kinase 4 OS=Mus musculus OX=10090 GN=Dyrk4 PE=2 SV=1
SwissProt	PIWL2_MOUSE	42	109418	18	1	17	1	0.04	Piwi-like protein 2 OS=Mus musculus OX=10090 GN=Piwil2 PE=1 SV=2
SwissProt	I4E1B_MOUSE	42	27968	6	1	6	1	0.16	Eukaryotic translation initiation factor 4E type 1B OS=Mus musculus OX=10090 GN=Eif4e1b PE=2 SV=1
SwissProt	RASD1_MOUSE	42	31663	9	1	7	1	0.14	Dexamethasone-induced Ras-related protein 1 OS=Mus musculus OX=10090 GN=Rasd1 PE=1 SV=1
SwissProt	TCF20_MOUSE	42	215550	24	3	19	3	0.06	Transcription factor 20 OS=Mus musculus OX=10090 GN=Tcf20 PE=1 SV=3
SwissProt	THUM1_MOUSE	42	38861	7	1	6	1	0.12	THUMP domain-containing protein 1 OS=Mus musculus OX=10090 GN=Thumpd1 PE=1 SV=1
SwissProt	CHM4B_MOUSE	42	24921	6	2	5	2	0.4	Charged multivesicular body protein 4b OS=Mus musculus OX=10090 GN=Chmp4b PE=1 SV=2
SwissProt	NEUM_MOUSE	42	23618	4	1	3	1	0.2	Neuromodulin OS=Mus musculus OX=10090 GN=Gap43 PE=1 SV=1
SwissProt	BBOF1_MOUSE	42	62460	10	5	7	5		Basal body-orientation factor 1 OS=Mus musculus OX=10090 GN=Bbof1 PE=2 SV=2
SwissProt	DCHS_MOUSE	42	73997	8	1	6	1	0.06	Histidine decarboxylase OS=Mus musculus OX=10090 GN=Hdc PE=1 SV=2
SwissProt	SCF_MOUSE	42	30626	5	1	5	1	0.15	Kit ligand OS=Mus musculus OX=10090 GN=Kitlg PE=1 SV=1
SwissProt	HSP74_MOUSE	42	94073	21	3	19	3	0.15	Heat shock 70 kDa protein 4 OS=Mus musculus OX=10090 GN=Hspa4 PE=1 SV=1
SwissProt	CFC1_MOUSE	42	21778	4	1	3	1	0.21	Cryptic protein OS=Mus musculus OX=10090 GN=Cfc1 PE=1 SV=1
SwissProt	RPAB1_MOUSE	42	24555	5	1	5	1	0.19	DNA-directed RNA polymerases I, II, and III subunit RPABC1 OS=Mus musculus OX=10090 GN=Polr2e PE=1 SV=1
SwissProt	SEM4G_MOUSE	42	92320	8	2	7	2	0.1	Semaphorin-4G OS=Mus musculus OX=10090 GN=Sema4g PE=1 SV=1
SwissProt	MRP4_MOUSE	42	148794	10	1	9	1	0.03	ATP-binding cassette sub-family C member 4 OS=Mus musculus OX=10090 GN=Abcc4 PE=1 SV=1
SwissProt	RL10A_MOUSE	42	24901	6	1	5	1	0.19	60S ribosomal protein L10a OS=Mus musculus OX=10090 GN=Rpl10a PE=1 SV=3
SwissProt	CMTR1_MOUSE	42	95615	9	1	8	1	0.05	Cap-specific mRNA (nucleoside-2'-O-)-methyltransferase 1 OS=Mus musculus OX=10090 GN=Cmtr1 PE=1 SV=1
SwissProt	ECHD2_MOUSE	42	31832	20	3	4	2		Enoyl-CoA hydratase domain-containing protein 2, mitochondrial OS=Mus musculus OX=10090 GN=Echdc2 PE=1 SV=2
SwissProt	K1C12_MOUSE	42	52432	2	1	2	1	0.08	Keratin, type I cytoskeletal 12 OS=Mus musculus OX=10090 GN=Krt12 PE=1 SV=2
SwissProt	AT8A1_MOUSE	42	131330	10	2	8	2	0.07	Phospholipid-transporting ATPase IA OS=Mus musculus OX=10090 GN=Atp8a1 PE=1 SV=2
SwissProt	POSTN_MOUSE	42	93085	10	1	9	1	0.05	Periostin OS=Mus musculus OX=10090 GN=Postn PE=1 SV=2
SwissProt	RT18C_MOUSE	42	16264	3	3	2	2		28S ribosomal protein S18c, mitochondrial OS=Mus musculus OX=10090 GN=Mrps18c PE=1 SV=1
SwissProt	NUCG_MOUSE	42	32171	1	1	1	1	0.14	Endonuclease G, mitochondrial OS=Mus musculus OX=10090 GN=Endog PE=1 SV=1
SwissProt	MSH2_MOUSE	42	104085	11	1	10	1	0.04	DNA mismatch repair protein Msh2 OS=Mus musculus OX=10090 GN=Msh2 PE=1 SV=1
SwissProt	PDZD9_MOUSE	42	29743	7	1	6	1	0.15	PDZ domain-containing protein 9 OS=Mus musculus OX=10090 GN=Pdzd9 PE=1 SV=2
SwissProt	HAUS7_MOUSE	42	40630	2	1	2	1	0.11	HAUS augmin-like complex subunit 7 OS=Mus musculus OX=10090 GN=Haus7 PE=1 SV=2
SwissProt	UBE2O_MOUSE	41	140746	20	1	17	1	0.03	(E3-independent) E2 ubiquitin-conjugating enzyme UBE2O OS=Mus musculus OX=10090 GN=Ube2o PE=1 SV=3
SwissProt	PEAK1_MOUSE	41	190978	27	2	22	2	0.05	Inactive tyrosine-protein kinase PEAK1 OS=Mus musculus OX=10090 GN=Peak1 PE=1 SV=4
SwissProt	LYST_MOUSE	41	425018	51	1	45	1	0.01	Lysosomal-trafficking regulator OS=Mus musculus OX=10090 GN=Lyst PE=1 SV=1
SwissProt	DOC11_MOUSE	41	237619	30	2	27	2	0.04	Dedicator of cytokinesis protein 11 OS=Mus musculus OX=10090 GN=Dock11 PE=1 SV=1
SwissProt	DDX31_MOUSE	41	76865	12	3	10	3	0.18	Probable ATP-dependent RNA helicase DDX31 OS=Mus musculus OX=10090 GN=Ddx31 PE=2 SV=2
SwissProt	CGAS_MOUSE	41	58157	14	2	11	2	0.16	Cyclic GMP-AMP synthase OS=Mus musculus OX=10090 GN=Cgas PE=1 SV=1
SwissProt	UN45B_MOUSE	41	103572	29	1	21	1	0.04	Protein unc-45 homolog B OS=Mus musculus OX=10090 GN=Unc45b PE=1 SV=1
SwissProt	PTPRF_MOUSE	41	211356	10	1	10	1	0.02	Receptor-type tyrosine-protein phosphatase F OS=Mus musculus OX=10090 GN=Ptprf PE=1 SV=1
SwissProt	2A5E_MOUSE	41	54678	4	1	4	1	0.08	Serine/threonine-protein phosphatase 2A 56 kDa regulatory subunit epsilon isoform OS=Mus musculus OX=10090 GN=Ppp2r5e PE=1 SV=3
SwissProt	ANR11_MOUSE	41	296005	40	2	37	2	0.03	Ankyrin repeat domain-containing protein 11 OS=Mus musculus OX=10090 GN=Ankrd11 PE=1 SV=1
SwissProt	RHG27_MOUSE	41	96989	7	1	7	1	0.05	Rho GTPase-activating protein 27 OS=Mus musculus OX=10090 GN=Arhgap27 PE=1 SV=1
SwissProt	PRP6_MOUSE	41	106655	17	2	17	2	0.08	Pre-mRNA-processing factor 6 OS=Mus musculus OX=10090 GN=Prpf6 PE=1 SV=1
SwissProt	GRID1_MOUSE	41	112139	9	1	7	1	0.04	Glutamate receptor ionotropic, delta-1 OS=Mus musculus OX=10090 GN=Grid1 PE=1 SV=2
SwissProt	ENV2_MOUSE	41	74406	8	2	5	2	0.12	Retrovirus-related Env polyprotein from Fv-4 locus OS=Mus musculus OX=10090 GN=Fv4 PE=1 SV=2
SwissProt	KRI1_MOUSE	41	82007	14	1	13	1	0.05	Protein KRI1 homolog OS=Mus musculus OX=10090 GN=Kri1 PE=1 SV=3
SwissProt	RRAS_MOUSE	41	23749	2	1	2	1	0.19	Ras-related protein R-Ras OS=Mus musculus OX=10090 GN=Rras PE=1 SV=1
SwissProt	BNIP5_MOUSE	41	72925	10	1	9	1	0.06	Protein BNIP5 OS=Mus musculus OX=10090 GN=Bnip5 PE=2 SV=1
SwissProt	ZN740_MOUSE	41	20878	3	1	2	1	0.22	Zinc finger protein 740 OS=Mus musculus OX=10090 GN=Znf740 PE=1 SV=1
SwissProt	SNUT1_MOUSE	41	90830	13	2	13	2	0.1	U4/U6.U5 tri-snRNP-associated protein 1 OS=Mus musculus OX=10090 GN=Sart1 PE=1 SV=1
SwissProt	DYH3_MOUSE	41	467476	48	3	43	3	0.03	Dynein axonemal heavy chain 3 OS=Mus musculus OX=10090 GN=Dnah3 PE=1 SV=2
SwissProt	NEXMI_MOUSE	41	166998	28	1	22	1	0.03	Neurite extension and migration factor OS=Mus musculus OX=10090 GN=Nexmif PE=2 SV=3
SwissProt	OBSL1_MOUSE	41	197813	23	2	18	2	0.04	Obscurin-like protein 1 OS=Mus musculus OX=10090 GN=Obsl1 PE=1 SV=1
SwissProt	RN207_MOUSE	41	70714	11	1	9	1	0.06	RING finger protein 207 OS=Mus musculus OX=10090 GN=Rnf207 PE=2 SV=2
SwissProt	CCM2_MOUSE	41	49886	3	1	3	1	0.09	Cerebral cavernous malformations protein 2 homolog OS=Mus musculus OX=10090 GN=Ccm2 PE=1 SV=1
SwissProt	LACC1_MOUSE	41	47484	9	1	8	1	0.09	Purine nucleoside phosphorylase LACC1 OS=Mus musculus OX=10090 GN=Lacc1 PE=1 SV=1
SwissProt	CC160_MOUSE	41	37375	10	2	9	2	0.25	Coiled-coil domain-containing protein 160 OS=Mus musculus OX=10090 GN=Ccdc160 PE=2 SV=1
SwissProt	GPN1_MOUSE	41	41572	7	1	6	1	0.11	GPN-loop GTPase 1 OS=Mus musculus OX=10090 GN=Gpn1 PE=1 SV=1
SwissProt	FR1L4_MOUSE	41	223752	21	4	14	2	0.04	Fer-1-like protein 4 OS=Mus musculus OX=10090 GN=Fer1l4 PE=2 SV=3
SwissProt	FNIP1_MOUSE	41	130043	13	2	12	2	0.07	Folliculin-interacting protein 1 OS=Mus musculus OX=10090 GN=Fnip1 PE=1 SV=1
SwissProt	TUTLB_MOUSE	41	144860	14	1	13	1		Protein turtle homolog B OS=Mus musculus OX=10090 GN=Igsf9b PE=1 SV=1
SwissProt	SMCR8_MOUSE	41	104891	13	1	8	1	0.04	Guanine nucleotide exchange protein SMCR8 OS=Mus musculus OX=10090 GN=Smcr8 PE=1 SV=2
SwissProt	GEMI5_MOUSE	41	166487	17	2	16	2	0.05	Gem-associated protein 5 OS=Mus musculus OX=10090 GN=Gemin5 PE=1 SV=2
SwissProt	SOX4_MOUSE	41	45016	20	1	9	1	0.1	Transcription factor SOX-4 OS=Mus musculus OX=10090 GN=Sox4 PE=1 SV=2
SwissProt	CO5A1_MOUSE	41	183564	24	1	19	1	0.02	Collagen alpha-1(V) chain OS=Mus musculus OX=10090 GN=Col5a1 PE=1 SV=2
SwissProt	AKA12_MOUSE	41	180586	33	1	27	1	0.02	A-kinase anchor protein 12 OS=Mus musculus OX=10090 GN=Akap12 PE=1 SV=1
SwissProt	GPAA1_MOUSE	41	67905	2	1	2	1	0.06	Glycosylphosphatidylinositol anchor attachment 1 protein OS=Mus musculus OX=10090 GN=Gpaa1 PE=1 SV=3
SwissProt	S39A6_MOUSE	41	86326	3	1	3	1	0.05	Zinc transporter ZIP6 OS=Mus musculus OX=10090 GN=Slc39a6 PE=1 SV=1
SwissProt	KRT87_MOUSE	41	54594	8	2	7	2	0.17	Keratin, type II cuticular 87 OS=Mus musculus OX=10090 GN=Krt87 PE=2 SV=2
SwissProt	ANR17_MOUSE	41	274043	36	2	30	1	0.02	Ankyrin repeat domain-containing protein 17 OS=Mus musculus OX=10090 GN=Ankrd17 PE=1 SV=2
SwissProt	NECA3_MOUSE	41	39881	1	1	1	1	0.11	N-terminal EF-hand calcium-binding protein 3 OS=Mus musculus OX=10090 GN=Necab3 PE=2 SV=2
SwissProt	TBX2_MOUSE	41	75034	24	4	17	3	0.19	T-box transcription factor TBX2 OS=Mus musculus OX=10090 GN=Tbx2 PE=1 SV=3
SwissProt	HDA10_MOUSE	41	72063	5	2	5	2	0.13	Polyamine deacetylase HDAC10 OS=Mus musculus OX=10090 GN=Hdac10 PE=2 SV=2
SwissProt	AP2M1_MOUSE	41	49623	12	2	10	2	0.19	AP-2 complex subunit mu OS=Mus musculus OX=10090 GN=Ap2m1 PE=1 SV=1
SwissProt	CFA54_MOUSE	41	353533	42	3	39	2	0.02	Cilia- and flagella-associated protein 54 OS=Mus musculus OX=10090 GN=Cfap54 PE=2 SV=4
SwissProt	KIF7_MOUSE	41	151531	24	1	20	1	0.03	Kinesin-like protein KIF7 OS=Mus musculus OX=10090 GN=Kif7 PE=1 SV=1
SwissProt	PRKDC_MOUSE	41	471168	64	3	53	3	0.03	DNA-dependent protein kinase catalytic subunit OS=Mus musculus OX=10090 GN=Prkdc PE=1 SV=3
SwissProt	ACL6A_MOUSE	41	47417	9	2	8	2	0.2	Actin-like protein 6A OS=Mus musculus OX=10090 GN=Actl6a PE=1 SV=2
SwissProt	ARH40_MOUSE	41	165030	18	3	16	3	0.08	Rho guanine nucleotide exchange factor 40 OS=Mus musculus OX=10090 GN=Arhgef40 PE=1 SV=1
SwissProt	DBX1_MOUSE	41	36312	5	2	5	2	0.26	Homeobox protein DBX1 OS=Mus musculus OX=10090 GN=Dbx1 PE=2 SV=1
SwissProt	DNAI3_MOUSE	41	105451	8	1	8	1	0.04	Dynein axonemal intermediate chain 3 OS=Mus musculus OX=10090 GN=Dnai3 PE=1 SV=1
SwissProt	SRBS2_MOUSE	41	132266	20	1	19	1	0.03	Sorbin and SH3 domain-containing protein 2 OS=Mus musculus OX=10090 GN=Sorbs2 PE=1 SV=2
SwissProt	ACS2L_MOUSE	41	74576	4	1	3	1	0.06	Acetyl-coenzyme A synthetase 2-like, mitochondrial OS=Mus musculus OX=10090 GN=Acss1 PE=1 SV=1
SwissProt	DHR13_MOUSE	41	40719	6	2	3	2	0.23	Dehydrogenase/reductase SDR family member 13 OS=Mus musculus OX=10090 GN=Dhrs13 PE=1 SV=1
SwissProt	ZN608_MOUSE	41	162244	30	1	27	1	0.03	Zinc finger protein 608 OS=Mus musculus OX=10090 GN=Znf608 PE=1 SV=1
SwissProt	ERP29_MOUSE	41	28805	17	1	4	1	0.16	Endoplasmic reticulum resident protein 29 OS=Mus musculus OX=10090 GN=Erp29 PE=1 SV=2
SwissProt	IL21R_MOUSE	41	58317	2	1	2	1	0.08	Interleukin-21 receptor OS=Mus musculus OX=10090 GN=Il21r PE=2 SV=1
SwissProt	NPBW1_MOUSE	41	36052	4	1	3	1	0.12	Neuropeptides B/W receptor type 1 OS=Mus musculus OX=10090 GN=Npbwr1 PE=3 SV=2
SwissProt	PSB6_MOUSE	41	25362	2	1	2	1	0.18	Proteasome subunit beta type-6 OS=Mus musculus OX=10090 GN=Psmb6 PE=1 SV=3
SwissProt	AL7A1_MOUSE	41	58824	10	1	8	1	0.08	Alpha-aminoadipic semialdehyde dehydrogenase OS=Mus musculus OX=10090 GN=Aldh7a1 PE=1 SV=4
SwissProt	TULP4_MOUSE	41	169532	13	2	10	2	0.05	Tubby-related protein 4 OS=Mus musculus OX=10090 GN=Tulp4 PE=1 SV=1
SwissProt	DYH1_MOUSE	41	486758	54	4	38	4	0.04	Dynein axonemal heavy chain 1 OS=Mus musculus OX=10090 GN=Dnah1 PE=1 SV=1
SwissProt	JADE1_MOUSE	41	93838	31	2	20	2	0.1	Protein Jade-1 OS=Mus musculus OX=10090 GN=Jade1 PE=1 SV=2
SwissProt	CO4A3_MOUSE	41	161624	39	1	27	1	0.03	Collagen alpha-3(IV) chain OS=Mus musculus OX=10090 GN=Col4a3 PE=1 SV=2
SwissProt	LCA5_MOUSE	41	80113	13	2	11	2	0.11	Lebercilin OS=Mus musculus OX=10090 GN=Lca5 PE=1 SV=1
SwissProt	DPOLN_MOUSE	41	96614	22	3	17	3	0.14	DNA polymerase nu OS=Mus musculus OX=10090 GN=Poln PE=2 SV=2
SwissProt	NLRC5_MOUSE	41	211575	16	1	14	1	0.02	Protein NLRC5 OS=Mus musculus OX=10090 GN=Nlrc5 PE=1 SV=2
SwissProt	CFAI_MOUSE	41	67217	4	1	4	1	0.07	Complement factor I OS=Mus musculus OX=10090 GN=Cfi PE=1 SV=3
SwissProt	BROX_MOUSE	41	46172	11	3	9	2	0.32	BRO1 domain-containing protein BROX OS=Mus musculus OX=10090 GN=Brox PE=1 SV=1
SwissProt	SYCM_MOUSE	41	61233	10	1	8	1	0.07	Probable cysteine--tRNA ligase, mitochondrial OS=Mus musculus OX=10090 GN=Cars2 PE=1 SV=2
SwissProt	TOPZ1_MOUSE	41	185369	38	1	29	1	0.02	Protein TOPAZ1 OS=Mus musculus OX=10090 GN=Topaz1 PE=2 SV=1
SwissProt	COG7_MOUSE	41	86018	12	3	9	3	0.16	Conserved oligomeric Golgi complex subunit 7 OS=Mus musculus OX=10090 GN=Cog7 PE=1 SV=1
SwissProt	NCOR2_MOUSE	41	269642	32	1	28	1	0.02	Nuclear receptor corepressor 2 OS=Mus musculus OX=10090 GN=Ncor2 PE=1 SV=3
SwissProt	ODC_MOUSE	41	33207	5	1	5	1	0.14	Mitochondrial 2-oxodicarboxylate carrier OS=Mus musculus OX=10090 GN=Slc25a21 PE=1 SV=1
SwissProt	PCAT2_MOUSE	41	60215	6	1	4	1	0.07	Lysophosphatidylcholine acyltransferase 2 OS=Mus musculus OX=10090 GN=Lpcat2 PE=1 SV=1
SwissProt	CR3L3_MOUSE	41	52113	13	1	8	1	0.09	Cyclic AMP-responsive element-binding protein 3-like protein 3 OS=Mus musculus OX=10090 GN=Creb3l3 PE=1 SV=1
SwissProt	IQCAL_MOUSE	41	95896	20	2	18	2	0.09	IQ and AAA domain-containing protein 1-like OS=Mus musculus OX=10090 GN=Iqca1l PE=1 SV=3
SwissProt	TRI65_MOUSE	41	58421	5	2	3	2	0.16	Tripartite motif-containing protein 65 OS=Mus musculus OX=10090 GN=Trim65 PE=1 SV=1
SwissProt	K1C16_MOUSE	41	51574	2	2	2	2	0.18	Keratin, type I cytoskeletal 16 OS=Mus musculus OX=10090 GN=Krt16 PE=1 SV=3
SwissProt	STAT2_MOUSE	41	105351	7	2	6	2	0.08	Signal transducer and activator of transcription 2 OS=Mus musculus OX=10090 GN=Stat2 PE=1 SV=1
SwissProt	CDHR3_MOUSE	41	92027	1	1	1	1	0.05	Cadherin-related family member 3 OS=Mus musculus OX=10090 GN=Cdhr3 PE=2 SV=2
SwissProt	OLF12_MOUSE	41	36156	3	1	2	1	0.12	Olfactory receptor 12 OS=Mus musculus OX=10090 GN=Olfr12 PE=3 SV=2
SwissProt	THADA_MOUSE	41	217150	13	1	13	1	0.02	Thyroid adenoma-associated protein homolog OS=Mus musculus OX=10090 GN=Thada PE=1 SV=1
SwissProt	DESP_MOUSE	41	332706	51	4	45	4	0.05	Desmoplakin OS=Mus musculus OX=10090 GN=Dsp PE=1 SV=1
SwissProt	TNMD_MOUSE	41	37023	4	1	4	1	0.12	Tenomodulin OS=Mus musculus OX=10090 GN=Tnmd PE=2 SV=1
SwissProt	CENPE_MOUSE	41	286348	44	3	41	3	0.05	Centromere-associated protein E OS=Mus musculus OX=10090 GN=Cenpe PE=1 SV=1
SwissProt	TRPC1_MOUSE	41	91154	12	1	11	1	0.05	Short transient receptor potential channel 1 OS=Mus musculus OX=10090 GN=Trpc1 PE=1 SV=5
SwissProt	GBRAP_MOUSE	41	13909	5	2	4	1		Gamma-aminobutyric acid receptor-associated protein OS=Mus musculus OX=10090 GN=Gabarap PE=1 SV=2
SwissProt	CA2D3_MOUSE	41	122700	22	7	8	1	0.04	Voltage-dependent calcium channel subunit alpha-2/delta-3 OS=Mus musculus OX=10090 GN=Cacna2d3 PE=1 SV=1
SwissProt	M3K12_MOUSE	41	96024	13	1	10	1	0.05	Mitogen-activated protein kinase kinase kinase 12 OS=Mus musculus OX=10090 GN=Map3k12 PE=1 SV=1
SwissProt	M3K20_MOUSE	41	91662	6	1	5	1	0.05	Mitogen-activated protein kinase kinase kinase 20 OS=Mus musculus OX=10090 GN=Map3k20 PE=1 SV=1
SwissProt	AKAP9_MOUSE	41	435945	67	5	62	5	0.05	A-kinase anchor protein 9 OS=Mus musculus OX=10090 GN=Akap9 PE=1 SV=2
SwissProt	DPP6_MOUSE	41	91203	6	1	6	1	0.05	Dipeptidyl aminopeptidase-like protein 6 OS=Mus musculus OX=10090 GN=Dpp6 PE=1 SV=1
SwissProt	K0825_MOUSE	41	145463	15	2	10	1	0.03	Uncharacterized protein KIAA0825 homolog OS=Mus musculus OX=10090 PE=2 SV=3
[truncated: 2,018 more rows]

## Sheet: Table S1 (Anti-CD3 Ab group)
Supplementary Table 1 Putative TRAIL-R-interacting proteins in T cells from the anti-TRAIL-R Ab pulldown by mass spectrometry–based proteomics analysis
Anti-CD3 Ab group
Database	Accession	Score	Mass	Num. of matches	Num. of significant matches	Num. of sequences	Num. of significant sequences	emPAI	Description
SwissProt	KPYM_MOUSE	8225	57808	282	222	54	46	30.95	Pyruvate kinase PKM OS=Mus musculus OX=10090 GN=Pkm PE=1 SV=4
SwissProt	MYH9_MOUSE	3158	226232	125	84	93	62	2.24	Myosin-9 OS=Mus musculus OX=10090 GN=Myh9 PE=1 SV=4
SwissProt	LDHA_MOUSE	3154	36475	146	112	28	20	10.48	L-lactate dehydrogenase A chain OS=Mus musculus OX=10090 GN=Ldha PE=1 SV=3
SwissProt	ALDOA_MOUSE	2665	39331	81	66	40	37	53.56	Fructose-bisphosphate aldolase A OS=Mus musculus OX=10090 GN=Aldoa PE=1 SV=2
SwissProt	ACTN4_MOUSE	2524	104911	82	67	51	43	4.77	Alpha-actinin-4 OS=Mus musculus OX=10090 GN=Actn4 PE=1 SV=1
SwissProt	EF2_MOUSE	2486	95253	86	67	45	39	5.3	Elongation factor 2 OS=Mus musculus OX=10090 GN=Eef2 PE=1 SV=2
SwissProt	FAS_MOUSE	2403	272257	100	69	80	59	1.53	Fatty acid synthase OS=Mus musculus OX=10090 GN=Fasn PE=1 SV=2
SwissProt	PDIA4_MOUSE	2393	71938	96	70	62	52	20.9	Protein disulfide-isomerase A4 OS=Mus musculus OX=10090 GN=Pdia4 PE=1 SV=3
SwissProt	TKT_MOUSE	2345	67588	57	51	36	32	6.54	Transketolase OS=Mus musculus OX=10090 GN=Tkt PE=1 SV=1
SwissProt	ESYT1_MOUSE	2330	121478	77	57	50	40	3.1	Extended synaptotagmin-1 OS=Mus musculus OX=10090 GN=Esyt1 PE=1 SV=2
SwissProt	PTN6_MOUSE	2319	67517	67	55	39	34	7.58	Tyrosine-protein phosphatase non-receptor type 6 OS=Mus musculus OX=10090 GN=Ptpn6 PE=1 SV=2
SwissProt	TPP2_MOUSE	2270	139790	90	66	69	54	4.23	Tripeptidyl-peptidase 2 OS=Mus musculus OX=10090 GN=Tpp2 PE=1 SV=3
SwissProt	MCM3_MOUSE	2173	91489	75	58	49	41	5.8	DNA replication licensing factor MCM3 OS=Mus musculus OX=10090 GN=Mcm3 PE=1 SV=2
SwissProt	SF3B3_MOUSE	1762	135465	61	43	49	35	2.02	Splicing factor 3B subunit 3 OS=Mus musculus OX=10090 GN=Sf3b3 PE=1 SV=1
SwissProt	BIP_MOUSE	1745	72377	63	34	49	29	4.53	Endoplasmic reticulum chaperone BiP OS=Mus musculus OX=10090 GN=Hspa5 PE=1 SV=3
SwissProt	HCDH_MOUSE	1730	34442	51	46	19	15	5.35	Hydroxyacyl-coenzyme A dehydrogenase, mitochondrial OS=Mus musculus OX=10090 GN=Hadh PE=1 SV=2
SwissProt	EMC1_MOUSE	1717	111535	58	49	40	34	2.68	ER membrane protein complex subunit 1 OS=Mus musculus OX=10090 GN=Emc1 PE=1 SV=1
SwissProt	SF3B1_MOUSE	1688	145724	63	44	50	35	1.8	Splicing factor 3B subunit 1 OS=Mus musculus OX=10090 GN=Sf3b1 PE=1 SV=1
SwissProt	MPRI_MOUSE	1616	273639	79	44	66	39	0.84	Cation-independent mannose-6-phosphate receptor OS=Mus musculus OX=10090 GN=Igf2r PE=1 SV=1
SwissProt	TERA_MOUSE	1586	89266	56	43	36	30	3.21	Transitional endoplasmic reticulum ATPase OS=Mus musculus OX=10090 GN=Vcp PE=1 SV=4
SwissProt	GANAB_MOUSE	1562	106844	51	46	33	29	2.19	Neutral alpha-glucosidase AB OS=Mus musculus OX=10090 GN=Ganab PE=1 SV=1
SwissProt	U520_MOUSE	1473	244392	74	43	62	39	0.98	U5 small nuclear ribonucleoprotein 200 kDa helicase OS=Mus musculus OX=10090 GN=Snrnp200 PE=1 SV=1
SwissProt	MCM2_MOUSE	1443	102013	46	36	34	27	2.23	DNA replication licensing factor MCM2 OS=Mus musculus OX=10090 GN=Mcm2 PE=1 SV=3
SwissProt	P5CS_MOUSE	1413	87212	50	40	33	27	2.75	Delta-1-pyrroline-5-carboxylate synthase OS=Mus musculus OX=10090 GN=Aldh18a1 PE=1 SV=2
SwissProt	TCPB_MOUSE	1400	57441	45	29	30	21	3.76	T-complex protein 1 subunit beta OS=Mus musculus OX=10090 GN=Cct2 PE=1 SV=4
SwissProt	NUCB1_MOUSE	1381	53376	38	35	24	23	5.27	Nucleobindin-1 OS=Mus musculus OX=10090 GN=Nucb1 PE=1 SV=2
SwissProt	CMC1_MOUSE	1375	74523	49	31	38	26	3.19	Calcium-binding mitochondrial carrier protein Aralar1 OS=Mus musculus OX=10090 GN=Slc25a12 PE=1 SV=1
SwissProt	PYR1_MOUSE	1372	243084	61	44	54	40	1.02	CAD protein OS=Mus musculus OX=10090 GN=Cad PE=1 SV=1
SwissProt	WDR1_MOUSE	1361	66365	41	29	28	20	2.62	WD repeat-containing protein 1 OS=Mus musculus OX=10090 GN=Wdr1 PE=1 SV=3
SwissProt	PRP8_MOUSE	1348	273443	79	48	73	44	0.99	Pre-mRNA-processing-splicing factor 8 OS=Mus musculus OX=10090 GN=Prpf8 PE=1 SV=2
SwissProt	MA2A1_MOUSE	1335	131548	50	43	40	36	2.23	Alpha-mannosidase 2 OS=Mus musculus OX=10090 GN=Man2a1 PE=1 SV=2
SwissProt	SP16H_MOUSE	1302	119749	57	38	46	33	2.25	FACT complex subunit SPT16 OS=Mus musculus OX=10090 GN=Supt16h PE=1 SV=2
SwissProt	U5S1_MOUSE	1298	109291	53	33	42	27	1.88	116 kDa U5 small nuclear ribonucleoprotein component OS=Mus musculus OX=10090 GN=Eftud2 PE=1 SV=1
SwissProt	MAOM_MOUSE	1246	65757	37	24	25	18	2.22	NAD-dependent malic enzyme, mitochondrial OS=Mus musculus OX=10090 GN=Me2 PE=1 SV=1
SwissProt	ACTN1_MOUSE	1235	103004	45	32	38	29	2.33	Alpha-actinin-1 OS=Mus musculus OX=10090 GN=Actn1 PE=1 SV=1
SwissProt	MBB1A_MOUSE	1198	151942	66	37	48	31	1.4	Myb-binding protein 1A OS=Mus musculus OX=10090 GN=Mybbp1a PE=1 SV=2
SwissProt	ANXA2_MOUSE	1170	38652	30	27	21	20	8.01	Annexin A2 OS=Mus musculus OX=10090 GN=Anxa2 PE=1 SV=2
SwissProt	HSP7C_MOUSE	1160	70827	52	30	38	22	2.77	Heat shock cognate 71 kDa protein OS=Mus musculus OX=10090 GN=Hspa8 PE=1 SV=1
SwissProt	TBA1B_MOUSE	1159	50120	30	27	20	17	3.23	Tubulin alpha-1B chain OS=Mus musculus OX=10090 GN=Tuba1b PE=1 SV=2
SwissProt	TOP2A_MOUSE	1145	172682	66	29	59	28	1	DNA topoisomerase 2-alpha OS=Mus musculus OX=10090 GN=Top2a PE=1 SV=2
SwissProt	MCM4_MOUSE	1141	96676	44	30	32	23	1.77	DNA replication licensing factor MCM4 OS=Mus musculus OX=10090 GN=Mcm4 PE=1 SV=1
SwissProt	MCM6_MOUSE	1141	92809	51	30	42	25	2.16	DNA replication licensing factor MCM6 OS=Mus musculus OX=10090 GN=Mcm6 PE=1 SV=1
SwissProt	MCM7_MOUSE	1110	81160	44	34	33	26	2.93	DNA replication licensing factor MCM7 OS=Mus musculus OX=10090 GN=Mcm7 PE=1 SV=1
SwissProt	ATPA_MOUSE	1095	59716	41	25	29	17	2.37	ATP synthase subunit alpha, mitochondrial OS=Mus musculus OX=10090 GN=Atp5f1a PE=1 SV=1
SwissProt	SFPQ_MOUSE	1088	75394	41	30	23	20	2.11	Splicing factor, proline- and glutamine-rich OS=Mus musculus OX=10090 GN=Sfpq PE=1 SV=1
SwissProt	IF2P_MOUSE	1087	137532	62	30	42	23	1.05	Eukaryotic translation initiation factor 5B OS=Mus musculus OX=10090 GN=Eif5b PE=1 SV=2
SwissProt	DNMT1_MOUSE	1087	183074	75	42	62	39	1.49	DNA (cytosine-5)-methyltransferase 1 OS=Mus musculus OX=10090 GN=Dnmt1 PE=1 SV=5
SwissProt	CSK21_MOUSE	1066	45105	23	19	15	12	2.1	Casein kinase II subunit alpha OS=Mus musculus OX=10090 GN=Csnk2a1 PE=1 SV=2
SwissProt	C1TM_MOUSE	1065	105662	47	27	35	23	1.54	Monofunctional C1-tetrahydrofolate synthase, mitochondrial OS=Mus musculus OX=10090 GN=Mthfd1l PE=1 SV=2
SwissProt	COPA_MOUSE	1063	138344	57	36	47	31	1.61	Coatomer subunit alpha OS=Mus musculus OX=10090 GN=Copa PE=1 SV=2
SwissProt	MATR3_MOUSE	1060	94572	46	31	32	23	1.83	Matrin-3 OS=Mus musculus OX=10090 GN=Matr3 PE=1 SV=1
SwissProt	KINH_MOUSE	1047	109484	57	27	48	26	1.76	Kinesin-1 heavy chain OS=Mus musculus OX=10090 GN=Kif5b PE=1 SV=3
SwissProt	DHX15_MOUSE	1042	90949	49	32	31	20	1.56	Pre-mRNA-splicing factor ATP-dependent RNA helicase DHX15 OS=Mus musculus OX=10090 GN=Dhx15 PE=1 SV=2
SwissProt	SND1_MOUSE	1026	102025	42	29	35	23	1.62	Staphylococcal nuclease domain-containing protein 1 OS=Mus musculus OX=10090 GN=Snd1 PE=1 SV=1
SwissProt	HNRPL_MOUSE	1022	63923	29	25	18	16	1.91	Heterogeneous nuclear ribonucleoprotein L OS=Mus musculus OX=10090 GN=Hnrnpl PE=1 SV=2
SwissProt	ACON_MOUSE	1017	85410	43	31	34	24	2.33	Aconitate hydratase, mitochondrial OS=Mus musculus OX=10090 GN=Aco2 PE=1 SV=1
SwissProt	PRDX4_MOUSE	1013	31033	25	22	16	14	5.74	Peroxiredoxin-4 OS=Mus musculus OX=10090 GN=Prdx4 PE=1 SV=1
SwissProt	SF3A1_MOUSE	1012	88489	40	33	30	26	2.51	Splicing factor 3A subunit 1 OS=Mus musculus OX=10090 GN=Sf3a1 PE=1 SV=1
SwissProt	CSK22_MOUSE	1005	41189	30	25	19	15	3.7	Casein kinase II subunit alpha' OS=Mus musculus OX=10090 GN=Csnk2a2 PE=1 SV=1
SwissProt	IMDH2_MOUSE	1003	55780	33	21	25	15	2.14	Inosine-5'-monophosphate dehydrogenase 2 OS=Mus musculus OX=10090 GN=Impdh2 PE=1 SV=2
SwissProt	DNJA1_MOUSE	998	44839	28	22	18	15	3.15	DnaJ homolog subfamily A member 1 OS=Mus musculus OX=10090 GN=Dnaja1 PE=1 SV=1
SwissProt	NIPS1_MOUSE	983	33342	26	20	19	14	4.94	Protein NipSnap homolog 1 OS=Mus musculus OX=10090 GN=Nipsnap1 PE=1 SV=1
SwissProt	PFKAL_MOUSE	982	85305	35	27	24	18	1.46	ATP-dependent 6-phosphofructokinase, liver type OS=Mus musculus OX=10090 GN=Pfkl PE=1 SV=4
SwissProt	ADT2_MOUSE	971	32910	56	38	23	16	6.88	ADP/ATP translocase 2 OS=Mus musculus OX=10090 GN=Slc25a5 PE=1 SV=3
SwissProt	MCM5_MOUSE	964	82354	44	30	34	24	2.47	DNA replication licensing factor MCM5 OS=Mus musculus OX=10090 GN=Mcm5 PE=1 SV=2
SwissProt	ERO1A_MOUSE	962	54050	33	27	21	19	3.47	ERO1-like protein alpha OS=Mus musculus OX=10090 GN=Ero1a PE=1 SV=2
SwissProt	PTBP1_MOUSE	957	56443	22	18	14	10	1.13	Polypyrimidine tract-binding protein 1 OS=Mus musculus OX=10090 GN=Ptbp1 PE=1 SV=2
SwissProt	AP2B1_MOUSE	953	104516	38	18	28	18	1.09	AP-2 complex subunit beta OS=Mus musculus OX=10090 GN=Ap2b1 PE=1 SV=1
SwissProt	ACADL_MOUSE	950	47877	34	23	20	14	2.47	Long-chain specific acyl-CoA dehydrogenase, mitochondrial OS=Mus musculus OX=10090 GN=Acadl PE=1 SV=2
SwissProt	ANXA1_MOUSE	931	38710	32	26	27	22	10.15	Annexin A1 OS=Mus musculus OX=10090 GN=Anxa1 PE=1 SV=2
SwissProt	SHIP1_MOUSE	895	133458	64	32	53	29	1.54	Phosphatidylinositol 3,4,5-trisphosphate 5-phosphatase 1 OS=Mus musculus OX=10090 GN=Inpp5d PE=1 SV=2
SwissProt	ACLY_MOUSE	883	119651	46	23	39	21	1.12	ATP-citrate synthase OS=Mus musculus OX=10090 GN=Acly PE=1 SV=1
SwissProt	KS6A3_MOUSE	881	83641	40	27	30	22	2.07	Ribosomal protein S6 kinase alpha-3 OS=Mus musculus OX=10090 GN=Rps6ka3 PE=1 SV=2
SwissProt	RACK1_MOUSE	881	35055	31	25	21	18	7.82	Receptor of activated protein C kinase 1 OS=Mus musculus OX=10090 GN=Rack1 PE=1 SV=3
SwissProt	EF1A1_MOUSE	877	50082	46	28	28	19	4.03	Elongation factor 1-alpha 1 OS=Mus musculus OX=10090 GN=Eef1a1 PE=1 SV=3
SwissProt	ROA0_MOUSE	869	30512	23	18	13	10	3	Heterogeneous nuclear ribonucleoprotein A0 OS=Mus musculus OX=10090 GN=Hnrnpa0 PE=1 SV=1
SwissProt	GLYM_MOUSE	865	55724	32	23	23	17	2.67	Serine hydroxymethyltransferase, mitochondrial OS=Mus musculus OX=10090 GN=Shmt2 PE=1 SV=1
SwissProt	ASNS_MOUSE	864	64241	36	25	26	20	2.77	Asparagine synthetase [glutamine-hydrolyzing] OS=Mus musculus OX=10090 GN=Asns PE=1 SV=3
SwissProt	G3P_MOUSE	864	35787	41	27	19	13	3.68	Glyceraldehyde-3-phosphate dehydrogenase OS=Mus musculus OX=10090 GN=Gapdh PE=1 SV=2
SwissProt	UBP7_MOUSE	851	128393	49	31	38	25	1.3	Ubiquitin carboxyl-terminal hydrolase 7 OS=Mus musculus OX=10090 GN=Usp7 PE=1 SV=1
SwissProt	DLDH_MOUSE	846	54238	32	20	23	13	1.77	Dihydrolipoyl dehydrogenase, mitochondrial OS=Mus musculus OX=10090 GN=Dld PE=1 SV=2
SwissProt	RS4X_MOUSE	836	29579	46	33	23	21	19.28	40S ribosomal protein S4, X isoform OS=Mus musculus OX=10090 GN=Rps4x PE=1 SV=2
SwissProt	PUR2_MOUSE	834	107436	44	20	41	19	1.13	Trifunctional purine biosynthetic protein adenosine-3 OS=Mus musculus OX=10090 GN=Gart PE=1 SV=3
SwissProt	TBB5_MOUSE	833	49639	25	19	18	13	2.05	Tubulin beta-5 chain OS=Mus musculus OX=10090 GN=Tubb5 PE=1 SV=1
SwissProt	BGLR_MOUSE	831	74148	23	18	17	12	1	Beta-glucuronidase OS=Mus musculus OX=10090 GN=Gusb PE=1 SV=2
SwissProt	NDUA9_MOUSE	830	42498	28	22	21	17	4.47	NADH dehydrogenase [ubiquinone] 1 alpha subcomplex subunit 9, mitochondrial OS=Mus musculus OX=10090 GN=Ndufa9 PE=1 SV=2
SwissProt	PHB2_MOUSE	830	33276	29	25	15	14	4.94	Prohibitin-2 OS=Mus musculus OX=10090 GN=Phb2 PE=1 SV=1
SwissProt	PAIRB_MOUSE	829	44687	35	24	22	15	3.58	Plasminogen activator inhibitor 1 RNA-binding protein OS=Mus musculus OX=10090 GN=Serbp1 PE=1 SV=2
SwissProt	RBM25_MOUSE	823	99491	51	28	40	22	1.58	RNA-binding protein 25 OS=Mus musculus OX=10090 GN=Rbm25 PE=1 SV=2
SwissProt	ODO1_MOUSE	815	116375	36	23	27	18	0.94	2-oxoglutarate dehydrogenase, mitochondrial OS=Mus musculus OX=10090 GN=Ogdh PE=1 SV=3
SwissProt	SF3A3_MOUSE	812	58805	31	20	23	14	1.76	Splicing factor 3A subunit 3 OS=Mus musculus OX=10090 GN=Sf3a3 PE=1 SV=2
SwissProt	G6PD1_MOUSE	805	59225	50	36	32	28	6.49	Glucose-6-phosphate 1-dehydrogenase X OS=Mus musculus OX=10090 GN=G6pdx PE=1 SV=3
SwissProt	HS90B_MOUSE	788	83229	29	22	24	19	1.79	Heat shock protein HSP 90-beta OS=Mus musculus OX=10090 GN=Hsp90ab1 PE=1 SV=3
SwissProt	LMAN2_MOUSE	780	40404	21	20	15	15	3.84	Vesicular integral-membrane protein VIP36 OS=Mus musculus OX=10090 GN=Lman2 PE=1 SV=2
SwissProt	VIGLN_MOUSE	776	141655	53	24	42	20	0.83	Vigilin OS=Mus musculus OX=10090 GN=Hdlbp PE=1 SV=1
SwissProt	IPYR2_MOUSE	757	38090	27	23	18	16	4.95	Inorganic pyrophosphatase 2, mitochondrial OS=Mus musculus OX=10090 GN=Ppa2 PE=1 SV=1
SwissProt	CH60_MOUSE	742	60917	37	21	28	18	2.52	60 kDa heat shock protein, mitochondrial OS=Mus musculus OX=10090 GN=Hspd1 PE=1 SV=1
SwissProt	SYDC_MOUSE	742	57111	35	24	28	21	3.79	Aspartate--tRNA ligase, cytoplasmic OS=Mus musculus OX=10090 GN=Dars1 PE=1 SV=2
SwissProt	IDH3A_MOUSE	740	39613	24	21	16	14	3.99	Isocitrate dehydrogenase [NAD] subunit alpha, mitochondrial OS=Mus musculus OX=10090 GN=Idh3a PE=1 SV=1
SwissProt	DDX1_MOUSE	739	82448	45	27	33	20	1.82	ATP-dependent RNA helicase DDX1 OS=Mus musculus OX=10090 GN=Ddx1 PE=1 SV=1
SwissProt	FBRL_MOUSE	736	34286	21	18	13	12	3.41	rRNA 2'-O-methyltransferase fibrillarin OS=Mus musculus OX=10090 GN=Fbl PE=1 SV=2
SwissProt	RPN1_MOUSE	735	68486	34	21	26	17	1.88	Dolichyl-diphosphooligosaccharide--protein glycosyltransferase subunit 1 OS=Mus musculus OX=10090 GN=Rpn1 PE=1 SV=1
SwissProt	PFKAM_MOUSE	727	85215	27	18	22	15	1.12	ATP-dependent 6-phosphofructokinase, muscle type OS=Mus musculus OX=10090 GN=Pfkm PE=1 SV=3
SwissProt	RS3_MOUSE	720	26657	23	21	18	18	16.36	40S ribosomal protein S3 OS=Mus musculus OX=10090 GN=Rps3 PE=1 SV=1
SwissProt	GUAA_MOUSE	719	76675	47	21	31	17	1.58	GMP synthase [glutamine-hydrolyzing] OS=Mus musculus OX=10090 GN=Gmps PE=1 SV=2
SwissProt	ADT1_MOUSE	715	32883	47	28	20	15	5.92	ADP/ATP translocase 1 OS=Mus musculus OX=10090 GN=Slc25a4 PE=1 SV=4
SwissProt	PDIA3_MOUSE	712	56643	30	21	25	18	2.88	Protein disulfide-isomerase A3 OS=Mus musculus OX=10090 GN=Pdia3 PE=1 SV=2
SwissProt	ELAV1_MOUSE	709	36146	21	17	14	12	3.08	ELAV-like protein 1 OS=Mus musculus OX=10090 GN=Elavl1 PE=1 SV=2
SwissProt	MTAP_MOUSE	707	31042	33	23	20	15	6.72	S-methyl-5'-thioadenosine phosphorylase OS=Mus musculus OX=10090 GN=Mtap PE=1 SV=1
SwissProt	TBB4B_MOUSE	704	49799	24	17	17	11	1.56	Tubulin beta-4B chain OS=Mus musculus OX=10090 GN=Tubb4b PE=1 SV=1
SwissProt	CALX_MOUSE	699	67236	23	20	17	15	1.59	Calnexin OS=Mus musculus OX=10090 GN=Canx PE=1 SV=1
SwissProt	PRP19_MOUSE	697	55204	31	19	22	15	2.19	Pre-mRNA-processing factor 19 OS=Mus musculus OX=10090 GN=Prpf19 PE=1 SV=1
SwissProt	TBA4A_MOUSE	693	49892	21	19	14	12	1.79	Tubulin alpha-4A chain OS=Mus musculus OX=10090 GN=Tuba4a PE=1 SV=1
SwissProt	CAP1_MOUSE	686	51532	28	12	19	8	0.94	Adenylyl cyclase-associated protein 1 OS=Mus musculus OX=10090 GN=Cap1 PE=1 SV=4
SwissProt	ATX2L_MOUSE	682	110580	39	25	28	21	1.25	Ataxin-2-like protein OS=Mus musculus OX=10090 GN=Atxn2l PE=1 SV=1
SwissProt	DOCK8_MOUSE	681	238826	49	21	39	19	0.41	Dedicator of cytokinesis protein 8 OS=Mus musculus OX=10090 GN=Dock8 PE=1 SV=4
SwissProt	DJC10_MOUSE	677	90525	37	23	29	19	1.45	DnaJ homolog subfamily C member 10 OS=Mus musculus OX=10090 GN=Dnajc10 PE=1 SV=2
SwissProt	P5CR2_MOUSE	677	33638	22	13	13	10	2.53	Pyrroline-5-carboxylate reductase 2 OS=Mus musculus OX=10090 GN=Pycr2 PE=1 SV=1
SwissProt	PP1A_MOUSE	670	37516	24	17	16	15	4.46	Serine/threonine-protein phosphatase PP1-alpha catalytic subunit OS=Mus musculus OX=10090 GN=Ppp1ca PE=1 SV=1
SwissProt	DHE3_MOUSE	668	61298	27	18	19	13	1.47	Glutamate dehydrogenase 1, mitochondrial OS=Mus musculus OX=10090 GN=Glud1 PE=1 SV=1
SwissProt	HMHA1_MOUSE	666	122825	28	17	26	16	0.75	Rho GTPase-activating protein 45 OS=Mus musculus OX=10090 GN=Arhgap45 PE=1 SV=2
SwissProt	PRPS2_MOUSE	666	34764	22	18	16	14	4.52	Ribose-phosphate pyrophosphokinase 2 OS=Mus musculus OX=10090 GN=Prps2 PE=1 SV=4
SwissProt	DJB11_MOUSE	661	40530	21	15	14	9	1.57	DnaJ homolog subfamily B member 11 OS=Mus musculus OX=10090 GN=Dnajb11 PE=1 SV=1
SwissProt	NDUS3_MOUSE	657	30131	28	22	20	15	7.25	NADH dehydrogenase [ubiquinone] iron-sulfur protein 3, mitochondrial OS=Mus musculus OX=10090 GN=Ndufs3 PE=1 SV=2
SwissProt	PP1G_MOUSE	656	36960	23	15	18	12	2.97	Serine/threonine-protein phosphatase PP1-gamma catalytic subunit OS=Mus musculus OX=10090 GN=Ppp1cc PE=1 SV=1
SwissProt	MAP4_MOUSE	656	117357	55	13	30	8	0.34	Microtubule-associated protein 4 OS=Mus musculus OX=10090 GN=Map4 PE=1 SV=3
SwissProt	RL6_MOUSE	654	33489	33	17	26	14	4.87	60S ribosomal protein L6 OS=Mus musculus OX=10090 GN=Rpl6 PE=1 SV=3
SwissProt	CSDE1_MOUSE	647	88735	40	23	32	19	1.5	Cold shock domain-containing protein E1 OS=Mus musculus OX=10090 GN=Csde1 PE=1 SV=1
SwissProt	CDK1_MOUSE	647	34085	27	19	18	13	5.46	Cyclin-dependent kinase 1 OS=Mus musculus OX=10090 GN=Cdk1 PE=1 SV=3
SwissProt	VDAC3_MOUSE	645	30733	15	12	12	9	2.45	Voltage-dependent anion-selective channel protein 3 OS=Mus musculus OX=10090 GN=Vdac3 PE=1 SV=1
SwissProt	TBB2A_MOUSE	642	49875	20	15	14	10	1.35	Tubulin beta-2A chain OS=Mus musculus OX=10090 GN=Tubb2a PE=1 SV=1
SwissProt	ERP44_MOUSE	641	46823	27	16	18	10	1.48	Endoplasmic reticulum resident protein 44 OS=Mus musculus OX=10090 GN=Erp44 PE=1 SV=1
SwissProt	PHB_MOUSE	640	29802	23	18	16	14	6.33	Prohibitin OS=Mus musculus OX=10090 GN=Phb PE=1 SV=1
SwissProt	G6PE_MOUSE	637	88872	24	18	21	17	1.26	GDH/6PGL endoplasmic bifunctional protein OS=Mus musculus OX=10090 GN=H6pd PE=1 SV=2
SwissProt	RS2_MOUSE	636	31212	28	16	20	12	4.1	40S ribosomal protein S2 OS=Mus musculus OX=10090 GN=Rps2 PE=1 SV=3
SwissProt	AMRP_MOUSE	635	42189	27	20	23	17	4.55	Alpha-2-macroglobulin receptor-associated protein OS=Mus musculus OX=10090 GN=Lrpap1 PE=1 SV=1
SwissProt	AP1B1_MOUSE	628	103869	35	13	23	11	0.57	AP-1 complex subunit beta-1 OS=Mus musculus OX=10090 GN=Ap1b1 PE=1 SV=2
SwissProt	QCR2_MOUSE	626	48205	25	17	21	14	2.44	Cytochrome b-c1 complex subunit 2, mitochondrial OS=Mus musculus OX=10090 GN=Uqcrc2 PE=1 SV=1
SwissProt	C1TC_MOUSE	623	101136	44	19	39	17	1.05	C-1-tetrahydrofolate synthase, cytoplasmic OS=Mus musculus OX=10090 GN=Mthfd1 PE=1 SV=4
SwissProt	CLU_MOUSE	620	147975	32	19	24	18	0.68	Clustered mitochondria protein homolog OS=Mus musculus OX=10090 GN=Cluh PE=1 SV=2
SwissProt	EMC3_MOUSE	616	29960	15	14	12	11	3.1	ER membrane protein complex subunit 3 OS=Mus musculus OX=10090 GN=Emc3 PE=1 SV=3
SwissProt	PRPS1_MOUSE	613	34812	19	17	15	14	4.49	Ribose-phosphate pyrophosphokinase 1 OS=Mus musculus OX=10090 GN=Prps1 PE=1 SV=4
SwissProt	PREP_MOUSE	610	117297	39	19	33	16	0.79	Presequence protease, mitochondrial OS=Mus musculus OX=10090 GN=Pitrm1 PE=1 SV=1
SwissProt	HSP72_MOUSE	610	69599	25	16	20	13	1.22	Heat shock-related 70 kDa protein 2 OS=Mus musculus OX=10090 GN=Hspa2 PE=1 SV=2
SwissProt	PSPC1_MOUSE	610	58721	19	13	14	10	1.07	Paraspeckle component 1 OS=Mus musculus OX=10090 GN=Pspc1 PE=1 SV=1
SwissProt	VDAC1_MOUSE	608	32331	17	14	13	10	2.71	Voltage-dependent anion-selective channel protein 1 OS=Mus musculus OX=10090 GN=Vdac1 PE=1 SV=3
SwissProt	EFTU_MOUSE	607	49477	26	15	19	11	1.58	Elongation factor Tu, mitochondrial OS=Mus musculus OX=10090 GN=Tufm PE=1 SV=1
SwissProt	USO1_MOUSE	588	106917	29	18	24	16	0.9	General vesicular transport factor p115 OS=Mus musculus OX=10090 GN=Uso1 PE=1 SV=2
SwissProt	TCPZ_MOUSE	588	57968	29	14	23	11	1.25	T-complex protein 1 subunit zeta OS=Mus musculus OX=10090 GN=Cct6a PE=1 SV=3
SwissProt	USP9X_MOUSE	587	290526	41	19	36	18	0.3	Probable ubiquitin carboxyl-terminal hydrolase FAF-X OS=Mus musculus OX=10090 GN=Usp9x PE=1 SV=2
SwissProt	GSLG1_MOUSE	584	133646	42	22	38	20	0.9	Golgi apparatus protein 1 OS=Mus musculus OX=10090 GN=Glg1 PE=1 SV=1
SwissProt	DOCK2_MOUSE	584	211568	47	20	36	19	0.47	Dedicator of cytokinesis protein 2 OS=Mus musculus OX=10090 GN=Dock2 PE=1 SV=3
SwissProt	NDUS1_MOUSE	584	79726	20	13	18	12	0.9	NADH-ubiquinone oxidoreductase 75 kDa subunit, mitochondrial OS=Mus musculus OX=10090 GN=Ndufs1 PE=1 SV=2
SwissProt	BCLF1_MOUSE	582	105939	42	19	33	15	0.83	Bcl-2-associated transcription factor 1 OS=Mus musculus OX=10090 GN=Bclaf1 PE=1 SV=2
SwissProt	COR1A_MOUSE	582	50957	35	22	26	18	3.5	Coronin-1A OS=Mus musculus OX=10090 GN=Coro1a PE=1 SV=5
SwissProt	THOC2_MOUSE	581	182658	52	22	41	17	0.49	THO complex subunit 2 OS=Mus musculus OX=10090 GN=Thoc2 PE=1 SV=1
SwissProt	RS6_MOUSE	580	28663	24	15	19	12	4.88	40S ribosomal protein S6 OS=Mus musculus OX=10090 GN=Rps6 PE=1 SV=1
SwissProt	CAND1_MOUSE	575	136245	40	21	29	15	0.6	Cullin-associated NEDD8-dissociated protein 1 OS=Mus musculus OX=10090 GN=Cand1 PE=1 SV=2
SwissProt	VDAC2_MOUSE	573	31713	15	14	12	11	3.34	Voltage-dependent anion-selective channel protein 2 OS=Mus musculus OX=10090 GN=Vdac2 PE=1 SV=2
SwissProt	UBA6_MOUSE	571	117891	33	21	25	15	0.72	Ubiquitin-like modifier-activating enzyme 6 OS=Mus musculus OX=10090 GN=Uba6 PE=1 SV=1
SwissProt	LARP1_MOUSE	570	121050	39	19	31	19	0.96	La-related protein 1 OS=Mus musculus OX=10090 GN=Larp1 PE=1 SV=3
SwissProt	ZC3H4_MOUSE	568	140880	30	16	26	15	0.58	Zinc finger CCCH domain-containing protein 4 OS=Mus musculus OX=10090 GN=Zc3h4 PE=1 SV=2
SwissProt	NNRD_MOUSE	567	36694	20	13	13	10	2.17	ATP-dependent (S)-NAD(P)H-hydrate dehydratase OS=Mus musculus OX=10090 GN=Naxd PE=1 SV=1
SwissProt	ARPC2_MOUSE	566	34336	20	15	14	11	2.9	Actin-related protein 2/3 complex subunit 2 OS=Mus musculus OX=10090 GN=Arpc2 PE=1 SV=3
SwissProt	NAMPT_MOUSE	563	55413	19	15	16	12	1.52	Nicotinamide phosphoribosyltransferase OS=Mus musculus OX=10090 GN=Nampt PE=1 SV=1
SwissProt	PR40A_MOUSE	562	108412	30	23	17	12	0.61	Pre-mRNA-processing factor 40 homolog A OS=Mus musculus OX=10090 GN=Prpf40a PE=1 SV=1
SwissProt	TPSN_MOUSE	560	49705	20	12	15	10	1.35	Tapasin OS=Mus musculus OX=10090 GN=Tapbp PE=1 SV=2
SwissProt	MK01_MOUSE	557	41249	27	16	16	10	1.8	Mitogen-activated protein kinase 1 OS=Mus musculus OX=10090 GN=Mapk1 PE=1 SV=3
SwissProt	VIME_MOUSE	555	53655	24	14	17	12	1.59	Vimentin OS=Mus musculus OX=10090 GN=Vim PE=1 SV=3
SwissProt	CYFP2_MOUSE	552	145565	33	15	31	15	0.55	Cytoplasmic FMR1-interacting protein 2 OS=Mus musculus OX=10090 GN=Cyfip2 PE=1 SV=2
SwissProt	TLN1_MOUSE	549	269653	62	13	53	11	0.19	Talin-1 OS=Mus musculus OX=10090 GN=Tln1 PE=1 SV=2
SwissProt	GRAP2_MOUSE	546	36787	20	14	15	12	3	GRB2-related adaptor protein 2 OS=Mus musculus OX=10090 GN=Grap2 PE=1 SV=1
SwissProt	SC23B_MOUSE	541	86382	21	15	15	11	0.72	Protein transport protein Sec23B OS=Mus musculus OX=10090 GN=Sec23b PE=1 SV=1
SwissProt	DNJA2_MOUSE	538	45717	21	12	14	8	1.31	DnaJ homolog subfamily A member 2 OS=Mus musculus OX=10090 GN=Dnaja2 PE=1 SV=1
SwissProt	HPRT_MOUSE	533	24555	17	12	13	9	3.7	Hypoxanthine-guanine phosphoribosyltransferase OS=Mus musculus OX=10090 GN=Hprt1 PE=1 SV=3
SwissProt	ACTB_MOUSE	531	41710	21	17	15	12	2.39	Actin, cytoplasmic 1 OS=Mus musculus OX=10090 GN=Actb PE=1 SV=1
SwissProt	ECHM_MOUSE	527	31454	21	16	13	11	3.41	Enoyl-CoA hydratase, mitochondrial OS=Mus musculus OX=10090 GN=Echs1 PE=1 SV=1
SwissProt	ATLA3_MOUSE	526	60537	16	11	13	9	0.89	Atlastin-3 OS=Mus musculus OX=10090 GN=Atl3 PE=1 SV=1
SwissProt	STA5A_MOUSE	525	90774	26	15	21	11	0.68	Signal transducer and activator of transcription 5A OS=Mus musculus OX=10090 GN=Stat5a PE=1 SV=1
SwissProt	ENPP1_MOUSE	525	103109	21	13	18	11	0.58	Ectonucleotide pyrophosphatase/phosphodiesterase family member 1 OS=Mus musculus OX=10090 GN=Enpp1 PE=1 SV=4
SwissProt	COPE_MOUSE	525	34545	9	8	7	6	1.09	Coatomer subunit epsilon OS=Mus musculus OX=10090 GN=Cope PE=1 SV=3
SwissProt	RPN2_MOUSE	519	69020	17	10	15	9	0.74	Dolichyl-diphosphooligosaccharide--protein glycosyltransferase subunit 2 OS=Mus musculus OX=10090 GN=Rpn2 PE=1 SV=1
SwissProt	GSH1_MOUSE	519	72525	19	12	17	10	0.8	Glutamate--cysteine ligase catalytic subunit OS=Mus musculus OX=10090 GN=Gclc PE=1 SV=4
SwissProt	CND1_MOUSE	517	155567	36	16	31	13	0.43	Condensin complex subunit 1 OS=Mus musculus OX=10090 GN=Ncapd2 PE=1 SV=2
SwissProt	DDX3X_MOUSE	517	73056	24	12	19	12	1.02	ATP-dependent RNA helicase DDX3X OS=Mus musculus OX=10090 GN=Ddx3x PE=1 SV=3
SwissProt	IKZF1_MOUSE	515	57299	17	11	12	7	0.68	DNA-binding protein Ikaros OS=Mus musculus OX=10090 GN=Ikzf1 PE=1 SV=2
SwissProt	RL7A_MOUSE	512	29958	24	16	19	13	5.27	60S ribosomal protein L7a OS=Mus musculus OX=10090 GN=Rpl7a PE=1 SV=2
SwissProt	THMS1_MOUSE	510	72734	28	15	21	13	1.15	Protein THEMIS OS=Mus musculus OX=10090 GN=Themis PE=1 SV=1
SwissProt	NEDD4_MOUSE	509	102642	24	18	20	15	0.87	E3 ubiquitin-protein ligase NEDD4 OS=Mus musculus OX=10090 GN=Nedd4 PE=1 SV=3
SwissProt	RL8_MOUSE	508	28007	26	14	19	11	4.27	60S ribosomal protein L8 OS=Mus musculus OX=10090 GN=Rpl8 PE=1 SV=2
SwissProt	EIF3C_MOUSE	506	105465	28	19	25	19	1.16	Eukaryotic translation initiation factor 3 subunit C OS=Mus musculus OX=10090 GN=Eif3c PE=1 SV=1
SwissProt	ATPB_MOUSE	505	56265	18	12	15	12	1.48	ATP synthase subunit beta, mitochondrial OS=Mus musculus OX=10090 GN=Atp5f1b PE=1 SV=2
SwissProt	IDHG1_MOUSE	505	42758	17	12	13	9	1.45	Isocitrate dehydrogenase [NAD] subunit gamma 1, mitochondrial OS=Mus musculus OX=10090 GN=Idh3g PE=1 SV=1
SwissProt	SR140_MOUSE	504	118188	38	15	30	11	0.49	U2 snRNP-associated SURP motif-containing protein OS=Mus musculus OX=10090 GN=U2surp PE=1 SV=3
SwissProt	SUCA_MOUSE	504	36132	14	11	11	8	1.56	Succinate--CoA ligase [ADP/GDP-forming] subunit alpha, mitochondrial OS=Mus musculus OX=10090 GN=Suclg1 PE=1 SV=4
SwissProt	VPS35_MOUSE	503	91655	29	16	24	14	0.92	Vacuolar protein sorting-associated protein 35 OS=Mus musculus OX=10090 GN=Vps35 PE=1 SV=1
SwissProt	STRAP_MOUSE	499	38418	20	13	16	12	2.77	Serine-threonine kinase receptor-associated protein OS=Mus musculus OX=10090 GN=Strap PE=1 SV=2
SwissProt	HNRH1_MOUSE	498	49168	13	11	10	9	1.18	Heterogeneous nuclear ribonucleoprotein H OS=Mus musculus OX=10090 GN=Hnrnph1 PE=1 SV=3
SwissProt	SYYC_MOUSE	496	59068	28	14	24	11	1.21	Tyrosine--tRNA ligase, cytoplasmic OS=Mus musculus OX=10090 GN=Yars1 PE=1 SV=3
SwissProt	SPTB2_MOUSE	493	274052	54	15	43	14	0.26	Spectrin beta chain, non-erythrocytic 1 OS=Mus musculus OX=10090 GN=Sptbn1 PE=1 SV=2
SwissProt	COR1C_MOUSE	490	53087	19	10	15	8	0.9	Coronin-1C OS=Mus musculus OX=10090 GN=Coro1c PE=1 SV=2
SwissProt	G6PI_MOUSE	489	62727	21	12	17	11	1.11	Glucose-6-phosphate isomerase OS=Mus musculus OX=10090 GN=Gpi PE=1 SV=4
SwissProt	RNZ2_MOUSE	488	92660	22	14	20	12	0.74	Zinc phosphodiesterase ELAC protein 2 OS=Mus musculus OX=10090 GN=Elac2 PE=1 SV=1
SwissProt	LRC47_MOUSE	487	63551	23	13	19	11	1.09	Leucine-rich repeat-containing protein 47 OS=Mus musculus OX=10090 GN=Lrrc47 PE=1 SV=1
SwissProt	SSRP1_MOUSE	483	80810	37	16	30	15	1.21	FACT complex subunit SSRP1 OS=Mus musculus OX=10090 GN=Ssrp1 PE=1 SV=2
SwissProt	GLUCM_MOUSE	482	66323	18	12	13	9	0.78	D-glutamate cyclase, mitochondrial OS=Mus musculus OX=10090 GN=Dglucy PE=1 SV=1
SwissProt	RS8_MOUSE	482	24190	20	14	13	10	4.71	40S ribosomal protein S8 OS=Mus musculus OX=10090 GN=Rps8 PE=1 SV=2
SwissProt	TBA1C_MOUSE	482	49877	17	11	12	9	1.16	Tubulin alpha-1C chain OS=Mus musculus OX=10090 GN=Tuba1c PE=1 SV=1
SwissProt	ROA3_MOUSE	481	39628	15	11	12	9	1.62	Heterogeneous nuclear ribonucleoprotein A3 OS=Mus musculus OX=10090 GN=Hnrnpa3 PE=1 SV=1
SwissProt	TPIS_MOUSE	481	26696	16	14	13	12	5.65	Triosephosphate isomerase OS=Mus musculus OX=10090 GN=Tpi1 PE=1 SV=5
SwissProt	DDX42_MOUSE	480	101902	44	22	34	19	1.22	ATP-dependent RNA helicase DDX42 OS=Mus musculus OX=10090 GN=Ddx42 PE=1 SV=3
SwissProt	GSHR_MOUSE	480	53629	23	13	19	10	1.21	Glutathione reductase, mitochondrial OS=Mus musculus OX=10090 GN=Gsr PE=1 SV=3
SwissProt	RS3A_MOUSE	479	29866	26	12	20	10	3.13	40S ribosomal protein S3a OS=Mus musculus OX=10090 GN=Rps3a PE=1 SV=3
SwissProt	AP2A1_MOUSE	477	107596	29	16	24	14	0.75	AP-2 complex subunit alpha-1 OS=Mus musculus OX=10090 GN=Ap2a1 PE=1 SV=1
SwissProt	DDX5_MOUSE	477	69247	33	17	25	16	1.68	Probable ATP-dependent RNA helicase DDX5 OS=Mus musculus OX=10090 GN=Ddx5 PE=1 SV=2
SwissProt	BAZ1B_MOUSE	475	170544	50	16	46	15	0.46	Tyrosine-protein kinase BAZ1B OS=Mus musculus OX=10090 GN=Baz1b PE=1 SV=2
SwissProt	SC31A_MOUSE	473	133486	29	20	26	18	0.78	Protein transport protein Sec31A OS=Mus musculus OX=10090 GN=Sec31a PE=1 SV=2
SwissProt	NCLN_MOUSE	471	62868	19	13	15	9	0.84	Nicalin OS=Mus musculus OX=10090 GN=Ncln PE=1 SV=2
SwissProt	CAPR1_MOUSE	469	78121	16	10	12	8	0.55	Caprin-1 OS=Mus musculus OX=10090 GN=Caprin1 PE=1 SV=2
SwissProt	UGGG1_MOUSE	468	176323	33	11	33	11	0.31	UDP-glucose:glycoprotein glucosyltransferase 1 OS=Mus musculus OX=10090 GN=Uggt1 PE=1 SV=4
SwissProt	RAN_MOUSE	468	24408	17	14	13	11	5.69	GTP-binding nuclear protein Ran OS=Mus musculus OX=10090 GN=Ran PE=1 SV=3
SwissProt	COQ3_MOUSE	464	40931	11	8	8	5	0.68	Ubiquinone biosynthesis O-methyltransferase, mitochondrial OS=Mus musculus OX=10090 GN=Coq3 PE=1 SV=1
SwissProt	RAVR1_MOUSE	460	79333	21	12	20	11	0.81	Ribonucleoprotein PTB-binding 1 OS=Mus musculus OX=10090 GN=Raver1 PE=1 SV=2
SwissProt	TWF1_MOUSE	460	40054	13	8	10	7	1.1	Twinfilin-1 OS=Mus musculus OX=10090 GN=Twf1 PE=1 SV=2
SwissProt	TBB3_MOUSE	457	50386	13	11	10	8	0.97	Tubulin beta-3 chain OS=Mus musculus OX=10090 GN=Tubb3 PE=1 SV=1
SwissProt	EF1A2_MOUSE	454	50422	30	14	16	9	1.14	Elongation factor 1-alpha 2 OS=Mus musculus OX=10090 GN=Eef1a2 PE=1 SV=1
SwissProt	CHD4_MOUSE	452	217614	35	11	28	9	0.19	Chromodomain-helicase-DNA-binding protein 4 OS=Mus musculus OX=10090 GN=Chd4 PE=1 SV=1
SwissProt	NSUN2_MOUSE	452	85397	25	16	21	13	0.92	RNA cytosine C(5)-methyltransferase NSUN2 OS=Mus musculus OX=10090 GN=Nsun2 PE=1 SV=2
SwissProt	CHIP_MOUSE	452	34887	17	12	12	9	2.38	E3 ubiquitin-protein ligase CHIP OS=Mus musculus OX=10090 GN=Stub1 PE=1 SV=1
SwissProt	EF1G_MOUSE	448	50029	24	13	17	11	1.55	Elongation factor 1-gamma OS=Mus musculus OX=10090 GN=Eef1g PE=1 SV=3
SwissProt	SYFA_MOUSE	445	57563	19	10	14	8	0.81	Phenylalanine--tRNA ligase alpha subunit OS=Mus musculus OX=10090 GN=Farsa PE=1 SV=1
SwissProt	CNOT1_MOUSE	443	266637	46	16	39	16	0.29	CCR4-NOT transcription complex subunit 1 OS=Mus musculus OX=10090 GN=Cnot1 PE=1 SV=2
SwissProt	PDE2A_MOUSE	441	105551	18	9	17	9	0.44	cGMP-dependent 3',5'-cyclic phosphodiesterase OS=Mus musculus OX=10090 GN=Pde2a PE=1 SV=4
SwissProt	GAL3A_MOUSE	441	28073	14	9	10	7	1.87	Glutamine amidotransferase-like class 1 domain-containing protein 3A, mitochondrial OS=Mus musculus OX=10090 GN=Gatd3a PE=1 SV=1
SwissProt	AP2A2_MOUSE	440	103951	23	15	18	13	0.71	AP-2 complex subunit alpha-2 OS=Mus musculus OX=10090 GN=Ap2a2 PE=1 SV=2
SwissProt	CATA_MOUSE	440	59758	25	16	21	15	1.92	Catalase OS=Mus musculus OX=10090 GN=Cat PE=1 SV=4
SwissProt	PYC_MOUSE	439	129602	29	14	25	12	0.49	Pyruvate carboxylase, mitochondrial OS=Mus musculus OX=10090 GN=Pc PE=1 SV=1
SwissProt	RBP2_MOUSE	439	340907	59	8	53	8	0.11	E3 SUMO-protein ligase RanBP2 OS=Mus musculus OX=10090 GN=Ranbp2 PE=1 SV=2
SwissProt	TR150_MOUSE	439	108114	38	20	32	16	0.88	Thyroid hormone receptor-associated protein 3 OS=Mus musculus OX=10090 GN=Thrap3 PE=1 SV=1
SwissProt	SRRT_MOUSE	434	100390	29	17	25	14	0.82	Serrate RNA effector molecule homolog OS=Mus musculus OX=10090 GN=Srrt PE=1 SV=1
SwissProt	SPTN1_MOUSE	434	284422	48	13	40	10	0.16	Spectrin alpha chain, non-erythrocytic 1 OS=Mus musculus OX=10090 GN=Sptan1 PE=1 SV=4
SwissProt	GEPH_MOUSE	433	83230	19	8	18	7	0.43	Gephyrin OS=Mus musculus OX=10090 GN=Gphn PE=1 SV=2
SwissProt	STA5B_MOUSE	432	89946	22	11	18	9	0.53	Signal transducer and activator of transcription 5B OS=Mus musculus OX=10090 GN=Stat5b PE=1 SV=1
SwissProt	STT3B_MOUSE	432	93185	21	15	17	13	0.81	Dolichyl-diphosphooligosaccharide--protein glycosyltransferase subunit STT3B OS=Mus musculus OX=10090 GN=Stt3b PE=1 SV=2
SwissProt	HEM2_MOUSE	429	36000	15	11	12	9	1.89	Delta-aminolevulinic acid dehydratase OS=Mus musculus OX=10090 GN=Alad PE=1 SV=1
SwissProt	ERAP1_MOUSE	428	106531	28	14	24	13	0.69	Endoplasmic reticulum aminopeptidase 1 OS=Mus musculus OX=10090 GN=Erap1 PE=1 SV=2
SwissProt	SYK_MOUSE	428	67796	23	11	20	11	1	Lysine--tRNA ligase OS=Mus musculus OX=10090 GN=Kars1 PE=1 SV=1
SwissProt	TCPA_MOUSE	426	60411	30	18	25	14	1.69	T-complex protein 1 subunit alpha OS=Mus musculus OX=10090 GN=Tcp1 PE=1 SV=3
SwissProt	AAKG1_MOUSE	426	37497	13	12	11	10	2.1	5'-AMP-activated protein kinase subunit gamma-1 OS=Mus musculus OX=10090 GN=Prkag1 PE=1 SV=2
SwissProt	DHB12_MOUSE	426	34719	16	10	15	10	2.39	Very-long-chain 3-oxoacyl-CoA reductase OS=Mus musculus OX=10090 GN=Hsd17b12 PE=1 SV=1
SwissProt	MA2B1_MOUSE	425	114576	23	13	15	10	0.45	Lysosomal alpha-mannosidase OS=Mus musculus OX=10090 GN=Man2b1 PE=1 SV=4
SwissProt	LMAN1_MOUSE	425	57753	12	9	11	8	0.81	Protein ERGIC-53 OS=Mus musculus OX=10090 GN=Lman1 PE=1 SV=1
SwissProt	PUR8_MOUSE	425	54831	18	11	13	9	1.01	Adenylosuccinate lyase OS=Mus musculus OX=10090 GN=Adsl PE=1 SV=2
SwissProt	PDIP2_MOUSE	423	41844	22	15	19	14	3.14	Polymerase delta-interacting protein 2 OS=Mus musculus OX=10090 GN=Poldip2 PE=1 SV=1
SwissProt	SNUT2_MOUSE	422	65106	16	9	11	7	0.58	U4/U6.U5 tri-snRNP-associated protein 2 OS=Mus musculus OX=10090 GN=Usp39 PE=1 SV=2
SwissProt	SMC2_MOUSE	421	134156	47	16	41	15	0.61	Structural maintenance of chromosomes protein 2 OS=Mus musculus OX=10090 GN=Smc2 PE=1 SV=2
SwissProt	HNRLL_MOUSE	414	64084	22	13	16	8	0.7	Heterogeneous nuclear ribonucleoprotein L-like OS=Mus musculus OX=10090 GN=Hnrnpll PE=1 SV=3
SwissProt	AIMP2_MOUSE	414	35355	10	7	7	5	0.82	Aminoacyl tRNA synthase complex-interacting multifunctional protein 2 OS=Mus musculus OX=10090 GN=Aimp2 PE=1 SV=2
SwissProt	ENPL_MOUSE	412	92418	29	17	21	13	0.82	Endoplasmin OS=Mus musculus OX=10090 GN=Hsp90b1 PE=1 SV=2
SwissProt	CY1_MOUSE	412	35305	19	13	14	10	2.33	Cytochrome c1, heme protein, mitochondrial OS=Mus musculus OX=10090 GN=Cyc1 PE=1 SV=1
SwissProt	PSMD3_MOUSE	409	60680	18	8	15	7	0.63	26S proteasome non-ATPase regulatory subunit 3 OS=Mus musculus OX=10090 GN=Psmd3 PE=1 SV=3
SwissProt	CYFP1_MOUSE	408	145148	30	11	27	11	0.38	Cytoplasmic FMR1-interacting protein 1 OS=Mus musculus OX=10090 GN=Cyfip1 PE=1 SV=1
SwissProt	GLGB_MOUSE	404	80313	24	16	19	14	1.1	1,4-alpha-glucan-branching enzyme OS=Mus musculus OX=10090 GN=Gbe1 PE=1 SV=1
SwissProt	5NTC_MOUSE	403	64767	17	9	11	7	0.59	Cytosolic purine 5'-nucleotidase OS=Mus musculus OX=10090 GN=Nt5c2 PE=1 SV=2
SwissProt	CPSF1_MOUSE	402	160716	33	13	28	13	0.41	Cleavage and polyadenylation specificity factor subunit 1 OS=Mus musculus OX=10090 GN=Cpsf1 PE=1 SV=1
SwissProt	TRAP1_MOUSE	400	80159	11	7	10	6	0.38	Heat shock protein 75 kDa, mitochondrial OS=Mus musculus OX=10090 GN=Trap1 PE=1 SV=1
SwissProt	M2OM_MOUSE	398	34133	14	10	11	8	1.7	Mitochondrial 2-oxoglutarate/malate carrier protein OS=Mus musculus OX=10090 GN=Slc25a11 PE=1 SV=3
SwissProt	SC23A_MOUSE	395	86106	26	12	21	11	0.73	Protein transport protein Sec23A OS=Mus musculus OX=10090 GN=Sec23a PE=1 SV=2
SwissProt	PTN23_MOUSE	395	185100	18	9	18	9	0.23	Tyrosine-protein phosphatase non-receptor type 23 OS=Mus musculus OX=10090 GN=Ptpn23 PE=1 SV=2
SwissProt	SMC3_MOUSE	395	141468	35	13	27	8	0.27	Structural maintenance of chromosomes protein 3 OS=Mus musculus OX=10090 GN=Smc3 PE=1 SV=2
SwissProt	HNRPU_MOUSE	392	87863	30	13	23	11	0.71	Heterogeneous nuclear ribonucleoprotein U OS=Mus musculus OX=10090 GN=Hnrnpu PE=1 SV=1
SwissProt	TFR1_MOUSE	389	85677	18	13	16	12	0.82	Transferrin receptor protein 1 OS=Mus musculus OX=10090 GN=Tfrc PE=1 SV=1
SwissProt	BUB3_MOUSE	389	36931	15	12	10	8	1.51	Mitotic checkpoint protein BUB3 OS=Mus musculus OX=10090 GN=Bub3 PE=1 SV=2
SwissProt	RL3_MOUSE	388	46081	19	11	17	9	1.3	60S ribosomal protein L3 OS=Mus musculus OX=10090 GN=Rpl3 PE=1 SV=3
SwissProt	GLU2B_MOUSE	388	58756	18	12	14	10	1.07	Glucosidase 2 subunit beta OS=Mus musculus OX=10090 GN=Prkcsh PE=1 SV=1
SwissProt	SMC4_MOUSE	388	146803	39	16	33	14	0.5	Structural maintenance of chromosomes protein 4 OS=Mus musculus OX=10090 GN=Smc4 PE=1 SV=1
SwissProt	ACOT9_MOUSE	387	50528	24	13	20	11	1.53	Acyl-coenzyme A thioesterase 9, mitochondrial OS=Mus musculus OX=10090 GN=Acot9 PE=1 SV=1
SwissProt	SPT5H_MOUSE	386	120589	24	15	20	12	0.53	Transcription elongation factor SPT5 OS=Mus musculus OX=10090 GN=Supt5h PE=1 SV=1
SwissProt	STIM1_MOUSE	384	77518	23	13	18	10	0.74	Stromal interaction molecule 1 OS=Mus musculus OX=10090 GN=Stim1 PE=1 SV=2
SwissProt	TNPO3_MOUSE	383	104103	17	8	15	6	0.28	Transportin-3 OS=Mus musculus OX=10090 GN=Tnpo3 PE=1 SV=1
SwissProt	UBP15_MOUSE	383	112254	20	9	15	8	0.36	Ubiquitin carboxyl-terminal hydrolase 15 OS=Mus musculus OX=10090 GN=Usp15 PE=1 SV=1
SwissProt	PA1B3_MOUSE	383	25837	13	10	8	7	2.14	Platelet-activating factor acetylhydrolase IB subunit alpha1 OS=Mus musculus OX=10090 GN=Pafah1b3 PE=1 SV=1
SwissProt	KI67_MOUSE	383	350650	92	15	80	14	0.19	Proliferation marker protein Ki-67 OS=Mus musculus OX=10090 GN=Mki67 PE=1 SV=1
SwissProt	RRP44_MOUSE	381	108769	22	13	18	11	0.54	Exosome complex exonuclease RRP44 OS=Mus musculus OX=10090 GN=Dis3 PE=1 SV=4
SwissProt	SRPK1_MOUSE	381	73043	18	12	14	9	0.79	SRSF protein kinase 1 OS=Mus musculus OX=10090 GN=Srpk1 PE=1 SV=2
SwissProt	TCPH_MOUSE	378	59614	25	9	23	8	0.77	T-complex protein 1 subunit eta OS=Mus musculus OX=10090 GN=Cct7 PE=1 SV=1
SwissProt	ACTN2_MOUSE	373	103768	18	9	16	8	0.39	Alpha-actinin-2 OS=Mus musculus OX=10090 GN=Actn2 PE=1 SV=2
SwissProt	S23IP_MOUSE	372	110711	31	14	25	11	0.53	SEC23-interacting protein OS=Mus musculus OX=10090 GN=Sec23ip PE=1 SV=2
SwissProt	SFXN1_MOUSE	372	35626	14	10	11	8	1.59	Sideroflexin-1 OS=Mus musculus OX=10090 GN=Sfxn1 PE=1 SV=3
SwissProt	K2C5_MOUSE	371	61729	21	14	17	11	1.14	Keratin, type II cytoskeletal 5 OS=Mus musculus OX=10090 GN=Krt5 PE=1 SV=1
SwissProt	CPSF6_MOUSE	369	59116	12	6	8	5	0.43	Cleavage and polyadenylation specificity factor subunit 6 OS=Mus musculus OX=10090 GN=Cpsf6 PE=1 SV=1
SwissProt	EXOSX_MOUSE	367	100879	19	11	18	11	0.59	Exosome component 10 OS=Mus musculus OX=10090 GN=Exosc10 PE=1 SV=2
SwissProt	TCPG_MOUSE	367	60591	20	14	19	13	1.5	T-complex protein 1 subunit gamma OS=Mus musculus OX=10090 GN=Cct3 PE=1 SV=1
SwissProt	LA_MOUSE	367	47727	17	8	16	8	1.04	Lupus La protein homolog OS=Mus musculus OX=10090 GN=Ssb PE=1 SV=1
SwissProt	GRP75_MOUSE	366	73416	26	8	21	7	0.5	Stress-70 protein, mitochondrial OS=Mus musculus OX=10090 GN=Hspa9 PE=1 SV=3
SwissProt	NPM_MOUSE	366	32540	21	10	16	6	1.19	Nucleophosmin OS=Mus musculus OX=10090 GN=Npm1 PE=1 SV=1
SwissProt	PDS5B_MOUSE	365	164315	44	17	40	15	0.48	Sister chromatid cohesion protein PDS5 homolog B OS=Mus musculus OX=10090 GN=Pds5b PE=1 SV=1
SwissProt	HDHD5_MOUSE	363	46277	12	8	10	7	0.9	Haloacid dehalogenase-like hydrolase domain-containing 5 OS=Mus musculus OX=10090 GN=Hdhd5 PE=1 SV=1
SwissProt	FUBP1_MOUSE	361	68497	16	11	15	10	0.86	Far upstream element-binding protein 1 OS=Mus musculus OX=10090 GN=Fubp1 PE=1 SV=1
SwissProt	NDUS2_MOUSE	357	52592	16	8	12	5	0.5	NADH dehydrogenase [ubiquinone] iron-sulfur protein 2, mitochondrial OS=Mus musculus OX=10090 GN=Ndufs2 PE=1 SV=1
SwissProt	PLPHP_MOUSE	357	30030	15	11	12	10	3.08	Pyridoxal phosphate homeostasis protein OS=Mus musculus OX=10090 GN=Plpbp PE=1 SV=1
SwissProt	ASSY_MOUSE	356	46555	23	12	19	11	1.74	Argininosuccinate synthase OS=Mus musculus OX=10090 GN=Ass1 PE=1 SV=1
SwissProt	ICAL_MOUSE	355	84871	39	10	26	9	0.57	Calpastatin OS=Mus musculus OX=10090 GN=Cast PE=1 SV=2
SwissProt	ANR44_MOUSE	355	107317	14	6	13	6	0.27	Serine/threonine-protein phosphatase 6 regulatory ankyrin repeat subunit B OS=Mus musculus OX=10090 GN=Ankrd44 PE=1 SV=1
SwissProt	SYFB_MOUSE	355	65655	19	12	17	11	1.05	Phenylalanine--tRNA ligase beta subunit OS=Mus musculus OX=10090 GN=Farsb PE=1 SV=2
SwissProt	PFKAP_MOUSE	353	85400	29	14	22	11	0.73	ATP-dependent 6-phosphofructokinase, platelet type OS=Mus musculus OX=10090 GN=Pfkp PE=1 SV=1
SwissProt	EMC8_MOUSE	353	23333	8	7	5	5	1.47	ER membrane protein complex subunit 8 OS=Mus musculus OX=10090 GN=Emc8 PE=1 SV=1
SwissProt	HXK2_MOUSE	352	102469	24	9	23	9	0.46	Hexokinase-2 OS=Mus musculus OX=10090 GN=Hk2 PE=1 SV=1
SwissProt	MYH11_MOUSE	351	226888	47	11	39	11	0.23	Myosin-11 OS=Mus musculus OX=10090 GN=Myh11 PE=1 SV=1
SwissProt	NONO_MOUSE	350	54506	16	11	13	10	1.19	Non-POU domain-containing octamer-binding protein OS=Mus musculus OX=10090 GN=Nono PE=1 SV=3
SwissProt	U2AF2_MOUSE	350	53483	11	6	7	5	0.49	Splicing factor U2AF 65 kDa subunit OS=Mus musculus OX=10090 GN=U2af2 PE=1 SV=3
SwissProt	ERGI1_MOUSE	349	32541	11	9	8	8	1.84	Endoplasmic reticulum-Golgi intermediate compartment protein 1 OS=Mus musculus OX=10090 GN=Ergic1 PE=1 SV=1
SwissProt	ATPG_MOUSE	347	32865	11	9	8	7	1.47	ATP synthase subunit gamma, mitochondrial OS=Mus musculus OX=10090 GN=Atp5f1c PE=1 SV=1
SwissProt	SYNJ1_MOUSE	345	172509	23	9	22	8	0.22	Synaptojanin-1 OS=Mus musculus OX=10090 GN=Synj1 PE=1 SV=3
SwissProt	XPO1_MOUSE	345	123013	17	8	17	8	0.32	Exportin-1 OS=Mus musculus OX=10090 GN=Xpo1 PE=1 SV=1
SwissProt	PCBP1_MOUSE	345	37474	15	6	10	5	0.76	Poly(rC)-binding protein 1 OS=Mus musculus OX=10090 GN=Pcbp1 PE=1 SV=1
SwissProt	DIC_MOUSE	344	31694	8	6	7	5	0.95	Mitochondrial dicarboxylate carrier OS=Mus musculus OX=10090 GN=Slc25a10 PE=1 SV=2
SwissProt	NAKD2_MOUSE	342	50827	17	7	14	6	0.65	NAD kinase 2, mitochondrial OS=Mus musculus OX=10090 GN=Nadk2 PE=1 SV=2
SwissProt	SEPT2_MOUSE	341	41499	14	9	14	9	1.51	Septin-2 OS=Mus musculus OX=10090 GN=Septin2 PE=1 SV=2
SwissProt	KCD12_MOUSE	340	35870	10	8	9	7	1.29	BTB/POZ domain-containing protein KCTD12 OS=Mus musculus OX=10090 GN=Kctd12 PE=1 SV=1
SwissProt	AURKB_MOUSE	339	39360	8	8	7	7	1.13	Aurora kinase B OS=Mus musculus OX=10090 GN=Aurkb PE=1 SV=2
SwissProt	RRP7A_MOUSE	337	32379	11	7	8	5	0.92	Ribosomal RNA-processing protein 7 homolog A OS=Mus musculus OX=10090 GN=Rrp7a PE=2 SV=1
SwissProt	PGAM5_MOUSE	335	31975	28	14	20	12	3.9	Serine/threonine-protein phosphatase PGAM5, mitochondrial OS=Mus musculus OX=10090 GN=Pgam5 PE=1 SV=1
SwissProt	MITD1_MOUSE	334	28829	10	7	9	7	1.79	MIT domain-containing protein 1 OS=Mus musculus OX=10090 GN=Mitd1 PE=1 SV=1
SwissProt	SIN3A_MOUSE	333	144998	25	11	23	10	0.34	Paired amphipathic helix protein Sin3a OS=Mus musculus OX=10090 GN=Sin3a PE=1 SV=3
SwissProt	HNRPF_MOUSE	333	45701	7	5	6	4	0.45	Heterogeneous nuclear ribonucleoprotein F OS=Mus musculus OX=10090 GN=Hnrnpf PE=1 SV=3
SwissProt	MEMO1_MOUSE	333	33670	7	6	7	6	1.13	Protein MEMO1 OS=Mus musculus OX=10090 GN=Memo1 PE=1 SV=1
SwissProt	PLOD3_MOUSE	332	84869	16	8	14	8	0.5	Multifunctional procollagen lysine hydroxylase and glycosyltransferase LH3 OS=Mus musculus OX=10090 GN=Plod3 PE=1 SV=1
SwissProt	NCKPL_MOUSE	331	128822	26	12	21	11	0.44	Nck-associated protein 1-like OS=Mus musculus OX=10090 GN=Nckap1l PE=1 SV=1
SwissProt	CSK2B_MOUSE	331	24926	7	6	5	5	1.33	Casein kinase II subunit beta OS=Mus musculus OX=10090 GN=Csnk2b PE=1 SV=1
SwissProt	TIPRL_MOUSE	330	31234	7	7	5	5	0.97	TIP41-like protein OS=Mus musculus OX=10090 GN=Tiprl PE=1 SV=1
SwissProt	PUR4_MOUSE	328	144538	15	7	14	7	0.23	Phosphoribosylformylglycinamidine synthase OS=Mus musculus OX=10090 GN=Pfas PE=1 SV=1
SwissProt	CRKL_MOUSE	328	33809	15	8	11	7	1.4	Crk-like protein OS=Mus musculus OX=10090 GN=Crkl PE=1 SV=2
SwissProt	MYH10_MOUSE	327	228855	50	13	45	11	0.23	Myosin-10 OS=Mus musculus OX=10090 GN=Myh10 PE=1 SV=2
SwissProt	CHERP_MOUSE	327	106102	11	7	10	6	0.27	Calcium homeostasis endoplasmic reticulum protein OS=Mus musculus OX=10090 GN=Cherp PE=1 SV=1
SwissProt	TRA2B_MOUSE	325	33646	12	7	10	7	1.42	Transformer-2 protein homolog beta OS=Mus musculus OX=10090 GN=Tra2b PE=1 SV=1
SwissProt	CDK2_MOUSE	325	38953	12	8	11	8	1.39	Cyclin-dependent kinase 2 OS=Mus musculus OX=10090 GN=Cdk2 PE=1 SV=2
SwissProt	K2C1_MOUSE	325	65565	14	8	12	6	0.48	Keratin, type II cytoskeletal 1 OS=Mus musculus OX=10090 GN=Krt1 PE=1 SV=4
SwissProt	PSMD7_MOUSE	325	36517	11	6	8	5	0.79	26S proteasome non-ATPase regulatory subunit 7 OS=Mus musculus OX=10090 GN=Psmd7 PE=1 SV=2
SwissProt	NOL6_MOUSE	324	129146	19	10	15	9	0.35	Nucleolar protein 6 OS=Mus musculus OX=10090 GN=Nol6 PE=2 SV=2
SwissProt	PDIA6_MOUSE	324	48070	17	8	15	7	0.86	Protein disulfide-isomerase A6 OS=Mus musculus OX=10090 GN=Pdia6 PE=1 SV=3
SwissProt	AMPD2_MOUSE	323	91965	19	12	18	11	0.67	AMP deaminase 2 OS=Mus musculus OX=10090 GN=Ampd2 PE=1 SV=1
SwissProt	SF01_MOUSE	321	70358	14	11	10	7	0.53	Splicing factor 1 OS=Mus musculus OX=10090 GN=Sf1 PE=1 SV=6
SwissProt	PTN11_MOUSE	321	67992	26	8	22	7	0.55	Tyrosine-protein phosphatase non-receptor type 11 OS=Mus musculus OX=10090 GN=Ptpn11 PE=1 SV=3
SwissProt	DHX30_MOUSE	319	136583	27	7	25	7	0.25	ATP-dependent RNA helicase DHX30 OS=Mus musculus OX=10090 GN=Dhx30 PE=1 SV=1
SwissProt	UBP2L_MOUSE	319	116728	22	10	17	9	0.39	Ubiquitin-associated protein 2-like OS=Mus musculus OX=10090 GN=Ubap2l PE=1 SV=1
SwissProt	FIP1_MOUSE	315	64920	13	7	9	6	0.58	Pre-mRNA 3'-end-processing factor FIP1 OS=Mus musculus OX=10090 GN=Fip1l1 PE=1 SV=1
SwissProt	NT5D3_MOUSE	313	63130	19	11	17	10	0.96	5'-nucleotidase domain-containing protein 3 OS=Mus musculus OX=10090 GN=Nt5dc3 PE=1 SV=1
SwissProt	EF2K_MOUSE	312	81687	14	9	13	8	0.52	Eukaryotic elongation factor 2 kinase OS=Mus musculus OX=10090 GN=Eef2k PE=1 SV=1
SwissProt	EMC2_MOUSE	311	34912	17	9	13	9	1.98	ER membrane protein complex subunit 2 OS=Mus musculus OX=10090 GN=Emc2 PE=1 SV=1
SwissProt	DDX18_MOUSE	308	74134	21	8	17	6	0.41	ATP-dependent RNA helicase DDX18 OS=Mus musculus OX=10090 GN=Ddx18 PE=1 SV=1
SwissProt	NDRG1_MOUSE	308	42981	8	5	6	4	0.49	Protein NDRG1 OS=Mus musculus OX=10090 GN=Ndrg1 PE=1 SV=1
SwissProt	PRDX1_MOUSE	308	22162	17	12	12	10	5.66	Peroxiredoxin-1 OS=Mus musculus OX=10090 GN=Prdx1 PE=1 SV=1
SwissProt	LBR_MOUSE	307	71395	17	9	12	8	0.61	Delta(14)-sterol reductase LBR OS=Mus musculus OX=10090 GN=Lbr PE=1 SV=2
SwissProt	VAV_MOUSE	305	98074	16	7	14	6	0.3	Proto-oncogene vav OS=Mus musculus OX=10090 GN=Vav1 PE=1 SV=1
SwissProt	CD5_MOUSE	305	53815	16	11	10	6	0.61	T-cell surface glycoprotein CD5 OS=Mus musculus OX=10090 GN=Cd5 PE=1 SV=1
SwissProt	RTCB_MOUSE	304	55214	10	8	8	7	0.72	RNA-splicing ligase RtcB homolog OS=Mus musculus OX=10090 GN=Rtcb PE=1 SV=1
SwissProt	TAOK3_MOUSE	303	105270	23	13	21	12	0.63	Serine/threonine-protein kinase TAO3 OS=Mus musculus OX=10090 GN=Taok3 PE=1 SV=2
SwissProt	U2AF1_MOUSE	303	27797	7	6	5	4	0.84	Splicing factor U2AF 35 kDa subunit OS=Mus musculus OX=10090 GN=U2af1 PE=1 SV=4
SwissProt	TIM50_MOUSE	300	39752	11	8	10	7	1.11	Mitochondrial import inner membrane translocase subunit TIM50 OS=Mus musculus OX=10090 GN=Timm50 PE=1 SV=1
SwissProt	TCPE_MOUSE	299	59586	24	7	20	7	0.65	T-complex protein 1 subunit epsilon OS=Mus musculus OX=10090 GN=Cct5 PE=1 SV=1
SwissProt	RPP30_MOUSE	299	29455	9	6	9	6	1.37	Ribonuclease P protein subunit p30 OS=Mus musculus OX=10090 GN=Rpp30 PE=1 SV=1
SwissProt	K1C10_MOUSE	298	57735	12	8	11	8	0.81	Keratin, type I cytoskeletal 10 OS=Mus musculus OX=10090 GN=Krt10 PE=1 SV=3
SwissProt	VIR_MOUSE	297	201313	27	7	25	7	0.16	Protein virilizer homolog OS=Mus musculus OX=10090 GN=Virma PE=1 SV=1
SwissProt	WDR82_MOUSE	297	35056	9	8	7	7	1.33	WD repeat-containing protein 82 OS=Mus musculus OX=10090 GN=Wdr82 PE=1 SV=1
SwissProt	LCP2_MOUSE	293	60201	20	10	16	8	0.76	Lymphocyte cytosolic protein 2 OS=Mus musculus OX=10090 GN=Lcp2 PE=1 SV=2
SwissProt	ANM1_MOUSE	293	42408	17	7	15	7	1.02	Protein arginine N-methyltransferase 1 OS=Mus musculus OX=10090 GN=Prmt1 PE=1 SV=1
SwissProt	IMB1_MOUSE	289	97122	7	4	6	4	0.19	Importin subunit beta-1 OS=Mus musculus OX=10090 GN=Kpnb1 PE=1 SV=2
SwissProt	CNOT9_MOUSE	288	33580	13	9	11	9	2.11	CCR4-NOT transcription complex subunit 9 OS=Mus musculus OX=10090 GN=Cnot9 PE=1 SV=1
SwissProt	MPCP_MOUSE	287	39606	8	6	7	6	0.9	Phosphate carrier protein, mitochondrial OS=Mus musculus OX=10090 GN=Slc25a3 PE=1 SV=1
SwissProt	RTRAF_MOUSE	287	28135	10	8	9	7	1.87	RNA transcription, translation and transport factor protein OS=Mus musculus OX=10090 GN=RTRAF PE=1 SV=1
SwissProt	STIM2_MOUSE	286	83872	17	7	13	7	0.43	Stromal interaction molecule 2 OS=Mus musculus OX=10090 GN=Stim2 PE=1 SV=2
SwissProt	MA2C1_MOUSE	286	115614	14	6	13	6	0.25	Alpha-mannosidase 2C1 OS=Mus musculus OX=10090 GN=Man2c1 PE=1 SV=1
SwissProt	G6PD2_MOUSE	286	59088	14	12	10	10	1.06	Glucose-6-phosphate 1-dehydrogenase 2 OS=Mus musculus OX=10090 GN=G6pd2 PE=1 SV=3
SwissProt	ELP6_MOUSE	286	29308	7	7	6	6	1.38	Elongator complex protein 6 OS=Mus musculus OX=10090 GN=Elp6 PE=2 SV=1
SwissProt	AQR_MOUSE	285	170185	23	8	21	8	0.22	RNA helicase aquarius OS=Mus musculus OX=10090 GN=Aqr PE=1 SV=2
SwissProt	VAPA_MOUSE	285	27837	10	8	7	6	1.49	Vesicle-associated membrane protein-associated protein A OS=Mus musculus OX=10090 GN=Vapa PE=1 SV=2
SwissProt	SYEP_MOUSE	283	169972	31	9	27	9	0.25	Bifunctional glutamate/proline--tRNA ligase OS=Mus musculus OX=10090 GN=Eprs1 PE=1 SV=4
SwissProt	RBM15_MOUSE	282	105658	34	7	29	7	0.33	RNA-binding protein 15 OS=Mus musculus OX=10090 GN=Rbm15 PE=1 SV=1
SwissProt	HNRH2_MOUSE	282	49248	11	8	8	6	0.68	Heterogeneous nuclear ribonucleoprotein H2 OS=Mus musculus OX=10090 GN=Hnrnph2 PE=1 SV=1
SwissProt	MYH14_MOUSE	281	228446	40	8	39	8	0.16	Myosin-14 OS=Mus musculus OX=10090 GN=Myh14 PE=1 SV=1
SwissProt	PPM1F_MOUSE	281	49580	8	5	8	5	0.54	Protein phosphatase 1F OS=Mus musculus OX=10090 GN=Ppm1f PE=1 SV=1
SwissProt	HACD3_MOUSE	280	43103	13	6	11	6	0.81	Very-long-chain (3R)-3-hydroxyacyl-CoA dehydratase 3 OS=Mus musculus OX=10090 GN=Hacd3 PE=1 SV=2
SwissProt	EF1D_MOUSE	279	31274	10	7	7	5	1.25	Elongation factor 1-delta OS=Mus musculus OX=10090 GN=Eef1d PE=1 SV=3
SwissProt	ABCB7_MOUSE	277	82529	23	12	20	12	0.86	Iron-sulfur clusters transporter ABCB7, mitochondrial OS=Mus musculus OX=10090 GN=Abcb7 PE=1 SV=3
SwissProt	MTA2_MOUSE	277	74983	26	8	18	8	0.58	Metastasis-associated protein MTA2 OS=Mus musculus OX=10090 GN=Mta2 PE=1 SV=1
SwissProt	EIF3A_MOUSE	276	161838	23	9	22	9	0.27	Eukaryotic translation initiation factor 3 subunit A OS=Mus musculus OX=10090 GN=Eif3a PE=1 SV=5
SwissProt	BAG6_MOUSE	275	120962	19	10	14	9	0.37	Large proline-rich protein BAG6 OS=Mus musculus OX=10090 GN=Bag6 PE=1 SV=1
SwissProt	SMCA5_MOUSE	272	121550	35	13	32	12	0.53	SWI/SNF-related matrix-associated actin-dependent regulator of chromatin subfamily A member 5 OS=Mus musculus OX=10090 GN=Smarca5 PE=1 SV=1
SwissProt	LC7L2_MOUSE	272	46555	10	7	10	7	0.9	Putative RNA-binding protein Luc7-like 2 OS=Mus musculus OX=10090 GN=Luc7l2 PE=1 SV=1
SwissProt	ARLY_MOUSE	271	51707	16	8	12	6	0.64	Argininosuccinate lyase OS=Mus musculus OX=10090 GN=Asl PE=1 SV=1
SwissProt	RSU1_MOUSE	271	31531	17	9	14	8	1.93	Ras suppressor protein 1 OS=Mus musculus OX=10090 GN=Rsu1 PE=1 SV=3
SwissProt	CBL_MOUSE	270	100500	27	12	24	12	0.67	E3 ubiquitin-protein ligase CBL OS=Mus musculus OX=10090 GN=Cbl PE=1 SV=3
SwissProt	DPP9_MOUSE	268	97939	32	11	24	9	0.48	Dipeptidyl peptidase 9 OS=Mus musculus OX=10090 GN=Dpp9 PE=1 SV=2
SwissProt	SE1L1_MOUSE	266	88285	15	9	12	8	0.47	Protein sel-1 homolog 1 OS=Mus musculus OX=10090 GN=Sel1l PE=1 SV=2
SwissProt	GFPT1_MOUSE	264	78489	20	7	17	7	0.46	Glutamine--fructose-6-phosphate aminotransferase [isomerizing] 1 OS=Mus musculus OX=10090 GN=Gfpt1 PE=1 SV=3
SwissProt	SEPT7_MOUSE	262	50518	18	11	14	8	0.96	Septin-7 OS=Mus musculus OX=10090 GN=Septin7 PE=1 SV=1
SwissProt	BD1L1_MOUSE	261	327254	54	9	48	8	0.11	Biorientation of chromosomes in cell division protein 1-like 1 OS=Mus musculus OX=10090 GN=Bod1l PE=1 SV=1
SwissProt	P85A_MOUSE	261	83465	8	5	8	5	0.29	Phosphatidylinositol 3-kinase regulatory subunit alpha OS=Mus musculus OX=10090 GN=Pik3r1 PE=1 SV=2
SwissProt	OPA1_MOUSE	261	111270	24	8	21	8	0.36	Dynamin-like 120 kDa protein, mitochondrial OS=Mus musculus OX=10090 GN=Opa1 PE=1 SV=1
SwissProt	CTBP1_MOUSE	260	47715	12	6	11	6	0.71	C-terminal-binding protein 1 OS=Mus musculus OX=10090 GN=Ctbp1 PE=1 SV=2
SwissProt	3HIDH_MOUSE	260	35417	13	5	11	5	0.82	3-hydroxyisobutyrate dehydrogenase, mitochondrial OS=Mus musculus OX=10090 GN=Hibadh PE=1 SV=1
SwissProt	GSH0_MOUSE	259	30516	8	5	6	4	0.74	Glutamate--cysteine ligase regulatory subunit OS=Mus musculus OX=10090 GN=Gclm PE=1 SV=1
SwissProt	VWA8_MOUSE	257	213287	30	7	28	7	0.15	von Willebrand factor A domain-containing protein 8 OS=Mus musculus OX=10090 GN=Vwa8 PE=1 SV=2
SwissProt	UBAP2_MOUSE	256	117894	9	5	8	5	0.2	Ubiquitin-associated protein 2 OS=Mus musculus OX=10090 GN=Ubap2 PE=1 SV=1
SwissProt	CLH1_MOUSE	256	191435	19	6	17	5	0.12	Clathrin heavy chain 1 OS=Mus musculus OX=10090 GN=Cltc PE=1 SV=3
SwissProt	HS90A_MOUSE	254	84735	19	8	18	7	0.42	Heat shock protein HSP 90-alpha OS=Mus musculus OX=10090 GN=Hsp90aa1 PE=1 SV=4
SwissProt	PIGS_MOUSE	254	61671	13	5	11	5	0.41	GPI transamidase component PIG-S OS=Mus musculus OX=10090 GN=Pigs PE=1 SV=3
SwissProt	KAPCB_MOUSE	254	40682	9	5	7	5	0.68	cAMP-dependent protein kinase catalytic subunit beta OS=Mus musculus OX=10090 GN=Prkacb PE=1 SV=2
SwissProt	CASP3_MOUSE	254	31454	14	6	13	6	1.25	Caspase-3 OS=Mus musculus OX=10090 GN=Casp3 PE=1 SV=1
SwissProt	KS6A1_MOUSE	253	81543	21	9	18	8	0.52	Ribosomal protein S6 kinase alpha-1 OS=Mus musculus OX=10090 GN=Rps6ka1 PE=1 SV=1
SwissProt	HEXB_MOUSE	253	61077	11	5	9	3	0.23	Beta-hexosaminidase subunit beta OS=Mus musculus OX=10090 GN=Hexb PE=1 SV=2
SwissProt	TCPD_MOUSE	253	58030	27	7	20	6	0.55	T-complex protein 1 subunit delta OS=Mus musculus OX=10090 GN=Cct4 PE=1 SV=3
SwissProt	SNR40_MOUSE	253	39251	9	7	7	6	0.91	U5 small nuclear ribonucleoprotein 40 kDa protein OS=Mus musculus OX=10090 GN=Snrnp40 PE=1 SV=1
SwissProt	MTREX_MOUSE	252	117561	21	7	15	6	0.24	Exosome RNA helicase MTR4 OS=Mus musculus OX=10090 GN=Mtrex PE=1 SV=1
SwissProt	CD11B_MOUSE	252	91458	18	8	15	7	0.39	Cyclin-dependent kinase 11B OS=Mus musculus OX=10090 GN=Cdk11b PE=1 SV=2
SwissProt	ACINU_MOUSE	251	150629	22	6	20	6	0.19	Apoptotic chromatin condensation inducer in the nucleus OS=Mus musculus OX=10090 GN=Acin1 PE=1 SV=3
SwissProt	EDC3_MOUSE	251	55922	20	7	8	6	0.58	Enhancer of mRNA-decapping protein 3 OS=Mus musculus OX=10090 GN=Edc3 PE=1 SV=1
SwissProt	SMRC2_MOUSE	250	132522	22	7	16	6	0.21	SWI/SNF complex subunit SMARCC2 OS=Mus musculus OX=10090 GN=Smarcc2 PE=1 SV=2
SwissProt	SDHA_MOUSE	250	72539	15	5	13	4	0.27	Succinate dehydrogenase [ubiquinone] flavoprotein subunit, mitochondrial OS=Mus musculus OX=10090 GN=Sdha PE=1 SV=1
SwissProt	CHID1_MOUSE	250	44877	10	5	8	5	0.61	Chitinase domain-containing protein 1 OS=Mus musculus OX=10090 GN=Chid1 PE=1 SV=1
SwissProt	SMRC1_MOUSE	249	122813	25	9	21	9	0.37	SWI/SNF complex subunit SMARCC1 OS=Mus musculus OX=10090 GN=Smarcc1 PE=1 SV=2
SwissProt	CHD5_MOUSE	248	222375	20	7	19	6	0.12	Chromodomain-helicase-DNA-binding protein 5 OS=Mus musculus OX=10090 GN=Chd5 PE=1 SV=1
SwissProt	NIT1_MOUSE	248	35682	8	5	8	5	0.81	Deaminated glutathione amidase OS=Mus musculus OX=10090 GN=Nit1 PE=1 SV=2
SwissProt	TOP1_MOUSE	247	90819	35	14	29	13	0.84	DNA topoisomerase 1 OS=Mus musculus OX=10090 GN=Top1 PE=1 SV=2
SwissProt	FLNA_MOUSE	246	281046	52	9	39	9	0.15	Filamin-A OS=Mus musculus OX=10090 GN=Flna PE=1 SV=5
SwissProt	ATAD3_MOUSE	246	66701	24	9	18	7	0.56	ATPase family AAA domain-containing protein 3 OS=Mus musculus OX=10090 GN=Atad3 PE=1 SV=1
SwissProt	TCPQ_MOUSE	246	59518	19	7	18	7	0.65	T-complex protein 1 subunit theta OS=Mus musculus OX=10090 GN=Cct8 PE=1 SV=3
SwissProt	KHDR1_MOUSE	246	48340	7	6	6	5	0.55	KH domain-containing, RNA-binding, signal transduction-associated protein 1 OS=Mus musculus OX=10090 GN=Khdrbs1 PE=1 SV=2
SwissProt	WDR5_MOUSE	246	36565	9	4	8	4	0.59	WD repeat-containing protein 5 OS=Mus musculus OX=10090 GN=Wdr5 PE=1 SV=1
SwissProt	MAZ_MOUSE	245	48739	16	12	11	8	1.01	Myc-associated zinc finger protein OS=Mus musculus OX=10090 GN=Maz PE=1 SV=1
SwissProt	MARE1_MOUSE	245	29997	12	8	10	8	2.09	Microtubule-associated protein RP/EB family member 1 OS=Mus musculus OX=10090 GN=Mapre1 PE=1 SV=3
SwissProt	AP1G2_MOUSE	244	87808	9	4	9	4	0.21	AP-1 complex subunit gamma-like 2 OS=Mus musculus OX=10090 GN=Ap1g2 PE=1 SV=2
SwissProt	ILF2_MOUSE	244	43035	15	6	13	6	0.81	Interleukin enhancer-binding factor 2 OS=Mus musculus OX=10090 GN=Ilf2 PE=1 SV=1
SwissProt	RPIA_MOUSE	244	32431	12	9	10	7	1.5	Ribose-5-phosphate isomerase OS=Mus musculus OX=10090 GN=Rpia PE=1 SV=2
SwissProt	SYVC_MOUSE	243	140127	18	8	17	8	0.28	Valine--tRNA ligase OS=Mus musculus OX=10090 GN=Vars1 PE=1 SV=1
SwissProt	K2C6A_MOUSE	242	59299	19	9	15	8	0.78	Keratin, type II cytoskeletal 6A OS=Mus musculus OX=10090 GN=Krt6a PE=1 SV=3
SwissProt	CNOT7_MOUSE	241	32697	5	4	4	3	0.47	CCR4-NOT transcription complex subunit 7 OS=Mus musculus OX=10090 GN=Cnot7 PE=1 SV=1
SwissProt	AUHM_MOUSE	240	33374	14	7	12	6	1.14	Methylglutaconyl-CoA hydratase, mitochondrial OS=Mus musculus OX=10090 GN=Auh PE=1 SV=1
SwissProt	EF1B_MOUSE	239	24678	5	3	5	3	0.67	Elongation factor 1-beta OS=Mus musculus OX=10090 GN=Eef1b PE=1 SV=5
SwissProt	SYIC_MOUSE	238	144179	25	8	21	8	0.27	Isoleucine--tRNA ligase, cytoplasmic OS=Mus musculus OX=10090 GN=Iars1 PE=1 SV=2
SwissProt	4F2_MOUSE	238	58300	24	7	20	6	0.55	4F2 cell-surface antigen heavy chain OS=Mus musculus OX=10090 GN=Slc3a2 PE=1 SV=1
SwissProt	GGPPS_MOUSE	238	34685	8	5	7	5	0.84	Geranylgeranyl pyrophosphate synthase OS=Mus musculus OX=10090 GN=Ggps1 PE=1 SV=1
SwissProt	AGO2_MOUSE	237	97242	25	9	22	8	0.42	Protein argonaute-2 OS=Mus musculus OX=10090 GN=Ago2 PE=1 SV=3
SwissProt	PO210_MOUSE	237	203973	26	4	21	4	0.09	Nuclear pore membrane glycoprotein 210 OS=Mus musculus OX=10090 GN=Nup210 PE=1 SV=2
SwissProt	RB6I2_MOUSE	236	128252	29	4	23	3	0.11	ELKS/Rab6-interacting/CAST family member 1 OS=Mus musculus OX=10090 GN=Erc1 PE=1 SV=1
SwissProt	BRE1B_MOUSE	236	113897	25	6	22	5	0.21	E3 ubiquitin-protein ligase BRE1B OS=Mus musculus OX=10090 GN=Rnf40 PE=1 SV=2
SwissProt	DDX6_MOUSE	236	54157	13	7	12	6	0.6	Probable ATP-dependent RNA helicase DDX6 OS=Mus musculus OX=10090 GN=Ddx6 PE=1 SV=1
SwissProt	PA1B2_MOUSE	236	25565	11	5	9	4	0.94	Platelet-activating factor acetylhydrolase IB subunit alpha2 OS=Mus musculus OX=10090 GN=Pafah1b2 PE=1 SV=2
SwissProt	AT131_MOUSE	235	132303	17	6	15	6	0.21	Endoplasmic reticulum transmembrane helix translocase OS=Mus musculus OX=10090 GN=Atp13a1 PE=1 SV=2
SwissProt	PININ_MOUSE	235	82386	18	10	14	7	0.44	Pinin OS=Mus musculus OX=10090 GN=Pnn PE=1 SV=4
SwissProt	EMC10_MOUSE	235	27036	12	5	10	4	0.87	ER membrane protein complex subunit 10 OS=Mus musculus OX=10090 GN=Emc10 PE=2 SV=2
SwissProt	F91A1_MOUSE	234	93404	8	5	8	5	0.26	Protein FAM91A1 OS=Mus musculus OX=10090 GN=Fam91a1 PE=1 SV=1
SwissProt	STXB2_MOUSE	234	66315	18	6	15	5	0.38	Syntaxin-binding protein 2 OS=Mus musculus OX=10090 GN=Stxbp2 PE=1 SV=1
SwissProt	NUP37_MOUSE	234	36708	12	6	8	5	0.78	Nucleoporin Nup37 OS=Mus musculus OX=10090 GN=Nup37 PE=1 SV=2
SwissProt	PCBP2_MOUSE	233	38197	13	5	12	5	0.74	Poly(rC)-binding protein 2 OS=Mus musculus OX=10090 GN=Pcbp2 PE=1 SV=1
SwissProt	P5CR3_MOUSE	233	28703	7	5	5	4	0.8	Pyrroline-5-carboxylate reductase 3 OS=Mus musculus OX=10090 GN=Pycr3 PE=1 SV=2
SwissProt	IDE_MOUSE	231	117697	25	10	22	9	0.39	Insulin-degrading enzyme OS=Mus musculus OX=10090 GN=Ide PE=1 SV=1
SwissProt	AT1A1_MOUSE	231	112910	17	6	12	5	0.21	Sodium/potassium-transporting ATPase subunit alpha-1 OS=Mus musculus OX=10090 GN=Atp1a1 PE=1 SV=1
SwissProt	BRCC3_MOUSE	231	33319	6	5	5	4	0.66	Lys-63-specific deubiquitinase BRCC36 OS=Mus musculus OX=10090 GN=Brcc3 PE=1 SV=1
SwissProt	K22E_MOUSE	230	70880	15	9	11	5	0.43	Keratin, type II cytoskeletal 2 epidermal OS=Mus musculus OX=10090 GN=Krt2 PE=1 SV=1
SwissProt	K2C79_MOUSE	230	57517	15	8	13	6	0.56	Keratin, type II cytoskeletal 79 OS=Mus musculus OX=10090 GN=Krt79 PE=1 SV=2
SwissProt	SMHD1_MOUSE	229	225506	43	13	42	13	0.28	Structural maintenance of chromosomes flexible hinge domain-containing protein 1 OS=Mus musculus OX=10090 GN=Smchd1 PE=1 SV=2
SwissProt	EDNRB_MOUSE	227	49528	33	20	11	1	0.09	Endothelin receptor type B OS=Mus musculus OX=10090 GN=Ednrb PE=2 SV=1
SwissProt	TBL3_MOUSE	226	88210	15	7	14	7	0.4	Transducin beta-like protein 3 OS=Mus musculus OX=10090 GN=Tbl3 PE=2 SV=1
SwissProt	MSH6_MOUSE	226	150989	29	5	22	4	0.12	DNA mismatch repair protein Msh6 OS=Mus musculus OX=10090 GN=Msh6 PE=1 SV=3
SwissProt	DDB1_MOUSE	226	126772	25	7	21	7	0.27	DNA damage-binding protein 1 OS=Mus musculus OX=10090 GN=Ddb1 PE=1 SV=2
SwissProt	GLCNE_MOUSE	226	79148	13	6	12	6	0.38	Bifunctional UDP-N-acetylglucosamine 2-epimerase/N-acetylmannosamine kinase OS=Mus musculus OX=10090 GN=Gne PE=1 SV=1
SwissProt	CDK6_MOUSE	226	37005	9	5	8	5	0.78	Cyclin-dependent kinase 6 OS=Mus musculus OX=10090 GN=Cdk6 PE=1 SV=2
SwissProt	KIF5A_MOUSE	225	116946	41	9	39	9	0.39	Kinesin heavy chain isoform 5A OS=Mus musculus OX=10090 GN=Kif5a PE=1 SV=3
SwissProt	FCSK_MOUSE	225	119191	7	5	6	4	0.15	L-fucose kinase OS=Mus musculus OX=10090 GN=Fcsk PE=1 SV=1
SwissProt	RPAP1_MOUSE	225	155172	18	7	16	7	0.21	RNA polymerase II-associated protein 1 OS=Mus musculus OX=10090 GN=Rpap1 PE=1 SV=2
SwissProt	UBP4_MOUSE	223	108274	18	8	17	7	0.32	Ubiquitin carboxyl-terminal hydrolase 4 OS=Mus musculus OX=10090 GN=Usp4 PE=1 SV=3
SwissProt	RBBP7_MOUSE	223	47760	9	6	7	4	0.43	Histone-binding protein RBBP7 OS=Mus musculus OX=10090 GN=Rbbp7 PE=1 SV=1
SwissProt	AAAS_MOUSE	221	59393	10	5	10	5	0.43	Aladin OS=Mus musculus OX=10090 GN=Aaas PE=1 SV=1
SwissProt	XPP3_MOUSE	221	56641	10	3	10	3	0.25	Xaa-Pro aminopeptidase 3 OS=Mus musculus OX=10090 GN=Xpnpep3 PE=1 SV=1
SwissProt	BCS1_MOUSE	221	47376	7	4	6	4	0.43	Mitochondrial chaperone BCS1 OS=Mus musculus OX=10090 GN=Bcs1l PE=1 SV=1
SwissProt	BIEA_MOUSE	221	33504	11	6	10	6	1.14	Biliverdin reductase A OS=Mus musculus OX=10090 GN=Blvra PE=1 SV=1
SwissProt	OTUD4_MOUSE	219	122979	20	6	19	6	0.23	OTU domain-containing protein 4 OS=Mus musculus OX=10090 GN=Otud4 PE=1 SV=1
SwissProt	ALBU_MOUSE	219	68648	15	5	10	2	0.13	Albumin OS=Mus musculus OX=10090 GN=Alb PE=1 SV=3
SwissProt	AAKB1_MOUSE	219	30289	9	5	7	5	1.01	5'-AMP-activated protein kinase subunit beta-1 OS=Mus musculus OX=10090 GN=Prkab1 PE=1 SV=2
SwissProt	K2C8_MOUSE	218	54531	14	9	9	5	0.48	Keratin, type II cytoskeletal 8 OS=Mus musculus OX=10090 GN=Krt8 PE=1 SV=4
SwissProt	ESYT2_MOUSE	218	94081	19	6	16	6	0.31	Extended synaptotagmin-2 OS=Mus musculus OX=10090 GN=Esyt2 PE=1 SV=1
SwissProt	RL5_MOUSE	218	34379	12	4	10	3	0.45	60S ribosomal protein L5 OS=Mus musculus OX=10090 GN=Rpl5 PE=1 SV=3
SwissProt	PDS5A_MOUSE	217	150232	29	4	26	4	0.12	Sister chromatid cohesion protein PDS5 homolog A OS=Mus musculus OX=10090 GN=Pds5a PE=1 SV=3
SwissProt	RS27A_MOUSE	217	17939	11	6	6	4	2.21	Ubiquitin-40S ribosomal protein S27a OS=Mus musculus OX=10090 GN=Rps27a PE=1 SV=2
SwissProt	WDR6_MOUSE	217	121820	13	10	11	8	0.32	WD repeat-containing protein 6 OS=Mus musculus OX=10090 GN=Wdr6 PE=1 SV=1
SwissProt	MA1A2_MOUSE	216	72825	16	6	14	6	0.42	Mannosyl-oligosaccharide 1,2-alpha-mannosidase IB OS=Mus musculus OX=10090 GN=Man1a2 PE=1 SV=1
SwissProt	MTCH2_MOUSE	216	33477	6	4	5	3	0.46	Mitochondrial carrier homolog 2 OS=Mus musculus OX=10090 GN=Mtch2 PE=1 SV=1
SwissProt	ACADM_MOUSE	215	46452	7	6	5	4	0.44	Medium-chain specific acyl-CoA dehydrogenase, mitochondrial OS=Mus musculus OX=10090 GN=Acadm PE=1 SV=1
SwissProt	TIM_MOUSE	214	137417	14	3	12	3	0.1	Protein timeless homolog OS=Mus musculus OX=10090 GN=Timeless PE=1 SV=3
SwissProt	ACACA_MOUSE	214	265088	19	5	18	5	0.08	Acetyl-CoA carboxylase 1 OS=Mus musculus OX=10090 GN=Acaca PE=1 SV=1
SwissProt	PCNA_MOUSE	214	28766	10	4	10	4	0.8	Proliferating cell nuclear antigen OS=Mus musculus OX=10090 GN=Pcna PE=1 SV=2
SwissProt	RL7_MOUSE	212	31400	20	7	14	7	1.57	60S ribosomal protein L7 OS=Mus musculus OX=10090 GN=Rpl7 PE=1 SV=2
SwissProt	RL1D1_MOUSE	212	50390	24	5	19	4	0.4	Ribosomal L1 domain-containing protein 1 OS=Mus musculus OX=10090 GN=Rsl1d1 PE=1 SV=1
SwissProt	MAT2B_MOUSE	211	37369	7	5	7	5	0.76	Methionine adenosyltransferase 2 subunit beta OS=Mus musculus OX=10090 GN=Mat2b PE=1 SV=1
SwissProt	RL13_MOUSE	210	24290	14	9	11	8	3.01	60S ribosomal protein L13 OS=Mus musculus OX=10090 GN=Rpl13 PE=1 SV=3
SwissProt	TRM1L_MOUSE	209	80810	13	2	12	1	0.05	TRMT1-like protein OS=Mus musculus OX=10090 GN=Trmt1l PE=1 SV=1
SwissProt	RSSA_MOUSE	209	32817	6	5	5	4	0.68	40S ribosomal protein SA OS=Mus musculus OX=10090 GN=Rpsa PE=1 SV=4
SwissProt	RU17_MOUSE	209	51961	13	9	9	7	0.78	U1 small nuclear ribonucleoprotein 70 kDa OS=Mus musculus OX=10090 GN=Snrnp70 PE=1 SV=2
SwissProt	B3GLT_MOUSE	208	55322	8	4	7	4	0.36	Beta-1,3-glucosyltransferase OS=Mus musculus OX=10090 GN=B3glct PE=1 SV=3
SwissProt	NUDT5_MOUSE	208	23969	8	5	7	5	1.41	ADP-sugar pyrophosphatase OS=Mus musculus OX=10090 GN=Nudt5 PE=1 SV=1
SwissProt	NPS3B_MOUSE	208	28290	7	3	6	3	0.57	Protein NipSnap homolog 3B OS=Mus musculus OX=10090 GN=Nipsnap3b PE=1 SV=1
SwissProt	GALT2_MOUSE	207	64473	12	5	12	5	0.39	Polypeptide N-acetylgalactosaminyltransferase 2 OS=Mus musculus OX=10090 GN=Galnt2 PE=1 SV=1
SwissProt	SFXN3_MOUSE	207	35384	9	4	9	4	0.61	Sideroflexin-3 OS=Mus musculus OX=10090 GN=Sfxn3 PE=1 SV=1
SwissProt	LIMS1_MOUSE	207	37215	8	5	7	5	0.77	LIM and senescent cell antigen-like-containing domain protein 1 OS=Mus musculus OX=10090 GN=Lims1 PE=1 SV=3
SwissProt	SAFB1_MOUSE	206	105040	20	9	14	4	0.18	Scaffold attachment factor B1 OS=Mus musculus OX=10090 GN=Safb PE=1 SV=2
SwissProt	TXTP_MOUSE	206	33910	14	5	9	5	0.87	Tricarboxylate transport protein, mitochondrial OS=Mus musculus OX=10090 GN=Slc25a1 PE=1 SV=1
SwissProt	IMPA2_MOUSE	206	31696	8	6	5	4	0.71	Inositol monophosphatase 2 OS=Mus musculus OX=10090 GN=Impa2 PE=1 SV=1
SwissProt	CPSF2_MOUSE	205	88327	14	4	13	3	0.16	Cleavage and polyadenylation specificity factor subunit 2 OS=Mus musculus OX=10090 GN=Cpsf2 PE=1 SV=1
SwissProt	K2C73_MOUSE	204	58875	22	10	17	8	0.79	Keratin, type II cytoskeletal 73 OS=Mus musculus OX=10090 GN=Krt73 PE=1 SV=1
SwissProt	DEGS1_MOUSE	204	38216	5	5	5	5	0.74	Sphingolipid delta(4)-desaturase DES1 OS=Mus musculus OX=10090 GN=Degs1 PE=1 SV=1
SwissProt	CDK13_MOUSE	203	164452	39	5	34	5	0.14	Cyclin-dependent kinase 13 OS=Mus musculus OX=10090 GN=Cdk13 PE=1 SV=3
SwissProt	RM10_MOUSE	202	29377	6	3	6	3	0.54	39S ribosomal protein L10, mitochondrial OS=Mus musculus OX=10090 GN=Mrpl10 PE=1 SV=2
SwissProt	ADPGK_MOUSE	201	53869	6	5	4	3	0.27	ADP-dependent glucokinase OS=Mus musculus OX=10090 GN=Adpgk PE=1 SV=2
SwissProt	C1QBP_MOUSE	201	30994	10	5	8	4	0.73	Complement component 1 Q subcomponent-binding protein, mitochondrial OS=Mus musculus OX=10090 GN=C1qbp PE=1 SV=1
SwissProt	AT2A2_MOUSE	200	114784	26	4	21	3	0.12	Sarcoplasmic/endoplasmic reticulum calcium ATPase 2 OS=Mus musculus OX=10090 GN=Atp2a2 PE=1 SV=2
SwissProt	RBM27_MOUSE	200	118479	23	6	19	4	0.16	RNA-binding protein 27 OS=Mus musculus OX=10090 GN=Rbm27 PE=1 SV=3
SwissProt	WDR11_MOUSE	200	135851	24	7	18	6	0.21	WD repeat-containing protein 11 OS=Mus musculus OX=10090 GN=Wdr11 PE=1 SV=1
SwissProt	CAZA1_MOUSE	200	32919	4	4	4	4	0.67	F-actin-capping protein subunit alpha-1 OS=Mus musculus OX=10090 GN=Capza1 PE=1 SV=4
SwissProt	RL15_MOUSE	200	24131	13	8	11	7	2.41	60S ribosomal protein L15 OS=Mus musculus OX=10090 GN=Rpl15 PE=1 SV=4
SwissProt	PP6R1_MOUSE	199	94468	8	6	8	6	0.31	Serine/threonine-protein phosphatase 6 regulatory subunit 1 OS=Mus musculus OX=10090 GN=Ppp6r1 PE=1 SV=1
SwissProt	INT3_MOUSE	199	117862	18	5	18	5	0.2	Integrator complex subunit 3 OS=Mus musculus OX=10090 GN=Ints3 PE=1 SV=2
SwissProt	FA5_MOUSE	199	247076	32	5	26	3	0.05	Coagulation factor V OS=Mus musculus OX=10090 GN=F5 PE=1 SV=1
SwissProt	OST48_MOUSE	199	48997	13	8	12	8	1.01	Dolichyl-diphosphooligosaccharide--protein glycosyltransferase 48 kDa subunit OS=Mus musculus OX=10090 GN=Ddost PE=1 SV=2
SwissProt	CCAR2_MOUSE	198	102938	17	8	15	8	0.39	Cell cycle and apoptosis regulator protein 2 OS=Mus musculus OX=10090 GN=Ccar2 PE=1 SV=2
SwissProt	MCCB_MOUSE	197	61340	13	3	13	3	0.23	Methylcrotonoyl-CoA carboxylase beta chain, mitochondrial OS=Mus musculus OX=10090 GN=Mccc2 PE=1 SV=1
SwissProt	MARE3_MOUSE	197	31946	9	4	9	4	0.7	Microtubule-associated protein RP/EB family member 3 OS=Mus musculus OX=10090 GN=Mapre3 PE=1 SV=1
SwissProt	SNRPA_MOUSE	195	31814	7	5	6	4	0.7	U1 small nuclear ribonucleoprotein A OS=Mus musculus OX=10090 GN=Snrpa PE=1 SV=3
SwissProt	KCAB2_MOUSE	195	40995	11	8	9	7	1.07	Voltage-gated potassium channel subunit beta-2 OS=Mus musculus OX=10090 GN=Kcnab2 PE=1 SV=1
SwissProt	LACTB_MOUSE	193	60667	20	4	15	4	0.32	Serine beta-lactamase-like protein LACTB, mitochondrial OS=Mus musculus OX=10090 GN=Lactb PE=1 SV=1
SwissProt	PQBP1_MOUSE	193	30579	7	6	7	6	1.3	Polyglutamine-binding protein 1 OS=Mus musculus OX=10090 GN=Pqbp1 PE=1 SV=1
SwissProt	IF2A_MOUSE	193	36085	10	5	9	4	0.6	Eukaryotic translation initiation factor 2 subunit 1 OS=Mus musculus OX=10090 GN=Eif2s1 PE=1 SV=3
SwissProt	UBR2_MOUSE	192	199026	16	9	14	8	0.19	E3 ubiquitin-protein ligase UBR2 OS=Mus musculus OX=10090 GN=Ubr2 PE=1 SV=2
SwissProt	QCR1_MOUSE	192	52818	9	5	9	5	0.5	Cytochrome b-c1 complex subunit 1, mitochondrial OS=Mus musculus OX=10090 GN=Uqcrc1 PE=1 SV=2
SwissProt	MYO1E_MOUSE	191	126738	23	8	20	8	0.31	Unconventional myosin-Ie OS=Mus musculus OX=10090 GN=Myo1e PE=1 SV=1
SwissProt	NCBP1_MOUSE	191	91868	13	5	13	5	0.26	Nuclear cap-binding protein subunit 1 OS=Mus musculus OX=10090 GN=Ncbp1 PE=1 SV=2
SwissProt	MARE2_MOUSE	191	36923	10	6	8	5	0.78	Microtubule-associated protein RP/EB family member 2 OS=Mus musculus OX=10090 GN=Mapre2 PE=1 SV=1
SwissProt	WAPL_MOUSE	189	133986	23	3	20	3	0.1	Wings apart-like protein homolog OS=Mus musculus OX=10090 GN=Wapl PE=1 SV=2
SwissProt	MOT1_MOUSE	188	53232	11	4	9	4	0.38	Monocarboxylate transporter 1 OS=Mus musculus OX=10090 GN=Slc16a1 PE=1 SV=1
SwissProt	MA2B2_MOUSE	188	115537	15	7	11	6	0.25	Epididymis-specific alpha-mannosidase OS=Mus musculus OX=10090 GN=Man2b2 PE=1 SV=2
SwissProt	6PGD_MOUSE	188	53213	13	4	12	3	0.27	6-phosphogluconate dehydrogenase, decarboxylating OS=Mus musculus OX=10090 GN=Pgd PE=1 SV=3
SwissProt	OTUB1_MOUSE	188	31250	6	5	6	5	0.97	Ubiquitin thioesterase OTUB1 OS=Mus musculus OX=10090 GN=Otub1 PE=1 SV=2
SwissProt	MTNA_MOUSE	187	39386	9	2	8	2	0.24	Methylthioribose-1-phosphate isomerase OS=Mus musculus OX=10090 GN=Mri1 PE=1 SV=1
SwissProt	K1C14_MOUSE	186	52834	11	7	10	6	0.62	Keratin, type I cytoskeletal 14 OS=Mus musculus OX=10090 GN=Krt14 PE=1 SV=2
SwissProt	CAF17_MOUSE	186	38375	6	3	6	3	0.39	Putative transferase CAF17 homolog, mitochondrial OS=Mus musculus OX=10090 GN=Iba57 PE=1 SV=1
SwissProt	ARBK1_MOUSE	185	79588	14	7	14	7	0.46	Beta-adrenergic receptor kinase 1 OS=Mus musculus OX=10090 GN=Grk2 PE=1 SV=2
SwissProt	CDC5L_MOUSE	185	92133	15	4	13	4	0.2	Cell division cycle 5-like protein OS=Mus musculus OX=10090 GN=Cdc5l PE=1 SV=2
SwissProt	WRIP1_MOUSE	184	71749	22	6	19	6	0.43	ATPase WRNIP1 OS=Mus musculus OX=10090 GN=Wrnip1 PE=1 SV=2
SwissProt	BDH_MOUSE	183	38274	11	3	10	3	0.39	D-beta-hydroxybutyrate dehydrogenase, mitochondrial OS=Mus musculus OX=10090 GN=Bdh1 PE=1 SV=2
SwissProt	DDX50_MOUSE	182	82125	13	4	9	2	0.11	ATP-dependent RNA helicase DDX50 OS=Mus musculus OX=10090 GN=Ddx50 PE=2 SV=1
SwissProt	PLD3_MOUSE	182	54354	5	5	5	5	0.48	5'-3' exonuclease PLD3 OS=Mus musculus OX=10090 GN=Pld3 PE=1 SV=1
SwissProt	NUCB2_MOUSE	182	50273	9	5	9	5	0.53	Nucleobindin-2 OS=Mus musculus OX=10090 GN=Nucb2 PE=1 SV=2
SwissProt	NU155_MOUSE	181	155019	14	4	12	4	0.12	Nuclear pore complex protein Nup155 OS=Mus musculus OX=10090 GN=Nup155 PE=1 SV=1
SwissProt	EZRI_MOUSE	181	69364	22	8	20	8	0.64	Ezrin OS=Mus musculus OX=10090 GN=Ezr PE=1 SV=3
SwissProt	C1GLC_MOUSE	181	36044	6	5	5	5	0.8	C1GALT1-specific chaperone 1 OS=Mus musculus OX=10090 GN=C1galt1c1 PE=2 SV=1
SwissProt	MAGT1_MOUSE	181	37944	6	4	6	4	0.56	Magnesium transporter protein 1 OS=Mus musculus OX=10090 GN=Magt1 PE=1 SV=1
SwissProt	CPSF5_MOUSE	181	26224	10	7	8	7	2.09	Cleavage and polyadenylation specificity factor subunit 5 OS=Mus musculus OX=10090 GN=Nudt21 PE=1 SV=1
SwissProt	PRC2C_MOUSE	180	310703	43	10	37	8	0.12	Protein PRRC2C OS=Mus musculus OX=10090 GN=Prrc2c PE=1 SV=3
SwissProt	MY18A_MOUSE	179	232611	46	7	40	6	0.12	Unconventional myosin-XVIIIa OS=Mus musculus OX=10090 GN=Myo18a PE=1 SV=2
SwissProt	S61A1_MOUSE	179	52231	8	4	7	3	0.28	Protein transport protein Sec61 subunit alpha isoform 1 OS=Mus musculus OX=10090 GN=Sec61a1 PE=1 SV=2
SwissProt	PPIL4_MOUSE	179	57195	8	6	8	6	0.56	Peptidyl-prolyl cis-trans isomerase-like 4 OS=Mus musculus OX=10090 GN=Ppil4 PE=1 SV=2
SwissProt	WDHD1_MOUSE	178	124176	22	6	20	6	0.23	WD repeat and HMG-box DNA-binding protein 1 OS=Mus musculus OX=10090 GN=Wdhd1 PE=1 SV=2
SwissProt	NU5M_MOUSE	178	68429	6	3	4	2	0.13	NADH-ubiquinone oxidoreductase chain 5 OS=Mus musculus OX=10090 GN=Mtnd5 PE=1 SV=3
SwissProt	NIPS2_MOUSE	178	32912	10	7	6	4	0.47	Protein NipSnap homolog 2 OS=Mus musculus OX=10090 GN=Nipsnap2 PE=1 SV=1
SwissProt	DDX17_MOUSE	177	72354	19	6	13	6	0.42	Probable ATP-dependent RNA helicase DDX17 OS=Mus musculus OX=10090 GN=Ddx17 PE=1 SV=1
SwissProt	TRMB_MOUSE	177	30584	4	2	3	1	0.15	tRNA (guanine-N(7)-)-methyltransferase OS=Mus musculus OX=10090 GN=Mettl1 PE=1 SV=1
SwissProt	MIC27_MOUSE	177	29242	9	5	8	5	1.06	MICOS complex subunit Mic27 OS=Mus musculus OX=10090 GN=Apool PE=1 SV=1
SwissProt	ABCB6_MOUSE	175	93711	9	5	9	5	0.26	ATP-binding cassette sub-family B member 6 OS=Mus musculus OX=10090 GN=Abcb6 PE=1 SV=1
SwissProt	YTHD2_MOUSE	175	62242	10	4	7	3	0.23	YTH domain-containing family protein 2 OS=Mus musculus OX=10090 GN=Ythdf2 PE=1 SV=1
SwissProt	PI42C_MOUSE	175	47306	11	4	9	4	0.43	Phosphatidylinositol 5-phosphate 4-kinase type-2 gamma OS=Mus musculus OX=10090 GN=Pip4k2c PE=1 SV=1
SwissProt	PSDE_MOUSE	175	34555	8	5	6	3	0.45	26S proteasome non-ATPase regulatory subunit 14 OS=Mus musculus OX=10090 GN=Psmd14 PE=1 SV=2
SwissProt	MIC19_MOUSE	175	26318	7	4	7	4	0.9	MICOS complex subunit Mic19 OS=Mus musculus OX=10090 GN=Chchd3 PE=1 SV=1
SwissProt	CLCC1_MOUSE	175	60582	7	3	6	3	0.24	Chloride channel CLIC-like protein 1 OS=Mus musculus OX=10090 GN=Clcc1 PE=1 SV=1
SwissProt	SURF4_MOUSE	174	30361	3	2	3	2	0.32	Surfeit locus protein 4 OS=Mus musculus OX=10090 GN=Surf4 PE=1 SV=1
SwissProt	COPB2_MOUSE	174	102384	12	5	11	5	0.23	Coatomer subunit beta' OS=Mus musculus OX=10090 GN=Copb2 PE=1 SV=2
SwissProt	CALU_MOUSE	174	37041	9	4	8	4	0.58	Calumenin OS=Mus musculus OX=10090 GN=Calu PE=1 SV=1
SwissProt	SYRC_MOUSE	173	75625	15	7	14	7	0.49	Arginine--tRNA ligase, cytoplasmic OS=Mus musculus OX=10090 GN=Rars1 PE=1 SV=2
SwissProt	EIF3I_MOUSE	173	36438	7	4	7	4	0.59	Eukaryotic translation initiation factor 3 subunit I OS=Mus musculus OX=10090 GN=Eif3i PE=1 SV=1
SwissProt	YLPM1_MOUSE	172	155032	10	5	9	4	0.12	YLP motif-containing protein 1 OS=Mus musculus OX=10090 GN=Ylpm1 PE=2 SV=2
SwissProt	RT02_MOUSE	172	32293	4	2	4	2	0.3	28S ribosomal protein S2, mitochondrial OS=Mus musculus OX=10090 GN=Mrps2 PE=1 SV=1
SwissProt	ALDOC_MOUSE	170	39370	7	5	7	5	0.71	Fructose-bisphosphate aldolase C OS=Mus musculus OX=10090 GN=Aldoc PE=1 SV=4
SwissProt	NAA40_MOUSE	170	27211	8	5	5	4	0.86	N-alpha-acetyltransferase 40 OS=Mus musculus OX=10090 GN=Naa40 PE=1 SV=1
SwissProt	1433E_MOUSE	170	29155	10	4	8	4	0.79	14-3-3 protein epsilon OS=Mus musculus OX=10090 GN=Ywhae PE=1 SV=1
SwissProt	PTBP3_MOUSE	169	56665	7	4	7	4	0.35	Polypyrimidine tract-binding protein 3 OS=Mus musculus OX=10090 GN=Ptbp3 PE=1 SV=1
SwissProt	PUM2_MOUSE	168	114243	7	5	7	5	0.21	Pumilio homolog 2 OS=Mus musculus OX=10090 GN=Pum2 PE=1 SV=2
SwissProt	SF3A2_MOUSE	168	49880	8	5	4	2	0.19	Splicing factor 3A subunit 2 OS=Mus musculus OX=10090 GN=Sf3a2 PE=1 SV=2
SwissProt	KC1A_MOUSE	168	38890	17	6	15	6	0.93	Casein kinase I isoform alpha OS=Mus musculus OX=10090 GN=Csnk1a1 PE=1 SV=2
SwissProt	DNM3A_MOUSE	167	101607	23	3	20	3	0.13	DNA (cytosine-5)-methyltransferase 3A OS=Mus musculus OX=10090 GN=Dnmt3a PE=1 SV=2
SwissProt	ARAP1_MOUSE	166	162174	18	7	18	7	0.2	Arf-GAP with Rho-GAP domain, ANK repeat and PH domain-containing protein 1 OS=Mus musculus OX=10090 GN=Arap1 PE=1 SV=2
SwissProt	PARP1_MOUSE	165	113028	37	6	26	5	0.21	Poly [ADP-ribose] polymerase 1 OS=Mus musculus OX=10090 GN=Parp1 PE=1 SV=3
SwissProt	SERB_MOUSE	165	25080	5	5	4	4	0.96	Phosphoserine phosphatase OS=Mus musculus OX=10090 GN=Psph PE=1 SV=1
SwissProt	ACSF3_MOUSE	164	65036	6	3	6	3	0.22	Malonate--CoA ligase ACSF3, mitochondrial OS=Mus musculus OX=10090 GN=Acsf3 PE=1 SV=2
SwissProt	KCC2D_MOUSE	164	56334	15	4	12	4	0.35	Calcium/calmodulin-dependent protein kinase type II subunit delta OS=Mus musculus OX=10090 GN=Camk2d PE=1 SV=1
SwissProt	TM9S3_MOUSE	164	67500	7	4	5	3	0.21	Transmembrane 9 superfamily member 3 OS=Mus musculus OX=10090 GN=Tm9sf3 PE=1 SV=1
SwissProt	FUBP2_MOUSE	162	76728	12	6	12	6	0.4	Far upstream element-binding protein 2 OS=Mus musculus OX=10090 GN=Khsrp PE=1 SV=2
SwissProt	EXOS6_MOUSE	162	28353	11	2	9	2	0.35	Exosome complex component MTR3 OS=Mus musculus OX=10090 GN=Exosc6 PE=1 SV=1
SwissProt	VRK1_MOUSE	162	49709	6	5	5	4	0.41	Serine/threonine-protein kinase VRK1 OS=Mus musculus OX=10090 GN=Vrk1 PE=1 SV=2
SwissProt	EI2BB_MOUSE	162	38873	8	4	7	3	0.39	Translation initiation factor eIF-2B subunit beta OS=Mus musculus OX=10090 GN=Eif2b2 PE=1 SV=1
SwissProt	ZCCHV_MOUSE	161	106619	18	5	12	5	0.22	Zinc finger CCCH-type antiviral protein 1 OS=Mus musculus OX=10090 GN=Zc3hav1 PE=1 SV=1
SwissProt	GTR1_MOUSE	161	53949	7	5	6	4	0.37	Solute carrier family 2, facilitated glucose transporter member 1 OS=Mus musculus OX=10090 GN=Slc2a1 PE=1 SV=4
SwissProt	THOC6_MOUSE	161	37291	7	6	7	6	0.98	THO complex subunit 6 homolog OS=Mus musculus OX=10090 GN=Thoc6 PE=1 SV=1
SwissProt	NCKP1_MOUSE	160	128700	16	4	13	3	0.1	Nck-associated protein 1 OS=Mus musculus OX=10090 GN=Nckap1 PE=1 SV=2
SwissProt	SRRM1_MOUSE	160	106798	53	9	43	7	0.32	Serine/arginine repetitive matrix protein 1 OS=Mus musculus OX=10090 GN=Srrm1 PE=1 SV=2
SwissProt	SMC1A_MOUSE	160	143146	37	9	32	8	0.27	Structural maintenance of chromosomes protein 1A OS=Mus musculus OX=10090 GN=Smc1a PE=1 SV=4
SwissProt	K1C42_MOUSE	159	50102	7	5	7	5	0.53	Keratin, type I cytoskeletal 42 OS=Mus musculus OX=10090 GN=Krt42 PE=1 SV=1
SwissProt	RBM26_MOUSE	159	114073	25	3	20	3	0.12	RNA-binding protein 26 OS=Mus musculus OX=10090 GN=Rbm26 PE=1 SV=2
SwissProt	LIMA1_MOUSE	159	84008	15	5	13	4	0.23	LIM domain and actin-binding protein 1 OS=Mus musculus OX=10090 GN=Lima1 PE=1 SV=3
SwissProt	PI42A_MOUSE	159	46122	12	4	11	4	0.45	Phosphatidylinositol 5-phosphate 4-kinase type-2 alpha OS=Mus musculus OX=10090 GN=Pip4k2a PE=1 SV=1
SwissProt	VATH_MOUSE	158	55819	10	4	10	4	0.36	V-type proton ATPase subunit H OS=Mus musculus OX=10090 GN=Atp6v1h PE=1 SV=1
SwissProt	NAF1_MOUSE	158	53213	7	5	6	5	0.49	H/ACA ribonucleoprotein complex non-core subunit NAF1 OS=Mus musculus OX=10090 GN=Naf1 PE=1 SV=2
SwissProt	PI3R4_MOUSE	157	152502	17	5	16	4	0.12	Phosphoinositide 3-kinase regulatory subunit 4 OS=Mus musculus OX=10090 GN=Pik3r4 PE=1 SV=3
SwissProt	NDUV1_MOUSE	157	50802	15	5	14	5	0.52	NADH dehydrogenase [ubiquinone] flavoprotein 1, mitochondrial OS=Mus musculus OX=10090 GN=Ndufv1 PE=1 SV=1
SwissProt	PP2AA_MOUSE	157	35585	7	4	6	4	0.61	Serine/threonine-protein phosphatase 2A catalytic subunit alpha isoform OS=Mus musculus OX=10090 GN=Ppp2ca PE=1 SV=1
SwissProt	ARSB_MOUSE	156	59609	8	5	7	4	0.33	Arylsulfatase B OS=Mus musculus OX=10090 GN=Arsb PE=1 SV=3
SwissProt	TUSC3_MOUSE	156	39523	6	5	5	4	0.54	Tumor suppressor candidate 3 OS=Mus musculus OX=10090 GN=Tusc3 PE=1 SV=1
SwissProt	RDH13_MOUSE	156	36441	8	5	7	4	0.59	Retinol dehydrogenase 13 OS=Mus musculus OX=10090 GN=Rdh13 PE=1 SV=1
SwissProt	NHRF1_MOUSE	156	38577	5	3	4	3	0.39	Na(+)/H(+) exchange regulatory cofactor NHE-RF1 OS=Mus musculus OX=10090 GN=Slc9a3r1 PE=1 SV=3
SwissProt	MOGS_MOUSE	155	91774	9	3	8	3	0.15	Mannosyl-oligosaccharide glucosidase OS=Mus musculus OX=10090 GN=Mogs PE=1 SV=1
SwissProt	ANX11_MOUSE	155	54045	4	3	3	2	0.17	Annexin A11 OS=Mus musculus OX=10090 GN=Anxa11 PE=1 SV=2
SwissProt	IVD_MOUSE	155	46296	10	4	8	3	0.32	Isovaleryl-CoA dehydrogenase, mitochondrial OS=Mus musculus OX=10090 GN=Ivd PE=1 SV=1
SwissProt	BRX1_MOUSE	155	41215	8	4	8	4	0.51	Ribosome biogenesis protein BRX1 homolog OS=Mus musculus OX=10090 GN=Brix1 PE=1 SV=3
SwissProt	GCN1_MOUSE	154	292834	51	7	45	7	0.11	eIF-2-alpha kinase activator GCN1 OS=Mus musculus OX=10090 GN=Gcn1 PE=1 SV=1
SwissProt	YTHD1_MOUSE	154	60841	12	3	7	2	0.15	YTH domain-containing family protein 1 OS=Mus musculus OX=10090 GN=Ythdf1 PE=1 SV=1
SwissProt	K1C15_MOUSE	154	49107	8	5	7	5	0.54	Keratin, type I cytoskeletal 15 OS=Mus musculus OX=10090 GN=Krt15 PE=1 SV=2
SwissProt	STT3A_MOUSE	153	80545	12	5	12	5	0.3	Dolichyl-diphosphooligosaccharide--protein glycosyltransferase subunit STT3A OS=Mus musculus OX=10090 GN=Stt3a PE=1 SV=1
SwissProt	RUVB1_MOUSE	153	50182	10	3	9	3	0.29	RuvB-like 1 OS=Mus musculus OX=10090 GN=Ruvbl1 PE=1 SV=1
SwissProt	ACOT8_MOUSE	153	35804	8	3	7	3	0.43	Acyl-coenzyme A thioesterase 8 OS=Mus musculus OX=10090 GN=Acot8 PE=1 SV=1
SwissProt	RELL1_MOUSE	153	29333	9	4	8	4	0.78	RELT-like protein 1 OS=Mus musculus OX=10090 GN=Rell1 PE=2 SV=2
SwissProt	CO3_MOUSE	153	186366	29	4	25	4	0.1	Complement C3 OS=Mus musculus OX=10090 GN=C3 PE=1 SV=3
SwissProt	TUT4_MOUSE	152	184532	40	3	33	3	0.07	Terminal uridylyltransferase 4 OS=Mus musculus OX=10090 GN=Tut4 PE=1 SV=2
SwissProt	COPG1_MOUSE	152	97450	14	4	13	4	0.19	Coatomer subunit gamma-1 OS=Mus musculus OX=10090 GN=Copg1 PE=1 SV=1
SwissProt	CDC16_MOUSE	152	71414	3	2	3	2	0.13	Cell division cycle protein 16 homolog OS=Mus musculus OX=10090 GN=Cdc16 PE=1 SV=1
SwissProt	RDH11_MOUSE	152	35125	5	4	5	4	0.62	Retinol dehydrogenase 11 OS=Mus musculus OX=10090 GN=Rdh11 PE=1 SV=2
SwissProt	PYGB_MOUSE	151	96668	9	5	9	5	0.25	Glycogen phosphorylase, brain form OS=Mus musculus OX=10090 GN=Pygb PE=1 SV=3
SwissProt	ELP1_MOUSE	149	149489	23	5	19	4	0.12	Elongator complex protein 1 OS=Mus musculus OX=10090 GN=Elp1 PE=1 SV=2
SwissProt	DKC1_MOUSE	149	57365	14	5	13	4	0.35	H/ACA ribonucleoprotein complex subunit DKC1 OS=Mus musculus OX=10090 GN=Dkc1 PE=1 SV=4
SwissProt	SMAP_MOUSE	149	20034	4	3	3	2	0.52	Small acidic protein OS=Mus musculus OX=10090 GN=Smap PE=1 SV=1
SwissProt	PGAP1_MOUSE	148	104511	11	3	8	2	0.09	GPI inositol-deacylase OS=Mus musculus OX=10090 GN=Pgap1 PE=1 SV=3
SwissProt	DNJA4_MOUSE	148	44873	14	2	11	1	0.1	DnaJ homolog subfamily A member 4 OS=Mus musculus OX=10090 GN=Dnaja4 PE=1 SV=1
SwissProt	TOP2B_MOUSE	147	181795	38	6	32	6	0.15	DNA topoisomerase 2-beta OS=Mus musculus OX=10090 GN=Top2b PE=1 SV=2
SwissProt	ARHG6_MOUSE	147	86996	20	7	16	6	0.34	Rho guanine nucleotide exchange factor 6 OS=Mus musculus OX=10090 GN=Arhgef6 PE=1 SV=1
SwissProt	TADBP_MOUSE	147	44519	5	3	5	3	0.33	TAR DNA-binding protein 43 OS=Mus musculus OX=10090 GN=Tardbp PE=1 SV=1
SwissProt	SRPK2_MOUSE	146	76709	10	4	8	3	0.18	SRSF protein kinase 2 OS=Mus musculus OX=10090 GN=Srpk2 PE=1 SV=2
SwissProt	K2C75_MOUSE	146	59704	12	6	11	6	0.53	Keratin, type II cytoskeletal 75 OS=Mus musculus OX=10090 GN=Krt75 PE=1 SV=1
SwissProt	CATB_MOUSE	146	37256	5	2	3	2	0.26	Cathepsin B OS=Mus musculus OX=10090 GN=Ctsb PE=1 SV=2
SwissProt	ANXA6_MOUSE	145	75837	11	2	11	2	0.12	Annexin A6 OS=Mus musculus OX=10090 GN=Anxa6 PE=1 SV=3
SwissProt	TITIN_MOUSE	145	3904053	608	26	511	24	0.03	Titin OS=Mus musculus OX=10090 GN=Ttn PE=1 SV=1
SwissProt	ISC2A_MOUSE	145	22403	6	3	3	3	0.76	Isochorismatase domain-containing protein 2A OS=Mus musculus OX=10090 GN=Isoc2a PE=1 SV=1
SwissProt	CREG1_MOUSE	145	24436	4	3	4	3	0.68	Protein CREG1 OS=Mus musculus OX=10090 GN=Creg1 PE=1 SV=1
SwissProt	PUM1_MOUSE	144	126541	13	5	13	5	0.18	Pumilio homolog 1 OS=Mus musculus OX=10090 GN=Pum1 PE=1 SV=2
SwissProt	TBL1X_MOUSE	144	56767	6	3	6	3	0.25	F-box-like/WD repeat-containing protein TBL1X OS=Mus musculus OX=10090 GN=Tbl1x PE=1 SV=2
SwissProt	MBD3_MOUSE	144	32148	7	3	5	3	0.48	Methyl-CpG-binding domain protein 3 OS=Mus musculus OX=10090 GN=Mbd3 PE=1 SV=1
SwissProt	RL18_MOUSE	144	21631	12	5	11	5	1.64	60S ribosomal protein L18 OS=Mus musculus OX=10090 GN=Rpl18 PE=1 SV=3
SwissProt	ADPRH_MOUSE	144	40042	6	5	6	5	0.7	[Protein ADP-ribosylarginine] hydrolase OS=Mus musculus OX=10090 GN=Adprh PE=1 SV=1
SwissProt	HCD2_MOUSE	144	27402	6	2	4	1	0.17	3-hydroxyacyl-CoA dehydrogenase type-2 OS=Mus musculus OX=10090 GN=Hsd17b10 PE=1 SV=4
SwissProt	RANB9_MOUSE	143	70967	8	3	8	3	0.2	Ran-binding protein 9 OS=Mus musculus OX=10090 GN=Ranbp9 PE=1 SV=1
SwissProt	ACAP1_MOUSE	143	81653	9	3	8	3	0.17	Arf-GAP with coiled-coil, ANK repeat and PH domain-containing protein 1 OS=Mus musculus OX=10090 GN=Acap1 PE=1 SV=1
SwissProt	MIC60_MOUSE	143	83848	18	4	15	4	0.23	MICOS complex subunit Mic60 OS=Mus musculus OX=10090 GN=Immt PE=1 SV=1
SwissProt	TWF2_MOUSE	143	39446	5	2	5	2	0.24	Twinfilin-2 OS=Mus musculus OX=10090 GN=Twf2 PE=1 SV=1
SwissProt	K1C13_MOUSE	142	47724	10	7	9	6	0.71	Keratin, type I cytoskeletal 13 OS=Mus musculus OX=10090 GN=Krt13 PE=1 SV=2
SwissProt	HS105_MOUSE	142	96346	15	5	13	5	0.25	Heat shock protein 105 kDa OS=Mus musculus OX=10090 GN=Hsph1 PE=1 SV=2
SwissProt	CPT1A_MOUSE	142	88195	13	5	10	5	0.27	Carnitine O-palmitoyltransferase 1, liver isoform OS=Mus musculus OX=10090 GN=Cpt1a PE=1 SV=4
SwissProt	P5CR1_MOUSE	142	32353	8	4	6	3	0.48	Pyrroline-5-carboxylate reductase 1, mitochondrial OS=Mus musculus OX=10090 GN=Pycr1 PE=1 SV=1
SwissProt	SDF2L_MOUSE	142	23634	15	3	9	3	0.71	Stromal cell-derived factor 2-like protein 1 OS=Mus musculus OX=10090 GN=Sdf2l1 PE=1 SV=2
SwissProt	PSMD2_MOUSE	141	100139	11	4	11	4	0.19	26S proteasome non-ATPase regulatory subunit 2 OS=Mus musculus OX=10090 GN=Psmd2 PE=1 SV=1
SwissProt	COX2_MOUSE	141	25959	4	4	4	4	0.92	Cytochrome c oxidase subunit 2 OS=Mus musculus OX=10090 GN=Mtco2 PE=1 SV=1
SwissProt	DHX36_MOUSE	140	113812	16	3	14	3	0.12	ATP-dependent DNA/RNA helicase DHX36 OS=Mus musculus OX=10090 GN=Dhx36 PE=1 SV=2
SwissProt	DNS2A_MOUSE	140	38786	5	4	4	3	0.39	Deoxyribonuclease-2-alpha OS=Mus musculus OX=10090 GN=Dnase2 PE=1 SV=1
SwissProt	NUBP2_MOUSE	139	29499	11	3	8	3	0.54	Cytosolic Fe-S cluster assembly factor NUBP2 OS=Mus musculus OX=10090 GN=Nubp2 PE=1 SV=1
SwissProt	BRD4_MOUSE	138	155798	18	5	18	5	0.15	Bromodomain-containing protein 4 OS=Mus musculus OX=10090 GN=Brd4 PE=1 SV=2
SwissProt	BIRC6_MOUSE	138	531833	59	5	48	5	0.04	Baculoviral IAP repeat-containing protein 6 OS=Mus musculus OX=10090 GN=Birc6 PE=1 SV=2
SwissProt	BAZ1A_MOUSE	138	178349	23	2	22	2	0.05	Bromodomain adjacent to zinc finger domain protein 1A OS=Mus musculus OX=10090 GN=Baz1a PE=1 SV=3
SwissProt	AAPK1_MOUSE	138	63889	15	5	14	5	0.4	5'-AMP-activated protein kinase catalytic subunit alpha-1 OS=Mus musculus OX=10090 GN=Prkaa1 PE=1 SV=2
SwissProt	RT18B_MOUSE	138	28684	8	3	6	2	0.34	28S ribosomal protein S18b, mitochondrial OS=Mus musculus OX=10090 GN=Mrps18b PE=1 SV=1
SwissProt	HS71A_MOUSE	137	70036	9	6	8	6	0.44	Heat shock 70 kDa protein 1A OS=Mus musculus OX=10090 GN=Hspa1a PE=1 SV=2
SwissProt	PLRG1_MOUSE	137	56902	14	7	12	7	0.69	Pleiotropic regulator 1 OS=Mus musculus OX=10090 GN=Plrg1 PE=1 SV=1
SwissProt	ABCF1_MOUSE	137	94887	16	4	14	4	0.2	ATP-binding cassette sub-family F member 1 OS=Mus musculus OX=10090 GN=Abcf1 PE=1 SV=1
SwissProt	ACD10_MOUSE	136	118903	18	3	17	3	0.11	Acyl-CoA dehydrogenase family member 10 OS=Mus musculus OX=10090 GN=Acad10 PE=1 SV=1
SwissProt	RM46_MOUSE	136	32112	7	3	6	3	0.49	39S ribosomal protein L46, mitochondrial OS=Mus musculus OX=10090 GN=Mrpl46 PE=1 SV=1
SwissProt	PAR16_MOUSE	136	36741	9	6	7	6	1	Protein mono-ADP-ribosyltransferase PARP16 OS=Mus musculus OX=10090 GN=Parp16 PE=1 SV=2
SwissProt	OXA1L_MOUSE	136	48189	8	3	8	3	0.3	Mitochondrial inner membrane protein OXA1L OS=Mus musculus OX=10090 GN=Oxa1l PE=1 SV=1
SwissProt	LARP7_MOUSE	136	64762	16	4	15	3	0.22	La-related protein 7 OS=Mus musculus OX=10090 GN=Larp7 PE=1 SV=2
SwissProt	SMCA2_MOUSE	135	180141	29	4	24	4	0.1	Probable global transcription activator SNF2L2 OS=Mus musculus OX=10090 GN=Smarca2 PE=1 SV=1
SwissProt	ZCCHL_MOUSE	135	32810	4	3	4	3	0.47	Zinc finger CCCH-type antiviral protein 1-like OS=Mus musculus OX=10090 GN=Zc3hav1l PE=2 SV=1
SwissProt	SKA1_MOUSE	135	29426	9	3	7	3	0.54	Spindle and kinetochore-associated protein 1 OS=Mus musculus OX=10090 GN=Ska1 PE=2 SV=2
SwissProt	GRHPR_MOUSE	135	35306	4	3	4	3	0.43	Glyoxylate reductase/hydroxypyruvate reductase OS=Mus musculus OX=10090 GN=Grhpr PE=1 SV=1
SwissProt	LCAP_MOUSE	134	117229	7	3	6	3	0.12	Leucyl-cystinyl aminopeptidase OS=Mus musculus OX=10090 GN=Lnpep PE=1 SV=1
SwissProt	AP1G1_MOUSE	134	91292	15	4	13	3	0.15	AP-1 complex subunit gamma-1 OS=Mus musculus OX=10090 GN=Ap1g1 PE=1 SV=3
SwissProt	CCDC6_MOUSE	134	52906	12	5	11	5	0.5	Coiled-coil domain-containing protein 6 OS=Mus musculus OX=10090 GN=Ccdc6 PE=1 SV=1
SwissProt	SCD4_MOUSE	134	41016	7	4	5	3	0.36	Stearoyl-CoA desaturase 4 OS=Mus musculus OX=10090 GN=Scd4 PE=1 SV=1
SwissProt	RENR_MOUSE	134	39067	4	2	4	2	0.24	Renin receptor OS=Mus musculus OX=10090 GN=Atp6ap2 PE=1 SV=2
SwissProt	BNI3L_MOUSE	134	23751	4	3	4	3	0.7	BCL2/adenovirus E1B 19 kDa protein-interacting protein 3-like OS=Mus musculus OX=10090 GN=Bnip3l PE=1 SV=1
SwissProt	COX1_MOUSE	133	56872	3	2	2	1	0.08	Cytochrome c oxidase subunit 1 OS=Mus musculus OX=10090 GN=Mtco1 PE=1 SV=2
SwissProt	1433T_MOUSE	133	27761	8	3	5	3	0.58	14-3-3 protein theta OS=Mus musculus OX=10090 GN=Ywhaq PE=1 SV=1
SwissProt	CCNC_MOUSE	133	33219	6	2	6	2	0.29	Cyclin-C OS=Mus musculus OX=10090 GN=Ccnc PE=2 SV=4
SwissProt	PTPRC_MOUSE	132	144746	10	2	10	2	0.06	Receptor-type tyrosine-protein phosphatase C OS=Mus musculus OX=10090 GN=Ptprc PE=1 SV=4
SwissProt	PDC6I_MOUSE	132	95964	15	4	12	3	0.14	Programmed cell death 6-interacting protein OS=Mus musculus OX=10090 GN=Pdcd6ip PE=1 SV=3
SwissProt	ILF3_MOUSE	132	95961	18	3	15	3	0.14	Interleukin enhancer-binding factor 3 OS=Mus musculus OX=10090 GN=Ilf3 PE=1 SV=2
SwissProt	CSK_MOUSE	132	50684	9	5	8	5	0.52	Tyrosine-protein kinase CSK OS=Mus musculus OX=10090 GN=Csk PE=1 SV=2
SwissProt	K2C74_MOUSE	132	54712	9	4	9	4	0.37	Keratin, type II cytoskeletal 74 OS=Mus musculus OX=10090 GN=Krt74 PE=3 SV=1
SwissProt	LDHC_MOUSE	131	35889	10	4	9	3	0.43	L-lactate dehydrogenase C chain OS=Mus musculus OX=10090 GN=Ldhc PE=1 SV=2
SwissProt	ZAP70_MOUSE	131	70066	13	4	13	4	0.28	Tyrosine-protein kinase ZAP-70 OS=Mus musculus OX=10090 GN=Zap70 PE=1 SV=3
SwissProt	PLGT2_MOUSE	131	57948	8	2	8	2	0.16	Protein O-glucosyltransferase 2 OS=Mus musculus OX=10090 GN=Poglut2 PE=1 SV=1
SwissProt	BRE1A_MOUSE	130	113450	23	4	16	3	0.12	E3 ubiquitin-protein ligase BRE1A OS=Mus musculus OX=10090 GN=Rnf20 PE=1 SV=2
SwissProt	SYIM_MOUSE	130	112732	11	2	10	2	0.08	Isoleucine--tRNA ligase, mitochondrial OS=Mus musculus OX=10090 GN=Iars2 PE=1 SV=1
SwissProt	COPB_MOUSE	130	106998	24	5	21	5	0.22	Coatomer subunit beta OS=Mus musculus OX=10090 GN=Copb1 PE=1 SV=1
SwissProt	LAP2A_MOUSE	130	75122	19	5	14	4	0.26	Lamina-associated polypeptide 2, isoforms alpha/zeta OS=Mus musculus OX=10090 GN=Tmpo PE=1 SV=4
SwissProt	1433Z_MOUSE	130	27754	10	4	7	4	0.84	14-3-3 protein zeta/delta OS=Mus musculus OX=10090 GN=Ywhaz PE=1 SV=1
SwissProt	LSM12_MOUSE	130	21687	3	1	3	1	0.21	Protein LSM12 homolog OS=Mus musculus OX=10090 GN=Lsm12 PE=1 SV=1
SwissProt	PIGX_MOUSE	130	28626	3	2	3	2	0.34	Phosphatidylinositol-glycan biosynthesis class X protein OS=Mus musculus OX=10090 GN=Pigx PE=2 SV=2
SwissProt	UBC_MOUSE	129	82499	11	4	9	3	0.17	Polyubiquitin-C OS=Mus musculus OX=10090 GN=Ubc PE=1 SV=2
SwissProt	PABP1_MOUSE	129	70626	12	4	12	4	0.27	Polyadenylate-binding protein 1 OS=Mus musculus OX=10090 GN=Pabpc1 PE=1 SV=2
SwissProt	RRAGC_MOUSE	129	44093	8	3	8	3	0.34	Ras-related GTP-binding protein C OS=Mus musculus OX=10090 GN=Rragc PE=1 SV=1
SwissProt	PRDX3_MOUSE	129	28109	8	4	8	4	0.83	Thioredoxin-dependent peroxide reductase, mitochondrial OS=Mus musculus OX=10090 GN=Prdx3 PE=1 SV=1
SwissProt	PLEC_MOUSE	128	533861	88	3	81	3	0.02	Plectin OS=Mus musculus OX=10090 GN=Plec PE=1 SV=3
SwissProt	RRP12_MOUSE	128	143041	22	4	20	4	0.13	RRP12-like protein OS=Mus musculus OX=10090 GN=Rrp12 PE=1 SV=1
SwissProt	PPP6_MOUSE	128	35136	6	4	6	4	0.62	Serine/threonine-protein phosphatase 6 catalytic subunit OS=Mus musculus OX=10090 GN=Ppp6c PE=1 SV=1
SwissProt	UPP_MOUSE	128	34256	3	2	3	2	0.28	Uracil phosphoribosyltransferase homolog OS=Mus musculus OX=10090 GN=Uprt PE=1 SV=1
SwissProt	NUBP1_MOUSE	128	34063	5	3	4	3	0.45	Cytosolic Fe-S cluster assembly factor NUBP1 OS=Mus musculus OX=10090 GN=Nubp1 PE=1 SV=1
SwissProt	WDR43_MOUSE	127	75334	16	4	13	4	0.25	WD repeat-containing protein 43 OS=Mus musculus OX=10090 GN=Wdr43 PE=1 SV=2
SwissProt	RBM12_MOUSE	127	102730	14	6	13	6	0.28	RNA-binding protein 12 OS=Mus musculus OX=10090 GN=Rbm12 PE=1 SV=3
SwissProt	DCP1A_MOUSE	127	65178	9	2	6	2	0.14	mRNA-decapping enzyme 1A OS=Mus musculus OX=10090 GN=Dcp1a PE=1 SV=1
SwissProt	SELB_MOUSE	127	63498	24	2	18	2	0.14	Selenocysteine-specific elongation factor OS=Mus musculus OX=10090 GN=Eefsec PE=1 SV=2
SwissProt	SPCS2_MOUSE	127	24962	5	1	5	1	0.18	Signal peptidase complex subunit 2 OS=Mus musculus OX=10090 GN=Spcs2 PE=1 SV=1
SwissProt	KIF2A_MOUSE	126	79707	14	5	14	5	0.31	Kinesin-like protein KIF2A OS=Mus musculus OX=10090 GN=Kif2a PE=1 SV=2
SwissProt	ARHG7_MOUSE	125	96995	15	5	13	4	0.19	Rho guanine nucleotide exchange factor 7 OS=Mus musculus OX=10090 GN=Arhgef7 PE=1 SV=2
SwissProt	STING_MOUSE	125	42802	8	3	7	3	0.35	Stimulator of interferon genes protein OS=Mus musculus OX=10090 GN=Sting1 PE=1 SV=2
SwissProt	ODPB_MOUSE	125	38912	5	5	5	5	0.72	Pyruvate dehydrogenase E1 component subunit beta, mitochondrial OS=Mus musculus OX=10090 GN=Pdhb PE=1 SV=1
SwissProt	CNN2_MOUSE	125	33134	4	1	4	1	0.14	Calponin-2 OS=Mus musculus OX=10090 GN=Cnn2 PE=1 SV=1
SwissProt	DLG1_MOUSE	124	100058	11	2	10	2	0.09	Disks large homolog 1 OS=Mus musculus OX=10090 GN=Dlg1 PE=1 SV=1
SwissProt	DHRS1_MOUSE	124	33983	9	2	9	2	0.28	Dehydrogenase/reductase SDR family member 1 OS=Mus musculus OX=10090 GN=Dhrs1 PE=1 SV=1
SwissProt	NDUBA_MOUSE	124	21010	2	1	1	1	0.22	NADH dehydrogenase [ubiquinone] 1 beta subcomplex subunit 10 OS=Mus musculus OX=10090 GN=Ndufb10 PE=1 SV=3
SwissProt	RPR1A_MOUSE	123	35679	12	2	4	2	0.27	Regulation of nuclear pre-mRNA domain-containing protein 1A OS=Mus musculus OX=10090 GN=Rprd1a PE=1 SV=1
SwissProt	DYN2_MOUSE	122	98084	11	3	11	3	0.14	Dynamin-2 OS=Mus musculus OX=10090 GN=Dnm2 PE=1 SV=2
SwissProt	RHG30_MOUSE	122	120040	13	5	10	4	0.2	Rho GTPase-activating protein 30 OS=Mus musculus OX=10090 GN=Arhgap30 PE=1 SV=3
SwissProt	CAZA2_MOUSE	122	32947	2	2	2	2	0.29	F-actin-capping protein subunit alpha-2 OS=Mus musculus OX=10090 GN=Capza2 PE=1 SV=3
SwissProt	GTPB1_MOUSE	121	72255	21	2	15	2	0.13	GTP-binding protein 1 OS=Mus musculus OX=10090 GN=Gtpbp1 PE=1 SV=2
SwissProt	PIGT_MOUSE	121	65663	15	5	9	4	0.38	GPI transamidase component PIG-T OS=Mus musculus OX=10090 GN=Pigt PE=1 SV=2
SwissProt	PEX14_MOUSE	121	41183	6	2	5	2	0.23	Peroxisomal membrane protein PEX14 OS=Mus musculus OX=10090 GN=Pex14 PE=1 SV=1
SwissProt	U2AF4_MOUSE	121	25819	3	2	3	2	0.39	Splicing factor U2AF 26 kDa subunit OS=Mus musculus OX=10090 GN=U2af1l4 PE=1 SV=1
SwissProt	TIM29_MOUSE	121	29397	4	4	4	4	0.78	Mitochondrial import inner membrane translocase subunit Tim29 OS=Mus musculus OX=10090 GN=Timm29 PE=1 SV=1
SwissProt	GALT7_MOUSE	120	75371	7	2	5	1	0.06	N-acetylgalactosaminyltransferase 7 OS=Mus musculus OX=10090 GN=Galnt7 PE=1 SV=2
SwissProt	VP26B_MOUSE	120	39100	9	4	9	4	0.54	Vacuolar protein sorting-associated protein 26B OS=Mus musculus OX=10090 GN=Vps26b PE=1 SV=1
SwissProt	MDHM_MOUSE	120	35589	11	1	10	1	0.13	Malate dehydrogenase, mitochondrial OS=Mus musculus OX=10090 GN=Mdh2 PE=1 SV=3
SwissProt	BIG2_MOUSE	119	202110	26	3	23	3	0.07	Brefeldin A-inhibited guanine nucleotide-exchange protein 2 OS=Mus musculus OX=10090 GN=Arfgef2 PE=1 SV=1
SwissProt	RPTOR_MOUSE	119	149375	7	1	6	1	0.03	Regulatory-associated protein of mTOR OS=Mus musculus OX=10090 GN=Rptor PE=1 SV=1
SwissProt	PDLI5_MOUSE	119	63259	13	4	10	3	0.22	PDZ and LIM domain protein 5 OS=Mus musculus OX=10090 GN=Pdlim5 PE=1 SV=4
SwissProt	LC7L3_MOUSE	119	51419	5	1	4	1	0.09	Luc7-like protein 3 OS=Mus musculus OX=10090 GN=Luc7l3 PE=1 SV=1
SwissProt	K22O_MOUSE	119	62806	14	5	11	5	0.4	Keratin, type II cytoskeletal 2 oral OS=Mus musculus OX=10090 GN=Krt76 PE=1 SV=1
SwissProt	LRC8D_MOUSE	118	98050	17	2	16	2	0.09	Volume-regulated anion channel subunit LRRC8D OS=Mus musculus OX=10090 GN=Lrrc8d PE=1 SV=1
SwissProt	AP3B1_MOUSE	118	122664	22	2	22	2	0.07	AP-3 complex subunit beta-1 OS=Mus musculus OX=10090 GN=Ap3b1 PE=1 SV=2
SwissProt	RFC5_MOUSE	118	38072	9	4	9	4	0.56	Replication factor C subunit 5 OS=Mus musculus OX=10090 GN=Rfc5 PE=1 SV=1
SwissProt	SURF1_MOUSE	118	34776	8	1	8	1	0.13	Surfeit locus protein 1 OS=Mus musculus OX=10090 GN=Surf1 PE=1 SV=3
SwissProt	LPXN_MOUSE	118	43450	7	4	5	3	0.34	Leupaxin OS=Mus musculus OX=10090 GN=Lpxn PE=1 SV=2
SwissProt	EIF3B_MOUSE	117	91313	9	4	9	4	0.21	Eukaryotic translation initiation factor 3 subunit B OS=Mus musculus OX=10090 GN=Eif3b PE=1 SV=1
SwissProt	IQGA1_MOUSE	117	188624	27	6	25	4	0.1	Ras GTPase-activating-like protein IQGAP1 OS=Mus musculus OX=10090 GN=Iqgap1 PE=1 SV=2
SwissProt	ADT4_MOUSE	116	35235	15	5	13	5	0.83	ADP/ATP translocase 4 OS=Mus musculus OX=10090 GN=Slc25a31 PE=1 SV=1
SwissProt	KS6A5_MOUSE	116	96523	13	3	12	3	0.14	Ribosomal protein S6 kinase alpha-5 OS=Mus musculus OX=10090 GN=Rps6ka5 PE=1 SV=2
SwissProt	ANK3_MOUSE	116	213929	21	2	20	2	0.04	Ankyrin-3 OS=Mus musculus OX=10090 GN=Ank3 PE=1 SV=1
SwissProt	TLE3_MOUSE	116	83394	11	3	9	3	0.17	Transducin-like enhancer protein 3 OS=Mus musculus OX=10090 GN=Tle3 PE=1 SV=3
SwissProt	K2C4_MOUSE	116	56248	16	6	14	6	0.58	Keratin, type II cytoskeletal 4 OS=Mus musculus OX=10090 GN=Krt4 PE=1 SV=2
SwissProt	DUS4L_MOUSE	116	36596	4	1	3	1	0.12	tRNA-dihydrouridine(20a/20b) synthase [NAD(P)+]-like OS=Mus musculus OX=10090 GN=Dus4l PE=2 SV=1
SwissProt	ITM2B_MOUSE	116	30240	9	4	7	3	0.75	Integral membrane protein 2B OS=Mus musculus OX=10090 GN=Itm2b PE=1 SV=1
SwissProt	TCPR1_MOUSE	115	130184	11	1	11	1	0.03	Tectonin beta-propeller repeat-containing protein 1 OS=Mus musculus OX=10090 GN=Tecpr1 PE=1 SV=1
SwissProt	CWC22_MOUSE	115	104709	14	6	14	6	0.28	Pre-mRNA-splicing factor CWC22 homolog OS=Mus musculus OX=10090 GN=Cwc22 PE=1 SV=1
SwissProt	ITIH2_MOUSE	115	105861	16	3	15	3	0.13	Inter-alpha-trypsin inhibitor heavy chain H2 OS=Mus musculus OX=10090 GN=Itih2 PE=1 SV=1
SwissProt	ABCF2_MOUSE	115	71736	7	4	6	3	0.2	ATP-binding cassette sub-family F member 2 OS=Mus musculus OX=10090 GN=Abcf2 PE=1 SV=1
SwissProt	SEPT9_MOUSE	115	65534	30	4	18	4	0.3	Septin-9 OS=Mus musculus OX=10090 GN=Septin9 PE=1 SV=1
SwissProt	TOX3_MOUSE	115	63134	8	2	7	2	0.14	TOX high mobility group box family member 3 OS=Mus musculus OX=10090 GN=Tox3 PE=1 SV=1
SwissProt	SAHH_MOUSE	115	47657	12	5	10	5	0.56	Adenosylhomocysteinase OS=Mus musculus OX=10090 GN=Ahcy PE=1 SV=3
SwissProt	ANXA7_MOUSE	115	49893	7	3	6	3	0.29	Annexin A7 OS=Mus musculus OX=10090 GN=Anxa7 PE=1 SV=2
SwissProt	NOL8_MOUSE	114	128556	26	3	22	3	0.11	Nucleolar protein 8 OS=Mus musculus OX=10090 GN=Nol8 PE=1 SV=2
SwissProt	SC24A_MOUSE	114	118707	10	4	9	3	0.11	Protein transport protein Sec24A OS=Mus musculus OX=10090 GN=Sec24a PE=1 SV=1
SwissProt	EBP_MOUSE	114	26198	1	1	1	1	0.17	3-beta-hydroxysteroid-Delta(8),Delta(7)-isomerase OS=Mus musculus OX=10090 GN=Ebp PE=1 SV=3
SwissProt	WASC4_MOUSE	114	136283	15	2	13	2	0.06	WASH complex subunit 4 OS=Mus musculus OX=10090 GN=Washc4 PE=1 SV=2
SwissProt	HD_MOUSE	113	344471	34	4	32	3	0.04	Huntingtin OS=Mus musculus OX=10090 GN=Htt PE=1 SV=2
SwissProt	TM177_MOUSE	113	34046	3	1	3	1	0.13	Transmembrane protein 177 OS=Mus musculus OX=10090 GN=Tmem177 PE=1 SV=1
SwissProt	GIT2_MOUSE	112	78717	11	5	9	5	0.31	ARF GTPase-activating protein GIT2 OS=Mus musculus OX=10090 GN=Git2 PE=1 SV=2
SwissProt	DCTN1_MOUSE	112	141588	21	6	16	3	0.09	Dynactin subunit 1 OS=Mus musculus OX=10090 GN=Dctn1 PE=1 SV=3
SwissProt	AT5G3_MOUSE	112	14736	5	5	2	2	1.33	ATP synthase F(0) complex subunit C3, mitochondrial OS=Mus musculus OX=10090 GN=Atp5mc3 PE=1 SV=1
SwissProt	CE170_MOUSE	112	174944	29	4	28	4	0.1	Centrosomal protein of 170 kDa OS=Mus musculus OX=10090 GN=Cep170 PE=1 SV=2
SwissProt	ZCHC8_MOUSE	112	77977	6	3	5	3	0.18	Zinc finger CCHC domain-containing protein 8 OS=Mus musculus OX=10090 GN=Zcchc8 PE=1 SV=3
SwissProt	SCAF4_MOUSE	111	128974	9	6	7	5	0.18	SR-related and CTD-associated factor 4 OS=Mus musculus OX=10090 GN=Scaf4 PE=1 SV=1
SwissProt	MCAT_MOUSE	111	33005	6	4	6	4	0.67	Mitochondrial carnitine/acylcarnitine carrier protein OS=Mus musculus OX=10090 GN=Slc25a20 PE=1 SV=1
SwissProt	RLA0_MOUSE	111	34195	7	2	7	2	0.28	60S acidic ribosomal protein P0 OS=Mus musculus OX=10090 GN=Rplp0 PE=1 SV=3
SwissProt	ANXA5_MOUSE	111	35730	11	1	9	1	0.13	Annexin A5 OS=Mus musculus OX=10090 GN=Anxa5 PE=1 SV=1
SwissProt	RT15_MOUSE	111	29445	8	3	7	3	0.54	28S ribosomal protein S15, mitochondrial OS=Mus musculus OX=10090 GN=Mrps15 PE=1 SV=2
SwissProt	SYMPK_MOUSE	110	142530	23	4	21	4	0.13	Symplekin OS=Mus musculus OX=10090 GN=Sympk PE=1 SV=2
SwissProt	P52K_MOUSE	110	86966	9	2	9	2	0.1	52 kDa repressor of the inhibitor of the protein kinase OS=Mus musculus OX=10090 GN=Thap12 PE=2 SV=2
SwissProt	HXK1_MOUSE	110	108234	25	2	21	2	0.08	Hexokinase-1 OS=Mus musculus OX=10090 GN=Hk1 PE=1 SV=3
SwissProt	CSTF2_MOUSE	110	61302	13	4	12	4	0.32	Cleavage stimulation factor subunit 2 OS=Mus musculus OX=10090 GN=Cstf2 PE=1 SV=2
SwissProt	SOAT1_MOUSE	109	63757	3	2	3	2	0.14	Sterol O-acyltransferase 1 OS=Mus musculus OX=10090 GN=Soat1 PE=1 SV=2
SwissProt	CDK5_MOUSE	109	33267	5	4	5	4	0.66	Cyclin-dependent-like kinase 5 OS=Mus musculus OX=10090 GN=Cdk5 PE=1 SV=1
SwissProt	TSNAX_MOUSE	109	32906	6	1	6	1	0.14	Translin-associated protein X OS=Mus musculus OX=10090 GN=Tsnax PE=1 SV=1
SwissProt	RASF5_MOUSE	109	46684	7	1	7	1	0.1	Ras association domain-containing protein 5 OS=Mus musculus OX=10090 GN=Rassf5 PE=1 SV=1
SwissProt	METK2_MOUSE	108	43661	10	3	9	3	0.34	S-adenosylmethionine synthase isoform type-2 OS=Mus musculus OX=10090 GN=Mat2a PE=1 SV=2
SwissProt	THG1_MOUSE	108	34949	6	4	5	3	0.44	Probable tRNA(His) guanylyltransferase OS=Mus musculus OX=10090 GN=Thg1l PE=1 SV=1
SwissProt	TAOK1_MOUSE	107	115977	17	7	17	7	0.29	Serine/threonine-protein kinase TAO1 OS=Mus musculus OX=10090 GN=Taok1 PE=1 SV=1
SwissProt	HDAC6_MOUSE	107	125706	12	2	10	2	0.07	Histone deacetylase 6 OS=Mus musculus OX=10090 GN=Hdac6 PE=1 SV=3
SwissProt	ANO10_MOUSE	107	76138	5	3	5	3	0.18	Anoctamin-10 OS=Mus musculus OX=10090 GN=Ano10 PE=1 SV=1
SwissProt	CRNL1_MOUSE	107	83363	17	5	13	2	0.11	Crooked neck-like protein 1 OS=Mus musculus OX=10090 GN=Crnkl1 PE=1 SV=1
SwissProt	CCNK_MOUSE	107	61324	9	2	9	2	0.15	Cyclin-K OS=Mus musculus OX=10090 GN=Ccnk PE=1 SV=3
SwissProt	FABD_MOUSE	107	41901	6	2	5	2	0.23	Malonyl-CoA-acyl carrier protein transacylase, mitochondrial OS=Mus musculus OX=10090 GN=Mcat PE=1 SV=3
SwissProt	HA1B_MOUSE	107	41276	8	4	8	4	0.51	H-2 class I histocompatibility antigen, K-B alpha chain OS=Mus musculus OX=10090 GN=H2-K1 PE=1 SV=1
SwissProt	SF3B4_MOUSE	107	44327	2	1	2	1	0.1	Splicing factor 3B subunit 4 OS=Mus musculus OX=10090 GN=Sf3b4 PE=1 SV=1
SwissProt	TM9S1_MOUSE	107	68883	5	3	5	3	0.2	Transmembrane 9 superfamily member 1 OS=Mus musculus OX=10090 GN=Tm9sf1 PE=2 SV=2
SwissProt	ELP2_MOUSE	106	93034	6	1	4	1	0.05	Elongator complex protein 2 OS=Mus musculus OX=10090 GN=Elp2 PE=1 SV=1
SwissProt	NSMA3_MOUSE	106	93216	7	3	6	3	0.15	Sphingomyelin phosphodiesterase 4 OS=Mus musculus OX=10090 GN=Smpd4 PE=1 SV=2
SwissProt	CLAP1_MOUSE	106	169123	20	2	20	2	0.05	CLIP-associating protein 1 OS=Mus musculus OX=10090 GN=Clasp1 PE=1 SV=2
SwissProt	GLO2_MOUSE	106	34062	4	2	4	2	0.28	Hydroxyacylglutathione hydrolase, mitochondrial OS=Mus musculus OX=10090 GN=Hagh PE=1 SV=2
SwissProt	ITPR2_MOUSE	105	307278	28	2	25	2	0.03	Inositol 1,4,5-trisphosphate receptor type 2 OS=Mus musculus OX=10090 GN=Itpr2 PE=1 SV=4
SwissProt	GID8_MOUSE	105	26762	2	2	1	1	0.17	Glucose-induced degradation protein 8 homolog OS=Mus musculus OX=10090 GN=Gid8 PE=1 SV=1
SwissProt	BAG3_MOUSE	104	61822	13	2	9	2	0.15	BAG family molecular chaperone regulator 3 OS=Mus musculus OX=10090 GN=Bag3 PE=1 SV=2
SwissProt	NOC4L_MOUSE	104	58638	6	3	5	3	0.24	Nucleolar complex protein 4 homolog OS=Mus musculus OX=10090 GN=Noc4l PE=2 SV=1
SwissProt	G3BP2_MOUSE	104	54055	8	1	7	1	0.08	Ras GTPase-activating protein-binding protein 2 OS=Mus musculus OX=10090 GN=G3bp2 PE=1 SV=2
SwissProt	NAGAB_MOUSE	104	47204	4	2	4	2	0.2	Alpha-N-acetylgalactosaminidase OS=Mus musculus OX=10090 GN=Naga PE=1 SV=2
SwissProt	PSMD9_MOUSE	104	24705	5	2	5	2	0.41	26S proteasome non-ATPase regulatory subunit 9 OS=Mus musculus OX=10090 GN=Psmd9 PE=1 SV=1
SwissProt	GET4_MOUSE	104	36502	2	2	2	2	0.26	Golgi to ER traffic protein 4 homolog OS=Mus musculus OX=10090 GN=Get4 PE=1 SV=2
SwissProt	LDHB_MOUSE	103	36549	6	2	6	2	0.26	L-lactate dehydrogenase B chain OS=Mus musculus OX=10090 GN=Ldhb PE=1 SV=2
SwissProt	TBB4A_MOUSE	103	49554	5	2	5	2	0.19	Tubulin beta-4A chain OS=Mus musculus OX=10090 GN=Tubb4a PE=1 SV=3
SwissProt	CTDP1_MOUSE	103	104490	9	2	8	2	0.09	RNA polymerase II subunit A C-terminal domain phosphatase OS=Mus musculus OX=10090 GN=Ctdp1 PE=1 SV=1
SwissProt	DAAF5_MOUSE	103	93791	11	2	10	2	0.1	Dynein axonemal assembly factor 5 OS=Mus musculus OX=10090 GN=Dnaaf5 PE=1 SV=1
SwissProt	INT14_MOUSE	103	57200	6	3	6	3	0.25	Integrator complex subunit 14 OS=Mus musculus OX=10090 GN=Ints14 PE=1 SV=1
SwissProt	UGPA_MOUSE	103	56944	6	1	6	1	0.08	UTP--glucose-1-phosphate uridylyltransferase OS=Mus musculus OX=10090 GN=Ugp2 PE=1 SV=3
SwissProt	RSMN_MOUSE	103	24598	5	3	5	3	0.67	Small nuclear ribonucleoprotein-associated protein N OS=Mus musculus OX=10090 GN=Snrpn PE=1 SV=1
SwissProt	EI2BE_MOUSE	102	80036	7	3	7	3	0.17	Translation initiation factor eIF-2B subunit epsilon OS=Mus musculus OX=10090 GN=Eif2b5 PE=1 SV=1
SwissProt	FCHO1_MOUSE	102	95062	9	1	8	1	0.05	F-BAR domain only protein 1 OS=Mus musculus OX=10090 GN=Fcho1 PE=1 SV=2
SwissProt	MITOK_MOUSE	102	45104	7	2	7	2	0.21	Mitochondrial potassium channel OS=Mus musculus OX=10090 GN=Ccdc51 PE=1 SV=1
SwissProt	ECHD1_MOUSE	102	35444	12	4	9	4	0.61	Ethylmalonyl-CoA decarboxylase OS=Mus musculus OX=10090 GN=Echdc1 PE=1 SV=2
SwissProt	UBP19_MOUSE	101	150454	17	3	13	3	0.09	Ubiquitin carboxyl-terminal hydrolase 19 OS=Mus musculus OX=10090 GN=Usp19 PE=1 SV=1
SwissProt	GRSF1_MOUSE	101	53043	4	1	4	1	0.08	G-rich sequence factor 1 OS=Mus musculus OX=10090 GN=Grsf1 PE=1 SV=2
SwissProt	ECHB_MOUSE	101	51353	16	4	10	3	0.28	Trifunctional enzyme subunit beta, mitochondrial OS=Mus musculus OX=10090 GN=Hadhb PE=1 SV=1
SwissProt	MLEC_MOUSE	101	32322	5	2	5	2	0.3	Malectin OS=Mus musculus OX=10090 GN=Mlec PE=1 SV=2
SwissProt	NAA10_MOUSE	101	26503	7	2	6	2	0.38	N-alpha-acetyltransferase 10 OS=Mus musculus OX=10090 GN=Naa10 PE=1 SV=1
SwissProt	CO3A1_MOUSE	101	138858	15	1	13	1	0.03	Collagen alpha-1(III) chain OS=Mus musculus OX=10090 GN=Col3a1 PE=1 SV=4
SwissProt	F120A_MOUSE	100	121569	10	3	9	3	0.11	Constitutive coactivator of PPAR-gamma-like protein 1 OS=Mus musculus OX=10090 GN=FAM120A PE=1 SV=2
SwissProt	TBCD4_MOUSE	100	147358	17	1	17	1	0.03	TBC1 domain family member 4 OS=Mus musculus OX=10090 GN=Tbc1d4 PE=1 SV=2
SwissProt	MTMRC_MOUSE	100	85462	14	3	13	3	0.16	Myotubularin-related protein 12 OS=Mus musculus OX=10090 GN=Mtmr12 PE=1 SV=2
SwissProt	ESPL1_MOUSE	100	232888	19	1	15	1	0.02	Separin OS=Mus musculus OX=10090 GN=Espl1 PE=1 SV=1
SwissProt	SYWC_MOUSE	100	54323	9	3	7	3	0.27	Tryptophan--tRNA ligase, cytoplasmic OS=Mus musculus OX=10090 GN=Wars1 PE=1 SV=2
SwissProt	TYW3_MOUSE	100	28557	3	1	3	1	0.16	tRNA wybutosine-synthesizing protein 3 homolog OS=Mus musculus OX=10090 GN=Tyw3 PE=1 SV=1
SwissProt	KCNS2_MOUSE	100	54255	11	8	4	1		Potassium voltage-gated channel subfamily S member 2 OS=Mus musculus OX=10090 GN=Kcns2 PE=1 SV=1
SwissProt	VPS18_MOUSE	99	110149	17	3	15	2	0.08	Vacuolar protein sorting-associated protein 18 homolog OS=Mus musculus OX=10090 GN=Vps18 PE=1 SV=2
SwissProt	CARM1_MOUSE	99	65811	11	2	9	2	0.14	Histone-arginine methyltransferase CARM1 OS=Mus musculus OX=10090 GN=Carm1 PE=1 SV=2
SwissProt	SC16A_MOUSE	99	254045	7	2	7	2	0.03	Protein transport protein Sec16A OS=Mus musculus OX=10090 GN=Sec16a PE=1 SV=1
SwissProt	HCFC1_MOUSE	99	210306	15	1	14	1	0.02	Host cell factor 1 OS=Mus musculus OX=10090 GN=Hcfc1 PE=1 SV=2
SwissProt	DNLI4_MOUSE	99	104053	19	2	18	2	0.09	DNA ligase 4 OS=Mus musculus OX=10090 GN=Lig4 PE=2 SV=2
SwissProt	BOP1_MOUSE	99	82494	9	3	7	3	0.17	Ribosome biogenesis protein BOP1 OS=Mus musculus OX=10090 GN=Bop1 PE=1 SV=1
SwissProt	AMOL2_MOUSE	99	85226	25	9	7	1	0.05	Angiomotin-like protein 2 OS=Mus musculus OX=10090 GN=Amotl2 PE=1 SV=1
SwissProt	TRM11_MOUSE	99	52871	9	1	9	1	0.08	tRNA (guanine(10)-N2)-methyltransferase homolog OS=Mus musculus OX=10090 GN=Trmt11 PE=1 SV=1
SwissProt	NSDHL_MOUSE	99	40660	4	2	4	2	0.23	Sterol-4-alpha-carboxylate 3-dehydrogenase, decarboxylating OS=Mus musculus OX=10090 GN=Nsdhl PE=1 SV=1
SwissProt	ATP4A_MOUSE	98	113942	13	2	13	2	0.08	Potassium-transporting ATPase alpha chain 1 OS=Mus musculus OX=10090 GN=Atp4a PE=1 SV=3
SwissProt	MTMR3_MOUSE	98	133755	7	2	7	2	0.07	Myotubularin-related protein 3 OS=Mus musculus OX=10090 GN=Mtmr3 PE=1 SV=2
SwissProt	ARI1A_MOUSE	98	241939	19	4	16	4	0.07	AT-rich interactive domain-containing protein 1A OS=Mus musculus OX=10090 GN=Arid1a PE=1 SV=1
SwissProt	TM160_MOUSE	98	19575	5	3	4	3	0.91	Transmembrane protein 160 OS=Mus musculus OX=10090 GN=Tmem160 PE=2 SV=1
SwissProt	MTMR5_MOUSE	98	208561	19	2	15	2	0.04	Myotubularin-related protein 5 OS=Mus musculus OX=10090 GN=Sbf1 PE=1 SV=2
SwissProt	DC1I2_MOUSE	98	68352	12	4	11	3	0.21	Cytoplasmic dynein 1 intermediate chain 2 OS=Mus musculus OX=10090 GN=Dync1i2 PE=1 SV=1
SwissProt	SYRM_MOUSE	98	65295	13	3	8	2	0.14	Probable arginine--tRNA ligase, mitochondrial OS=Mus musculus OX=10090 GN=Rars2 PE=1 SV=1
SwissProt	CDK3_MOUSE	98	33867	7	3	7	3	0.46	Cyclin-dependent kinase 3 OS=Mus musculus OX=10090 GN=Cdk3 PE=1 SV=2
SwissProt	RING2_MOUSE	98	37600	5	3	5	3	0.4	E3 ubiquitin-protein ligase RING2 OS=Mus musculus OX=10090 GN=Rnf2 PE=1 SV=1
SwissProt	PLAK_MOUSE	98	81749	7	1	6	1	0.05	Junction plakoglobin OS=Mus musculus OX=10090 GN=Jup PE=1 SV=3
SwissProt	TIF1B_MOUSE	97	88791	8	1	8	1	0.05	Transcription intermediary factor 1-beta OS=Mus musculus OX=10090 GN=Trim28 PE=1 SV=3
SwissProt	HIP1R_MOUSE	97	119353	20	3	18	3	0.11	Huntingtin-interacting protein 1-related protein OS=Mus musculus OX=10090 GN=Hip1r PE=1 SV=2
SwissProt	TXND5_MOUSE	97	46386	4	4	4	4	0.44	Thioredoxin domain-containing protein 5 OS=Mus musculus OX=10090 GN=Txndc5 PE=1 SV=2
SwissProt	MP2K1_MOUSE	97	43446	4	3	4	3	0.34	Dual specificity mitogen-activated protein kinase kinase 1 OS=Mus musculus OX=10090 GN=Map2k1 PE=1 SV=2
SwissProt	TACO1_MOUSE	97	32293	4	1	3	1	0.14	Translational activator of cytochrome c oxidase 1 OS=Mus musculus OX=10090 GN=Taco1 PE=1 SV=1
SwissProt	DPM1_MOUSE	97	29156	9	2	8	2	0.34	Dolichol-phosphate mannosyltransferase subunit 1 OS=Mus musculus OX=10090 GN=Dpm1 PE=1 SV=1
SwissProt	MTDC_MOUSE	97	37839	17	4	15	4	0.57	Bifunctional methylenetetrahydrofolate dehydrogenase/cyclohydrolase, mitochondrial OS=Mus musculus OX=10090 GN=Mthfd2 PE=1 SV=1
SwissProt	GBB2_MOUSE	97	37307	5	2	5	2	0.26	Guanine nucleotide-binding protein G(I)/G(S)/G(T) subunit beta-2 OS=Mus musculus OX=10090 GN=Gnb2 PE=1 SV=3
SwissProt	MYO1G_MOUSE	96	117153	13	4	12	4	0.16	Unconventional myosin-Ig OS=Mus musculus OX=10090 GN=Myo1g PE=1 SV=1
SwissProt	WDR26_MOUSE	96	70499	6	1	6	1	0.06	WD repeat-containing protein 26 OS=Mus musculus OX=10090 GN=Wdr26 PE=1 SV=3
SwissProt	MPPA_MOUSE	96	58242	11	2	9	2	0.16	Mitochondrial-processing peptidase subunit alpha OS=Mus musculus OX=10090 GN=Pmpca PE=1 SV=1
SwissProt	VATD_MOUSE	96	28351	5	2	5	2	0.35	V-type proton ATPase subunit D OS=Mus musculus OX=10090 GN=Atp6v1d PE=1 SV=1
SwissProt	PLXA1_MOUSE	95	210965	20	3	20	3	0.06	Plexin-A1 OS=Mus musculus OX=10090 GN=Plxna1 PE=1 SV=1
SwissProt	RADI_MOUSE	95	68500	16	5	15	5	0.37	Radixin OS=Mus musculus OX=10090 GN=Rdx PE=1 SV=3
SwissProt	ZWILC_MOUSE	95	66797	7	3	5	3	0.21	Protein zwilch homolog OS=Mus musculus OX=10090 GN=Zwilch PE=1 SV=1
SwissProt	CDK4_MOUSE	95	33729	4	2	4	2	0.29	Cyclin-dependent kinase 4 OS=Mus musculus OX=10090 GN=Cdk4 PE=1 SV=1
SwissProt	CTCF_MOUSE	95	83692	6	3	6	3	0.17	Transcriptional repressor CTCF OS=Mus musculus OX=10090 GN=Ctcf PE=1 SV=2
SwissProt	TRA2A_MOUSE	94	32297	9	1	8	1	0.14	Transformer-2 protein homolog alpha OS=Mus musculus OX=10090 GN=Tra2a PE=1 SV=1
SwissProt	SLFN9_MOUSE	93	103925	11	1	11	1	0.04	Schlafen family member 9 OS=Mus musculus OX=10090 GN=Slfn9 PE=2 SV=1
SwissProt	SAM50_MOUSE	93	51831	8	4	8	4	0.39	Sorting and assembly machinery component 50 homolog OS=Mus musculus OX=10090 GN=Samm50 PE=1 SV=1
SwissProt	GPI8_MOUSE	93	44867	4	3	4	3	0.33	GPI-anchor transamidase OS=Mus musculus OX=10090 GN=Pigk PE=1 SV=2
SwissProt	PSMD4_MOUSE	93	40678	1	1	1	1	0.11	26S proteasome non-ATPase regulatory subunit 4 OS=Mus musculus OX=10090 GN=Psmd4 PE=1 SV=1
SwissProt	AMOT_MOUSE	92	120841	11	5	7	2	0.07	Angiomotin OS=Mus musculus OX=10090 GN=Amot PE=1 SV=3
SwissProt	UBP47_MOUSE	92	157356	13	2	11	2	0.06	Ubiquitin carboxyl-terminal hydrolase 47 OS=Mus musculus OX=10090 GN=Usp47 PE=1 SV=2
SwissProt	SPT6H_MOUSE	92	198962	14	4	13	3	0.09	Transcription elongation factor SPT6 OS=Mus musculus OX=10090 GN=Supt6h PE=1 SV=2
SwissProt	CCD57_MOUSE	92	116123	31	8	19	2	0.08	Coiled-coil domain-containing protein 57 OS=Mus musculus OX=10090 GN=Ccdc57 PE=1 SV=1
SwissProt	AKAP8_MOUSE	92	76246	3	1	3	1	0.06	A-kinase anchor protein 8 OS=Mus musculus OX=10090 GN=Akap8 PE=1 SV=1
SwissProt	VATE1_MOUSE	92	26141	6	4	5	4	0.91	V-type proton ATPase subunit E 1 OS=Mus musculus OX=10090 GN=Atp6v1e1 PE=1 SV=2
SwissProt	LMF2_MOUSE	91	79947	6	2	6	2	0.11	Lipase maturation factor 2 OS=Mus musculus OX=10090 GN=Lmf2 PE=1 SV=1
SwissProt	PNPT1_MOUSE	91	85628	24	3	20	2	0.11	Polyribonucleotide nucleotidyltransferase 1, mitochondrial OS=Mus musculus OX=10090 GN=Pnpt1 PE=1 SV=1
SwissProt	PAPOA_MOUSE	91	82258	10	4	10	4	0.23	Poly(A) polymerase alpha OS=Mus musculus OX=10090 GN=Papola PE=1 SV=4
SwissProt	MOES_MOUSE	91	67725	17	5	16	5	0.37	Moesin OS=Mus musculus OX=10090 GN=Msn PE=1 SV=3
SwissProt	ETV6_MOUSE	91	56370	2	2	1	1	0.08	Transcription factor ETV6 OS=Mus musculus OX=10090 GN=Etv6 PE=1 SV=1
SwissProt	DENR_MOUSE	91	22152	3	1	3	1	0.21	Density-regulated protein OS=Mus musculus OX=10090 GN=Denr PE=1 SV=1
SwissProt	RPR1B_MOUSE	90	36861	7	3	7	3	0.41	Regulation of nuclear pre-mRNA domain-containing protein 1B OS=Mus musculus OX=10090 GN=Rprd1b PE=1 SV=2
SwissProt	ELP5_MOUSE	90	33477	6	4	5	3	0.46	Elongator complex protein 5 OS=Mus musculus OX=10090 GN=Elp5 PE=2 SV=1
SwissProt	IF2M_MOUSE	89	81238	15	4	15	4	0.23	Translation initiation factor IF-2, mitochondrial OS=Mus musculus OX=10090 GN=Mtif2 PE=1 SV=2
SwissProt	MICA1_MOUSE	89	116711	12	3	12	3	0.12	[F-actin]-monooxygenase MICAL1 OS=Mus musculus OX=10090 GN=Mical1 PE=1 SV=1
SwissProt	CAN1_MOUSE	89	82054	9	2	8	2	0.11	Calpain-1 catalytic subunit OS=Mus musculus OX=10090 GN=Capn1 PE=1 SV=1
SwissProt	ATAD1_MOUSE	89	40718	7	3	6	3	0.37	Outer mitochondrial transmembrane helix translocase OS=Mus musculus OX=10090 GN=Atad1 PE=1 SV=1
SwissProt	RBM22_MOUSE	89	46865	13	2	9	1	0.1	Pre-mRNA-splicing factor RBM22 OS=Mus musculus OX=10090 GN=Rbm22 PE=1 SV=1
SwissProt	RNPS1_MOUSE	89	34188	6	1	5	1	0.13	RNA-binding protein with serine-rich domain 1 OS=Mus musculus OX=10090 GN=Rnps1 PE=1 SV=1
SwissProt	PSA1_MOUSE	89	29528	7	4	7	4	0.77	Proteasome subunit alpha type-1 OS=Mus musculus OX=10090 GN=Psma1 PE=1 SV=1
SwissProt	TANC1_MOUSE	88	200679	36	3	31	3	0.07	Protein TANC1 OS=Mus musculus OX=10090 GN=Tanc1 PE=1 SV=2
SwissProt	NIPBL_MOUSE	88	315253	46	5	37	5	0.07	Nipped-B-like protein OS=Mus musculus OX=10090 GN=Nipbl PE=1 SV=1
SwissProt	COX3_MOUSE	88	29903	3	2	2	1	0.15	Cytochrome c oxidase subunit 3 OS=Mus musculus OX=10090 GN=mt-Co3 PE=1 SV=2
SwissProt	WDR33_MOUSE	88	145176	13	4	13	4	0.13	pre-mRNA 3' end processing protein WDR33 OS=Mus musculus OX=10090 GN=Wdr33 PE=1 SV=1
SwissProt	M4K4_MOUSE	88	140515	15	5	14	4	0.13	Mitogen-activated protein kinase kinase kinase kinase 4 OS=Mus musculus OX=10090 GN=Map4k4 PE=1 SV=1
SwissProt	SAHH3_MOUSE	88	66857	14	4	14	4	0.29	Putative adenosylhomocysteinase 3 OS=Mus musculus OX=10090 GN=Ahcyl2 PE=1 SV=1
SwissProt	PUR6_MOUSE	88	46976	14	3	11	3	0.31	Multifunctional protein ADE2 OS=Mus musculus OX=10090 GN=Paics PE=1 SV=4
SwissProt	IF4A1_MOUSE	88	46125	8	3	8	3	0.32	Eukaryotic initiation factor 4A-I OS=Mus musculus OX=10090 GN=Eif4a1 PE=1 SV=1
SwissProt	PDLI1_MOUSE	88	35752	7	2	7	2	0.27	PDZ and LIM domain protein 1 OS=Mus musculus OX=10090 GN=Pdlim1 PE=1 SV=4
SwissProt	TOR2A_MOUSE	88	35874	1	1	1	1	0.13	Torsin-2A OS=Mus musculus OX=10090 GN=Tor2a PE=1 SV=1
SwissProt	DYST_MOUSE	88	833701	107	8	100	8	0.04	Dystonin OS=Mus musculus OX=10090 GN=Dst PE=1 SV=2
SwissProt	HMGCL_MOUSE	88	34217	5	1	5	1	0.13	Hydroxymethylglutaryl-CoA lyase, mitochondrial OS=Mus musculus OX=10090 GN=Hmgcl PE=1 SV=2
SwissProt	RNC_MOUSE	87	158727	7	1	6	1	0.03	Ribonuclease 3 OS=Mus musculus OX=10090 GN=Drosha PE=1 SV=1
SwissProt	VCIP1_MOUSE	87	134418	21	1	19	1	0.03	Deubiquitinating protein VCPIP1 OS=Mus musculus OX=10090 GN=Vcpip1 PE=1 SV=1
SwissProt	TECR_MOUSE	87	36067	5	3	4	3	0.42	Very-long-chain enoyl-CoA reductase OS=Mus musculus OX=10090 GN=Tecr PE=1 SV=1
SwissProt	RAD50_MOUSE	87	153392	33	3	31	3	0.09	DNA repair protein RAD50 OS=Mus musculus OX=10090 GN=Rad50 PE=1 SV=1
SwissProt	PUF60_MOUSE	87	60211	9	2	8	1	0.07	Poly(U)-binding-splicing factor PUF60 OS=Mus musculus OX=10090 GN=Puf60 PE=1 SV=2
SwissProt	RL18A_MOUSE	87	20719	7	3	6	2	0.5	60S ribosomal protein L18a OS=Mus musculus OX=10090 GN=Rpl18a PE=1 SV=1
SwissProt	DYN3_MOUSE	86	97130	20	3	15	3	0.14	Dynamin-3 OS=Mus musculus OX=10090 GN=Dnm3 PE=1 SV=1
SwissProt	QSOX2_MOUSE	86	77726	10	1	9	1	0.06	Sulfhydryl oxidase 2 OS=Mus musculus OX=10090 GN=Qsox2 PE=1 SV=1
SwissProt	NOL11_MOUSE	86	80766	12	1	12	1	0.05	Nucleolar protein 11 OS=Mus musculus OX=10090 GN=Nol11 PE=2 SV=1
SwissProt	FSIP2_MOUSE	86	784366	155	10	137	10	0.06	Fibrous sheath-interacting protein 2 OS=Mus musculus OX=10090 GN=Fsip2 PE=1 SV=3
SwissProt	NUP93_MOUSE	86	93222	12	2	11	2	0.1	Nuclear pore complex protein Nup93 OS=Mus musculus OX=10090 GN=Nup93 PE=1 SV=1
SwissProt	DPOE1_MOUSE	86	261932	23	3	19	2	0.03	DNA polymerase epsilon catalytic subunit A OS=Mus musculus OX=10090 GN=Pole PE=1 SV=3
SwissProt	GOSR2_MOUSE	86	24710	5	2	4	2	0.41	Golgi SNAP receptor complex member 2 OS=Mus musculus OX=10090 GN=Gosr2 PE=1 SV=2
SwissProt	SYVM_MOUSE	85	118386	13	4	12	4	0.16	Valine--tRNA ligase, mitochondrial OS=Mus musculus OX=10090 GN=Vars2 PE=1 SV=2
SwissProt	CEPT1_MOUSE	85	46404	4	2	4	2	0.2	Choline/ethanolaminephosphotransferase 1 OS=Mus musculus OX=10090 GN=Cept1 PE=1 SV=1
SwissProt	SWET1_MOUSE	85	24633	2	1	2	1	0.19	Sugar transporter SWEET1 OS=Mus musculus OX=10090 GN=Slc50a1 PE=2 SV=1
SwissProt	F111A_MOUSE	85	69904	8	1	8	1	0.06	Serine protease FAM111A OS=Mus musculus OX=10090 GN=Fam111a PE=2 SV=1
SwissProt	TYY1_MOUSE	85	44689	9	2	6	2	0.21	Transcriptional repressor protein YY1 OS=Mus musculus OX=10090 GN=Yy1 PE=1 SV=1
SwissProt	KPYR_MOUSE	84	62270	14	3	9	2	0.15	Pyruvate kinase PKLR OS=Mus musculus OX=10090 GN=Pklr PE=1 SV=1
SwissProt	A2MG_MOUSE	84	164248	21	4	18	4	0.11	Alpha-2-macroglobulin-P OS=Mus musculus OX=10090 GN=A2m PE=2 SV=2
SwissProt	PK3CD_MOUSE	84	119635	10	1	10	1	0.04	Phosphatidylinositol 4,5-bisphosphate 3-kinase catalytic subunit delta isoform OS=Mus musculus OX=10090 GN=Pik3cd PE=1 SV=2
SwissProt	SPCS1_MOUSE	84	18174	2	2	1	1	0.26	Signal peptidase complex subunit 1 OS=Mus musculus OX=10090 GN=Spcs1 PE=2 SV=3
SwissProt	OSBP1_MOUSE	84	88741	12	1	11	1	0.05	Oxysterol-binding protein 1 OS=Mus musculus OX=10090 GN=Osbp PE=1 SV=3
SwissProt	SPG7_MOUSE	84	85942	12	4	10	4	0.22	Paraplegin OS=Mus musculus OX=10090 GN=Spg7 PE=1 SV=1
SwissProt	IPO7_MOUSE	84	119410	4	3	4	3	0.11	Importin-7 OS=Mus musculus OX=10090 GN=Ipo7 PE=1 SV=2
SwissProt	NUP98_MOUSE	84	197118	26	2	21	2	0.04	Nuclear pore complex protein Nup98-Nup96 OS=Mus musculus OX=10090 GN=Nup98 PE=1 SV=2
SwissProt	DNLI3_MOUSE	84	113000	14	2	12	2	0.08	DNA ligase 3 OS=Mus musculus OX=10090 GN=Lig3 PE=1 SV=2
SwissProt	TYDP1_MOUSE	84	68647	13	1	13	1	0.06	Tyrosyl-DNA phosphodiesterase 1 OS=Mus musculus OX=10090 GN=Tdp1 PE=1 SV=2
SwissProt	CPSF7_MOUSE	84	51979	18	3	16	3	0.28	Cleavage and polyadenylation specificity factor subunit 7 OS=Mus musculus OX=10090 GN=Cpsf7 PE=1 SV=2
SwissProt	TGFB1_MOUSE	84	44282	9	1	6	1	0.1	Transforming growth factor beta-1 proprotein OS=Mus musculus OX=10090 GN=Tgfb1 PE=1 SV=1
SwissProt	ERGI2_MOUSE	84	42454	12	2	9	2	0.22	Endoplasmic reticulum-Golgi intermediate compartment protein 2 OS=Mus musculus OX=10090 GN=Ergic2 PE=1 SV=1
SwissProt	G3PT_MOUSE	84	47626	10	4	8	3	0.31	Glyceraldehyde-3-phosphate dehydrogenase, testis-specific OS=Mus musculus OX=10090 GN=Gapdhs PE=1 SV=1
SwissProt	NDUB9_MOUSE	84	21970	2	2	2	2	0.47	NADH dehydrogenase [ubiquinone] 1 beta subcomplex subunit 9 OS=Mus musculus OX=10090 GN=Ndufb9 PE=1 SV=3
SwissProt	OGFD3_MOUSE	84	35363	2	1	2	1	0.13	2-oxoglutarate and iron-dependent oxygenase domain-containing protein 3 OS=Mus musculus OX=10090 GN=Ogfod3 PE=2 SV=1
SwissProt	FLNC_MOUSE	83	290937	44	4	39	4	0.06	Filamin-C OS=Mus musculus OX=10090 GN=Flnc PE=1 SV=3
SwissProt	GELS_MOUSE	83	85888	21	4	15	4	0.22	Gelsolin OS=Mus musculus OX=10090 GN=Gsn PE=1 SV=3
SwissProt	ASPM_MOUSE	83	363988	60	3	47	3	0.04	Abnormal spindle-like microcephaly-associated protein homolog OS=Mus musculus OX=10090 GN=Aspm PE=1 SV=2
SwissProt	TASO2_MOUSE	83	264113	42	2	40	2	0.03	Protein TASOR 2 OS=Mus musculus OX=10090 GN=Tasor2 PE=1 SV=2
SwissProt	IKZF2_MOUSE	83	59362	14	4	12	4	0.33	Zinc finger protein Helios OS=Mus musculus OX=10090 GN=Ikzf2 PE=1 SV=2
SwissProt	TOE1_MOUSE	83	56835	3	1	3	1	0.08	Target of EGR1 protein 1 OS=Mus musculus OX=10090 GN=Toe1 PE=1 SV=1
SwissProt	TRXR2_MOUSE	83	56568	16	4	12	4	0.35	Thioredoxin reductase 2, mitochondrial OS=Mus musculus OX=10090 GN=Txnrd2 PE=1 SV=4
SwissProt	EIF3F_MOUSE	83	37960	5	3	5	3	0.4	Eukaryotic translation initiation factor 3 subunit F OS=Mus musculus OX=10090 GN=Eif3f PE=1 SV=2
SwissProt	FACD2_MOUSE	82	163514	14	1	14	1	0.03	Fanconi anemia group D2 protein homolog OS=Mus musculus OX=10090 GN=Fancd2 PE=1 SV=2
SwissProt	ADA10_MOUSE	82	83914	11	1	11	1	0.05	Disintegrin and metalloproteinase domain-containing protein 10 OS=Mus musculus OX=10090 GN=Adam10 PE=1 SV=2
SwissProt	MALT1_MOUSE	82	93156	7	1	7	1	0.05	Mucosa-associated lymphoid tissue lymphoma translocation protein 1 homolog OS=Mus musculus OX=10090 GN=Malt1 PE=1 SV=2
SwissProt	RBM7_MOUSE	82	30130	6	3	6	3	0.53	RNA-binding protein 7 OS=Mus musculus OX=10090 GN=Rbm7 PE=1 SV=1
SwissProt	TMED4_MOUSE	82	26005	1	1	1	1	0.18	Transmembrane emp24 domain-containing protein 4 OS=Mus musculus OX=10090 GN=Tmed4 PE=1 SV=1
SwissProt	CCHCR_MOUSE	81	87052	30	4	27	3	0.16	Coiled-coil alpha-helical rod protein 1 OS=Mus musculus OX=10090 GN=Cchcr1 PE=2 SV=3
SwissProt	MTMR1_MOUSE	81	75266	9	2	8	1	0.06	Myotubularin-related protein 1 OS=Mus musculus OX=10090 GN=Mtmr1 PE=1 SV=1
SwissProt	WASF1_MOUSE	81	61471	5	2	4	2	0.15	Wiskott-Aldrich syndrome protein family member 1 OS=Mus musculus OX=10090 GN=Wasf1 PE=1 SV=2
SwissProt	ZN346_MOUSE	81	32677	2	1	2	1	0.14	Zinc finger protein 346 OS=Mus musculus OX=10090 GN=Znf346 PE=1 SV=1
SwissProt	XRN1_MOUSE	80	194185	30	5	27	5	0.12	5'-3' exoribonuclease 1 OS=Mus musculus OX=10090 GN=Xrn1 PE=1 SV=1
SwissProt	SACS_MOUSE	80	520353	87	5	71	5	0.04	Sacsin OS=Mus musculus OX=10090 GN=Sacs PE=1 SV=2
SwissProt	DIDO1_MOUSE	80	247024	29	4	25	4	0.07	Death-inducer obliterator 1 OS=Mus musculus OX=10090 GN=Dido1 PE=1 SV=4
SwissProt	PICAL_MOUSE	80	71498	10	3	8	3	0.2	Phosphatidylinositol-binding clathrin assembly protein OS=Mus musculus OX=10090 GN=Picalm PE=1 SV=1
SwissProt	PCCB_MOUSE	80	58372	6	2	6	2	0.16	Propionyl-CoA carboxylase beta chain, mitochondrial OS=Mus musculus OX=10090 GN=Pccb PE=1 SV=2
SwissProt	ARI2_MOUSE	80	57659	2	1	2	1	0.08	E3 ubiquitin-protein ligase ARIH2 OS=Mus musculus OX=10090 GN=Arih2 PE=1 SV=1
SwissProt	CILK1_MOUSE	80	70548	8	2	8	2	0.13	Serine/threonine-protein kinase ICK OS=Mus musculus OX=10090 GN=Cilk1 PE=1 SV=2
SwissProt	LUC7L_MOUSE	80	43907	7	4	6	4	0.47	Putative RNA-binding protein Luc7-like 1 OS=Mus musculus OX=10090 GN=Luc7l PE=1 SV=2
SwissProt	DGKZ_MOUSE	79	103965	17	3	12	3	0.13	Diacylglycerol kinase zeta OS=Mus musculus OX=10090 GN=Dgkz PE=1 SV=2
SwissProt	ABR_MOUSE	79	97605	11	2	9	2	0.09	Active breakpoint cluster region-related protein OS=Mus musculus OX=10090 GN=Abr PE=1 SV=1
SwissProt	ANKY2_MOUSE	79	48742	9	2	7	2	0.19	Ankyrin repeat and MYND domain-containing protein 2 OS=Mus musculus OX=10090 GN=Ankmy2 PE=1 SV=1
SwissProt	BABA2_MOUSE	79	43517	5	1	5	1	0.1	BRISC and BRCA1-A complex member 2 OS=Mus musculus OX=10090 GN=Babam2 PE=1 SV=2
SwissProt	UCK2_MOUSE	79	29386	5	3	5	3	0.54	Uridine-cytidine kinase 2 OS=Mus musculus OX=10090 GN=Uck2 PE=1 SV=1
SwissProt	ANR52_MOUSE	78	114959	7	1	7	1	0.04	Serine/threonine-protein phosphatase 6 regulatory ankyrin repeat subunit C OS=Mus musculus OX=10090 GN=Ankrd52 PE=1 SV=1
SwissProt	DOP1_MOUSE	78	269086	30	2	21	2	0.03	Protein dopey-1 OS=Mus musculus OX=10090 GN=Dop1a PE=1 SV=2
SwissProt	DNLI1_MOUSE	78	102226	21	1	19	1	0.04	DNA ligase 1 OS=Mus musculus OX=10090 GN=Lig1 PE=1 SV=2
SwissProt	OGT1_MOUSE	78	116877	5	2	5	2	0.08	UDP-N-acetylglucosamine--peptide N-acetylglucosaminyltransferase 110 kDa subunit OS=Mus musculus OX=10090 GN=Ogt PE=1 SV=2
SwissProt	SUMO2_MOUSE	78	10864	3	1	3	1	0.46	Small ubiquitin-related modifier 2 OS=Mus musculus OX=10090 GN=Sumo2 PE=1 SV=1
SwissProt	ZN462_MOUSE	78	282532	51	4	35	3	0.05	Zinc finger protein 462 OS=Mus musculus OX=10090 GN=Znf462 PE=1 SV=1
SwissProt	VATA_MOUSE	78	68283	11	3	9	2	0.13	V-type proton ATPase catalytic subunit A OS=Mus musculus OX=10090 GN=Atp6v1a PE=1 SV=2
SwissProt	NOP56_MOUSE	78	64424	14	2	12	2	0.14	Nucleolar protein 56 OS=Mus musculus OX=10090 GN=Nop56 PE=1 SV=2
SwissProt	AMMR1_MOUSE	78	36008	5	1	5	1	0.13	AMME syndrome candidate gene 1 protein homolog OS=Mus musculus OX=10090 GN=Ammecr1 PE=2 SV=1
SwissProt	RM04_MOUSE	78	33052	5	1	5	1	0.14	39S ribosomal protein L4, mitochondrial OS=Mus musculus OX=10090 GN=Mrpl4 PE=1 SV=1
SwissProt	NDKB_MOUSE	78	17352	1	1	1	1	0.27	Nucleoside diphosphate kinase B OS=Mus musculus OX=10090 GN=Nme2 PE=1 SV=1
SwissProt	EI3JA_MOUSE	78	29326	10	2	7	2	0.33	Eukaryotic translation initiation factor 3 subunit J-A OS=Mus musculus OX=10090 GN=Eif3j1 PE=2 SV=1
SwissProt	H2A1B_MOUSE	78	14127	5	2	5	2	0.81	Histone H2A type 1-B OS=Mus musculus OX=10090 GN=H2ac4 PE=1 SV=1
SwissProt	AKAP9_MOUSE	77	435945	65	4	56	3	0.03	A-kinase anchor protein 9 OS=Mus musculus OX=10090 GN=Akap9 PE=1 SV=2
SwissProt	PDK3_MOUSE	77	47893	5	1	5	1	0.09	[Pyruvate dehydrogenase (acetyl-transferring)] kinase isozyme 3, mitochondrial OS=Mus musculus OX=10090 GN=Pdk3 PE=1 SV=1
SwissProt	K1C16_MOUSE	77	51574	6	3	6	3	0.28	Keratin, type I cytoskeletal 16 OS=Mus musculus OX=10090 GN=Krt16 PE=1 SV=3
SwissProt	PISD_MOUSE	77	45898	6	2	6	2	0.2	Phosphatidylserine decarboxylase proenzyme, mitochondrial OS=Mus musculus OX=10090 GN=Pisd PE=2 SV=1
SwissProt	SURF2_MOUSE	77	30336	2	1	2	1	0.15	Surfeit locus protein 2 OS=Mus musculus OX=10090 GN=Surf2 PE=1 SV=1
SwissProt	IMP4_MOUSE	77	33635	9	1	6	1	0.13	U3 small nucleolar ribonucleoprotein protein IMP4 OS=Mus musculus OX=10090 GN=Imp4 PE=2 SV=1
SwissProt	TTF2_MOUSE	76	125452	18	2	16	2	0.07	Transcription termination factor 2 OS=Mus musculus OX=10090 GN=Ttf2 PE=1 SV=2
SwissProt	MMS19_MOUSE	76	113017	11	2	10	2	0.08	MMS19 nucleotide excision repair protein homolog OS=Mus musculus OX=10090 GN=Mms19 PE=1 SV=1
SwissProt	FBX38_MOUSE	76	133842	12	2	11	2	0.07	F-box only protein 38 OS=Mus musculus OX=10090 GN=Fbxo38 PE=1 SV=1
SwissProt	ITPR1_MOUSE	76	312968	46	4	32	2	0.03	Inositol 1,4,5-trisphosphate receptor type 1 OS=Mus musculus OX=10090 GN=Itpr1 PE=1 SV=2
SwissProt	DHB4_MOUSE	76	79432	8	2	8	2	0.11	Peroxisomal multifunctional enzyme type 2 OS=Mus musculus OX=10090 GN=Hsd17b4 PE=1 SV=3
SwissProt	RCC2_MOUSE	76	55948	15	4	12	4	0.36	Protein RCC2 OS=Mus musculus OX=10090 GN=Rcc2 PE=1 SV=1
SwissProt	ODPA_MOUSE	76	43204	5	1	5	1	0.1	Pyruvate dehydrogenase E1 component subunit alpha, somatic form, mitochondrial OS=Mus musculus OX=10090 GN=Pdha1 PE=1 SV=1
SwissProt	ALDOB_MOUSE	76	39482	9	4	5	2	0.24	Fructose-bisphosphate aldolase B OS=Mus musculus OX=10090 GN=Aldob PE=1 SV=3
SwissProt	ARC1B_MOUSE	76	41037	9	2	8	2	0.23	Actin-related protein 2/3 complex subunit 1B OS=Mus musculus OX=10090 GN=Arpc1b PE=1 SV=4
SwissProt	GEM_MOUSE	76	33704	5	1	5	1	0.13	GTP-binding protein GEM OS=Mus musculus OX=10090 GN=Gem PE=1 SV=2
SwissProt	TOP3B_MOUSE	75	96886	13	2	13	2	0.09	DNA topoisomerase 3-beta-1 OS=Mus musculus OX=10090 GN=Top3b PE=1 SV=1
SwissProt	LONM_MOUSE	75	105776	17	1	16	1	0.04	Lon protease homolog, mitochondrial OS=Mus musculus OX=10090 GN=Lonp1 PE=1 SV=2
SwissProt	UT14B_MOUSE	75	85875	23	1	16	1	0.05	U3 small nucleolar RNA-associated protein 14 homolog B OS=Mus musculus OX=10090 GN=Utp14b PE=1 SV=2
SwissProt	F120C_MOUSE	75	119642	17	1	13	1	0.04	Constitutive coactivator of PPAR-gamma-like protein 2 OS=Mus musculus OX=10090 GN=Fam120c PE=1 SV=3
SwissProt	ALPK1_MOUSE	75	136049	29	5	22	2	0.06	Alpha-protein kinase 1 OS=Mus musculus OX=10090 GN=Alpk1 PE=2 SV=2
SwissProt	MYH4_MOUSE	75	222720	40	4	33	3	0.06	Myosin-4 OS=Mus musculus OX=10090 GN=Myh4 PE=2 SV=1
SwissProt	VATB2_MOUSE	75	56515	4	1	4	1	0.08	V-type proton ATPase subunit B, brain isoform OS=Mus musculus OX=10090 GN=Atp6v1b2 PE=1 SV=1
SwissProt	T2EA_MOUSE	75	49562	7	1	7	1	0.09	General transcription factor IIE subunit 1 OS=Mus musculus OX=10090 GN=Gtf2e1 PE=1 SV=1
SwissProt	GIPC2_MOUSE	75	34097	6	1	5	1	0.13	PDZ domain-containing protein GIPC2 OS=Mus musculus OX=10090 GN=Gipc2 PE=1 SV=1
SwissProt	DYHC2_MOUSE	75	492029	60	7	47	7	0.06	Cytoplasmic dynein 2 heavy chain 1 OS=Mus musculus OX=10090 GN=Dync2h1 PE=1 SV=1
SwissProt	ZDHC8_MOUSE	75	81980	7	2	5	1	0.05	Palmitoyltransferase ZDHHC8 OS=Mus musculus OX=10090 GN=Zdhhc8 PE=1 SV=1
SwissProt	GVIN1_MOUSE	75	280637	30	5	26	5	0.08	Interferon-induced very large GTPase 1 OS=Mus musculus OX=10090 GN=Gvin1 PE=1 SV=1
SwissProt	ENOA_MOUSE	75	47111	12	1	8	1	0.09	Alpha-enolase OS=Mus musculus OX=10090 GN=Eno1 PE=1 SV=3
SwissProt	AIP_MOUSE	75	37581	11	2	4	2	0.25	AH receptor-interacting protein OS=Mus musculus OX=10090 GN=Aip PE=1 SV=1
SwissProt	OSTC_MOUSE	74	16804	1	1	1	1	0.28	Oligosaccharyltransferase complex subunit OSTC OS=Mus musculus OX=10090 GN=Ostc PE=1 SV=1
SwissProt	WASC5_MOUSE	74	134025	20	3	19	3	0.1	WASH complex subunit 5 OS=Mus musculus OX=10090 GN=Washc5 PE=1 SV=2
SwissProt	IMA3_MOUSE	74	57887	9	2	4	2	0.16	Importin subunit alpha-3 OS=Mus musculus OX=10090 GN=Kpna4 PE=1 SV=1
SwissProt	DCMC_MOUSE	74	54701	6	1	5	1	0.08	Malonyl-CoA decarboxylase, mitochondrial OS=Mus musculus OX=10090 GN=Mlycd PE=1 SV=1
SwissProt	NUCL_MOUSE	73	76677	46	7	27	4	0.4	Nucleolin OS=Mus musculus OX=10090 GN=Ncl PE=1 SV=2
SwissProt	DDX21_MOUSE	73	93493	21	3	18	3	0.15	Nucleolar RNA helicase 2 OS=Mus musculus OX=10090 GN=Ddx21 PE=1 SV=3
SwissProt	TBCD1_MOUSE	73	141936	16	1	15	1	0.03	TBC1 domain family member 1 OS=Mus musculus OX=10090 GN=Tbc1d1 PE=1 SV=3
SwissProt	VP13C_MOUSE	73	419824	67	3	55	3	0.03	Vacuolar protein sorting-associated protein 13C OS=Mus musculus OX=10090 GN=Vps13c PE=1 SV=2
SwissProt	AAKG2_MOUSE	73	62910	16	4	15	4	0.31	5'-AMP-activated protein kinase subunit gamma-2 OS=Mus musculus OX=10090 GN=Prkag2 PE=1 SV=2
SwissProt	INCE_MOUSE	73	101147	15	4	13	4	0.18	Inner centromere protein OS=Mus musculus OX=10090 GN=Incenp PE=1 SV=2
SwissProt	LTMD1_MOUSE	73	41674	8	2	7	2	0.23	LETM1 domain-containing protein 1 OS=Mus musculus OX=10090 GN=Letmd1 PE=1 SV=1
SwissProt	PLPP1_MOUSE	73	31871	3	2	2	1	0.14	Phospholipid phosphatase 1 OS=Mus musculus OX=10090 GN=Plpp1 PE=1 SV=1
SwissProt	CLPP_MOUSE	73	29781	3	1	3	1	0.15	ATP-dependent Clp protease proteolytic subunit, mitochondrial OS=Mus musculus OX=10090 GN=Clpp PE=1 SV=1
SwissProt	NSE2_MOUSE	73	28213	3	1	3	1	0.16	E3 SUMO-protein ligase NSE2 OS=Mus musculus OX=10090 GN=Nsmce2 PE=2 SV=1
SwissProt	TOM40_MOUSE	73	37871	3	1	2	1	0.12	Mitochondrial import receptor subunit TOM40 homolog OS=Mus musculus OX=10090 GN=Tomm40 PE=1 SV=3
SwissProt	KNTC1_MOUSE	72	250198	45	5	40	5	0.09	Kinetochore-associated protein 1 OS=Mus musculus OX=10090 GN=Kntc1 PE=1 SV=2
SwissProt	MED23_MOUSE	72	155986	15	5	15	5	0.15	Mediator of RNA polymerase II transcription subunit 23 OS=Mus musculus OX=10090 GN=Med23 PE=1 SV=2
SwissProt	PEX6_MOUSE	72	104483	12	3	10	3	0.13	Peroxisome assembly factor 2 OS=Mus musculus OX=10090 GN=Pex6 PE=1 SV=1
SwissProt	PYRG1_MOUSE	72	66640	20	3	18	3	0.21	CTP synthase 1 OS=Mus musculus OX=10090 GN=Ctps1 PE=1 SV=2
SwissProt	ELP3_MOUSE	72	62345	10	2	9	2	0.15	Elongator complex protein 3 OS=Mus musculus OX=10090 GN=Elp3 PE=1 SV=1
SwissProt	EED_MOUSE	72	50166	4	1	4	1	0.09	Polycomb protein EED OS=Mus musculus OX=10090 GN=Eed PE=1 SV=1
SwissProt	NEUA_MOUSE	72	48028	13	2	12	2	0.19	N-acylneuraminate cytidylyltransferase OS=Mus musculus OX=10090 GN=Cmas PE=1 SV=2
SwissProt	ACSL3_MOUSE	72	80441	8	6	4	2		Long-chain-fatty-acid--CoA ligase 3 OS=Mus musculus OX=10090 GN=Acsl3 PE=1 SV=2
SwissProt	DAPP1_MOUSE	72	32147	5	2	5	2	0.3	Dual adapter for phosphotyrosine and 3-phosphotyrosine and 3-phosphoinositide OS=Mus musculus OX=10090 GN=Dapp1 PE=1 SV=1
SwissProt	SNIP1_MOUSE	72	44389	4	1	4	1	0.1	Smad nuclear-interacting protein 1 OS=Mus musculus OX=10090 GN=Snip1 PE=1 SV=1
SwissProt	TEFM_MOUSE	72	41847	8	1	7	1	0.11	Transcription elongation factor, mitochondrial OS=Mus musculus OX=10090 GN=Tefm PE=1 SV=1
SwissProt	ATPF1_MOUSE	72	36332	13	2	7	1	0.26	ATP synthase mitochondrial F1 complex assembly factor 1 OS=Mus musculus OX=10090 GN=Atpaf1 PE=1 SV=1
SwissProt	COQ5_MOUSE	72	37312	3	2	3	2	0.26	2-methoxy-6-polyprenyl-1,4-benzoquinol methylase, mitochondrial OS=Mus musculus OX=10090 GN=Coq5 PE=1 SV=2
SwissProt	ABHDB_MOUSE	72	33540	2	2	2	2	0.29	Protein ABHD11 OS=Mus musculus OX=10090 GN=Abhd11 PE=1 SV=1
SwissProt	SYWM_MOUSE	72	40127	8	3	8	3	0.37	Tryptophan--tRNA ligase, mitochondrial OS=Mus musculus OX=10090 GN=Wars2 PE=1 SV=2
SwissProt	DEOC_MOUSE	72	34953	10	1	9	1	0.13	Deoxyribose-phosphate aldolase OS=Mus musculus OX=10090 GN=Dera PE=1 SV=1
SwissProt	BRD1_MOUSE	71	119638	12	2	12	2	0.07	Bromodomain-containing protein 1 OS=Mus musculus OX=10090 GN=Brd1 PE=1 SV=1
SwissProt	ERD22_MOUSE	71	24438	3	2	3	2	0.41	ER lumen protein-retaining receptor 2 OS=Mus musculus OX=10090 GN=Kdelr2 PE=1 SV=1
SwissProt	ODAD2_MOUSE	71	115193	22	3	18	3	0.12	Outer dynein arm-docking complex subunit 2 OS=Mus musculus OX=10090 GN=Odad2 PE=1 SV=1
SwissProt	DPYL2_MOUSE	71	62239	10	2	10	2	0.15	Dihydropyrimidinase-related protein 2 OS=Mus musculus OX=10090 GN=Dpysl2 PE=1 SV=2
SwissProt	AIMP1_MOUSE	71	33976	5	2	5	2	0.28	Aminoacyl tRNA synthase complex-interacting multifunctional protein 1 OS=Mus musculus OX=10090 GN=Aimp1 PE=1 SV=2
SwissProt	NMNA1_MOUSE	71	32335	6	1	6	1	0.14	Nicotinamide/nicotinic acid mononucleotide adenylyltransferase 1 OS=Mus musculus OX=10090 GN=Nmnat1 PE=1 SV=2
SwissProt	BRD2_MOUSE	70	88012	9	3	9	3	0.16	Bromodomain-containing protein 2 OS=Mus musculus OX=10090 GN=Brd2 PE=1 SV=1
SwissProt	MOT4_MOUSE	70	50340	4	1	4	1	0.09	Monocarboxylate transporter 4 OS=Mus musculus OX=10090 GN=Slc16a3 PE=1 SV=1
SwissProt	NU160_MOUSE	70	158130	7	1	7	1	0.03	Nuclear pore complex protein Nup160 OS=Mus musculus OX=10090 GN=Nup160 PE=1 SV=2
SwissProt	MTMR2_MOUSE	70	73186	11	3	10	3	0.19	Myotubularin-related protein 2 OS=Mus musculus OX=10090 GN=Mtmr2 PE=1 SV=3
SwissProt	DD19A_MOUSE	70	53899	11	1	8	1	0.08	ATP-dependent RNA helicase DDX19A OS=Mus musculus OX=10090 GN=Ddx19a PE=1 SV=2
SwissProt	PR38A_MOUSE	70	37413	3	1	3	1	0.12	Pre-mRNA-splicing factor 38A OS=Mus musculus OX=10090 GN=Prpf38a PE=1 SV=1
SwissProt	PRKRA_MOUSE	70	34350	6	1	6	1	0.13	Interferon-inducible double-stranded RNA-dependent protein kinase activator A OS=Mus musculus OX=10090 GN=Prkra PE=1 SV=1
SwissProt	PEPL_MOUSE	70	203880	30	6	25	5	0.11	Periplakin OS=Mus musculus OX=10090 GN=Ppl PE=1 SV=1
SwissProt	IPO11_MOUSE	69	112344	10	1	9	1	0.04	Importin-11 OS=Mus musculus OX=10090 GN=Ipo11 PE=1 SV=1
SwissProt	NAL4A_MOUSE	69	112527	23	3	16	3	0.12	NACHT, LRR and PYD domains-containing protein 4A OS=Mus musculus OX=10090 GN=Nlrp4a PE=2 SV=1
SwissProt	OSBL9_MOUSE	69	83057	4	1	4	1	0.05	Oxysterol-binding protein-related protein 9 OS=Mus musculus OX=10090 GN=Osbpl9 PE=1 SV=1
SwissProt	ATRX_MOUSE	69	278414	76	9	47	2	0.03	Transcriptional regulator ATRX OS=Mus musculus OX=10090 GN=Atrx PE=1 SV=3
SwissProt	TRM6_MOUSE	69	55483	10	1	7	1	0.08	tRNA (adenine(58)-N(1))-methyltransferase non-catalytic subunit TRM6 OS=Mus musculus OX=10090 GN=Trmt6 PE=1 SV=1
SwissProt	ERGI3_MOUSE	69	43181	4	1	4	1	0.1	Endoplasmic reticulum-Golgi intermediate compartment protein 3 OS=Mus musculus OX=10090 GN=Ergic3 PE=1 SV=1
SwissProt	QORL1_MOUSE	69	38701	6	2	5	2	0.25	Quinone oxidoreductase-like protein 1 OS=Mus musculus OX=10090 GN=Cryzl1 PE=1 SV=1
SwissProt	NTM1A_MOUSE	69	25404	4	1	3	1	0.18	N-terminal Xaa-Pro-Lys N-methyltransferase 1 OS=Mus musculus OX=10090 GN=Ntmt1 PE=1 SV=3
SwissProt	RRAGA_MOUSE	69	36543	13	3	10	3	0.42	Ras-related GTP-binding protein A OS=Mus musculus OX=10090 GN=Rraga PE=1 SV=1
SwissProt	MRT4_MOUSE	69	27528	8	1	6	1	0.17	mRNA turnover protein 4 homolog OS=Mus musculus OX=10090 GN=Mrto4 PE=1 SV=1
SwissProt	MYH3_MOUSE	68	223652	44	6	39	5	0.1	Myosin-3 OS=Mus musculus OX=10090 GN=Myh3 PE=2 SV=2
SwissProt	NEMF_MOUSE	68	121112	24	3	22	3	0.11	Nuclear export mediator factor Nemf OS=Mus musculus OX=10090 GN=Nemf PE=1 SV=2
SwissProt	CTC1_MOUSE	68	133943	6	1	5	1	0.03	CST complex subunit CTC1 OS=Mus musculus OX=10090 GN=Ctc1 PE=1 SV=2
SwissProt	MEPCE_MOUSE	68	72006	8	1	7	1	0.06	7SK snRNA methylphosphate capping enzyme OS=Mus musculus OX=10090 GN=Mepce PE=1 SV=2
SwissProt	ASPH_MOUSE	68	82991	19	2	14	1	0.05	Aspartyl/asparaginyl beta-hydroxylase OS=Mus musculus OX=10090 GN=Asph PE=1 SV=1
SwissProt	ABCD3_MOUSE	68	75426	11	1	11	1	0.06	ATP-binding cassette sub-family D member 3 OS=Mus musculus OX=10090 GN=Abcd3 PE=1 SV=2
SwissProt	PRP4_MOUSE	68	58333	11	2	10	2	0.16	U4/U6 small nuclear ribonucleoprotein Prp4 OS=Mus musculus OX=10090 GN=Prpf4 PE=1 SV=1
SwissProt	K2C7_MOUSE	68	50678	13	5	12	5	0.52	Keratin, type II cytoskeletal 7 OS=Mus musculus OX=10090 GN=Krt7 PE=1 SV=1
SwissProt	NFS1_MOUSE	68	50538	14	1	8	1	0.09	Cysteine desulfurase, mitochondrial OS=Mus musculus OX=10090 GN=Nfs1 PE=1 SV=3
SwissProt	GRM6_MOUSE	68	95132	7	2	7	2	0.09	Metabotropic glutamate receptor 6 OS=Mus musculus OX=10090 GN=Grm6 PE=1 SV=1
SwissProt	PHLB1_MOUSE	68	149978	15	3	15	3	0.09	Pleckstrin homology-like domain family B member 1 OS=Mus musculus OX=10090 GN=Phldb1 PE=1 SV=1
SwissProt	RL24_MOUSE	68	17768	12	5	6	1	0.27	60S ribosomal protein L24 OS=Mus musculus OX=10090 GN=Rpl24 PE=1 SV=2
SwissProt	A16A1_MOUSE	67	84703	6	1	5	1	0.05	Aldehyde dehydrogenase family 16 member A1 OS=Mus musculus OX=10090 GN=Aldh16a1 PE=1 SV=2
SwissProt	KDM2A_MOUSE	67	132594	14	3	13	3	0.1	Lysine-specific demethylase 2A OS=Mus musculus OX=10090 GN=Kdm2a PE=1 SV=2
SwissProt	ANKL2_MOUSE	67	106132	22	1	19	1	0.04	Ankyrin repeat and LEM domain-containing protein 2 OS=Mus musculus OX=10090 GN=Ankle2 PE=1 SV=2
SwissProt	PARL_MOUSE	67	41937	2	1	2	1	0.11	Presenilins-associated rhomboid-like protein, mitochondrial OS=Mus musculus OX=10090 GN=Parl PE=1 SV=1
SwissProt	FA98A_MOUSE	67	55021	8	2	8	2	0.17	Protein FAM98A OS=Mus musculus OX=10090 GN=Fam98a PE=1 SV=1
SwissProt	MPPB_MOUSE	67	54580	5	2	5	2	0.17	Mitochondrial-processing peptidase subunit beta OS=Mus musculus OX=10090 GN=Pmpcb PE=1 SV=1
SwissProt	RL4_MOUSE	67	47124	31	2	22	2	0.2	60S ribosomal protein L4 OS=Mus musculus OX=10090 GN=Rpl4 PE=1 SV=3
SwissProt	NOB1_MOUSE	67	45435	5	1	5	1	0.1	RNA-binding protein NOB1 OS=Mus musculus OX=10090 GN=Nob1 PE=1 SV=1
SwissProt	YES_MOUSE	67	60591	10	3	8	3	0.24	Tyrosine-protein kinase Yes OS=Mus musculus OX=10090 GN=Yes1 PE=1 SV=3
SwissProt	RON_MOUSE	67	150424	14	2	9	1	0.03	Macrophage-stimulating protein receptor OS=Mus musculus OX=10090 GN=Mst1r PE=1 SV=3
SwissProt	PCX1_MOUSE	67	257985	16	2	13	1	0.02	Pecanex-like protein 1 OS=Mus musculus OX=10090 GN=Pcnx1 PE=1 SV=3
SwissProt	DESP_MOUSE	67	332706	55	3	52	3	0.04	Desmoplakin OS=Mus musculus OX=10090 GN=Dsp PE=1 SV=1
SwissProt	AT5F1_MOUSE	67	28930	9	2	6	2	0.34	ATP synthase F(0) complex subunit B1, mitochondrial OS=Mus musculus OX=10090 GN=Atp5pb PE=1 SV=1
SwissProt	TAXB1_MOUSE	66	93572	16	2	15	2		Tax1-binding protein 1 homolog OS=Mus musculus OX=10090 GN=Tax1bp1 PE=1 SV=2
SwissProt	NFH_MOUSE	66	116924	33	2	27	2	0.08	Neurofilament heavy polypeptide OS=Mus musculus OX=10090 GN=Nefh PE=1 SV=3
SwissProt	LRRK1_MOUSE	66	225326	24	3	22	2	0.06	Leucine-rich repeat serine/threonine-protein kinase 1 OS=Mus musculus OX=10090 GN=Lrrk1 PE=1 SV=1
SwissProt	KIF23_MOUSE	66	108707	19	1	16	1	0.04	Kinesin-like protein KIF23 OS=Mus musculus OX=10090 GN=Kif23 PE=1 SV=1
SwissProt	ASAP1_MOUSE	66	127342	21	1	20	1	0.03	Arf-GAP with SH3 domain, ANK repeat and PH domain-containing protein 1 OS=Mus musculus OX=10090 GN=Asap1 PE=1 SV=2
SwissProt	CC88B_MOUSE	66	166508	13	1	12	1	0.03	Coiled-coil domain-containing protein 88B OS=Mus musculus OX=10090 GN=Ccdc88b PE=1 SV=2
SwissProt	AAKB2_MOUSE	66	30190	2	2	2	2	0.32	5'-AMP-activated protein kinase subunit beta-2 OS=Mus musculus OX=10090 GN=Prkab2 PE=1 SV=1
SwissProt	PPA5_MOUSE	66	36784	1	1	1	1	0.12	Tartrate-resistant acid phosphatase type 5 OS=Mus musculus OX=10090 GN=Acp5 PE=1 SV=2
SwissProt	TDRD3_MOUSE	66	82202	12	1	11	1	0.05	Tudor domain-containing protein 3 OS=Mus musculus OX=10090 GN=Tdrd3 PE=1 SV=4
SwissProt	PANX1_MOUSE	66	48136	8	1	8	1	0.09	Pannexin-1 OS=Mus musculus OX=10090 GN=Panx1 PE=1 SV=3
SwissProt	PESC_MOUSE	66	67753	7	3	6	3	0.21	Pescadillo homolog OS=Mus musculus OX=10090 GN=Pes1 PE=1 SV=1
SwissProt	TCF7_MOUSE	66	45437	5	2	5	2	0.21	Transcription factor 7 OS=Mus musculus OX=10090 GN=Tcf7 PE=1 SV=2
SwissProt	FLNB_MOUSE	65	277651	34	4	30	4	0.06	Filamin-B OS=Mus musculus OX=10090 GN=Flnb PE=1 SV=3
SwissProt	WIZ_MOUSE	65	184176	24	1	21	1	0.02	Protein Wiz OS=Mus musculus OX=10090 GN=Wiz PE=1 SV=2
SwissProt	TMM33_MOUSE	65	28013	1	1	1	1	0.16	Transmembrane protein 33 OS=Mus musculus OX=10090 GN=Tmem33 PE=1 SV=1
SwissProt	CDIPT_MOUSE	65	23583	2	1	2	1	0.2	CDP-diacylglycerol--inositol 3-phosphatidyltransferase OS=Mus musculus OX=10090 GN=Cdipt PE=1 SV=1
SwissProt	SYNE2_MOUSE	65	782238	127	7	93	7	0.04	Nesprin-2 OS=Mus musculus OX=10090 GN=Syne2 PE=1 SV=2
SwissProt	DYH5_MOUSE	65	527221	80	5	70	5	0.04	Dynein axonemal heavy chain 5 OS=Mus musculus OX=10090 GN=Dnah5 PE=1 SV=2
SwissProt	VPS8_MOUSE	65	161043	18	2	12	2	0.05	Vacuolar protein sorting-associated protein 8 homolog OS=Mus musculus OX=10090 GN=Vps8 PE=1 SV=1
SwissProt	NAL4F_MOUSE	65	110295	15	4	12	3	0.12	NACHT, LRR and PYD domains-containing protein 4F OS=Mus musculus OX=10090 GN=Nlrp4f PE=1 SV=1
SwissProt	SKIL_MOUSE	65	76310	30	6	16	1	0.06	Ski-like protein OS=Mus musculus OX=10090 GN=Skil PE=1 SV=2
SwissProt	KCC2G_MOUSE	65	59569	13	3	11	2	0.15	Calcium/calmodulin-dependent protein kinase type II subunit gamma OS=Mus musculus OX=10090 GN=Camk2g PE=1 SV=1
SwissProt	ASPG_MOUSE	65	36998	3	3	1	1		N(4)-(beta-N-acetylglucosaminyl)-L-asparaginase OS=Mus musculus OX=10090 GN=Aga PE=1 SV=1
SwissProt	MTG1_MOUSE	65	36655	6	1	6	1	0.12	Mitochondrial ribosome-associated GTPase 1 OS=Mus musculus OX=10090 GN=Mtg1 PE=1 SV=2
SwissProt	WIPI3_MOUSE	65	37996	7	2	6	2	0.25	WD repeat domain phosphoinositide-interacting protein 3 OS=Mus musculus OX=10090 GN=Wdr45b PE=1 SV=2
SwissProt	RTF2_MOUSE	65	33913	7	2	6	2	0.28	Replication termination factor 2 OS=Mus musculus OX=10090 GN=Rtf2 PE=1 SV=1
SwissProt	FBX10_MOUSE	65	104412	14	4	8	1	0.04	F-box only protein 10 OS=Mus musculus OX=10090 GN=Fbxo10 PE=1 SV=2
SwissProt	RL21_MOUSE	65	18550	7	3	5	2	0.57	60S ribosomal protein L21 OS=Mus musculus OX=10090 GN=Rpl21 PE=1 SV=3
SwissProt	MAP1S_MOUSE	64	102875	19	2	15	2	0.09	Microtubule-associated protein 1S OS=Mus musculus OX=10090 GN=Map1s PE=1 SV=2
SwissProt	AP3D1_MOUSE	64	134996	14	2	14	2	0.07	AP-3 complex subunit delta-1 OS=Mus musculus OX=10090 GN=Ap3d1 PE=1 SV=1
SwissProt	FLIP1_MOUSE	64	137513	37	5	26	3	0.1	Filamin-A-interacting protein 1 OS=Mus musculus OX=10090 GN=Filip1 PE=1 SV=2
SwissProt	ELMO1_MOUSE	64	83882	10	2	9	2	0.11	Engulfment and cell motility protein 1 OS=Mus musculus OX=10090 GN=Elmo1 PE=1 SV=2
SwissProt	KHNYN_MOUSE	64	74519	11	3	6	1	0.06	Protein KHNYN OS=Mus musculus OX=10090 GN=Khnyn PE=2 SV=2
SwissProt	SYQ_MOUSE	64	87621	16	3	15	3	0.16	Glutamine--tRNA ligase OS=Mus musculus OX=10090 GN=Qars1 PE=1 SV=1
SwissProt	PSME4_MOUSE	64	211062	22	2	17	2	0.04	Proteasome activator complex subunit 4 OS=Mus musculus OX=10090 GN=Psme4 PE=1 SV=1
SwissProt	DLGP1_MOUSE	64	110305	10	1	7	1	0.04	Disks large-associated protein 1 OS=Mus musculus OX=10090 GN=Dlgap1 PE=1 SV=3
SwissProt	PRS4_MOUSE	64	49154	8	1	8	1	0.09	26S proteasome regulatory subunit 4 OS=Mus musculus OX=10090 GN=Psmc1 PE=1 SV=1
SwissProt	THIL_MOUSE	64	44787	14	3	10	3	0.33	Acetyl-CoA acetyltransferase, mitochondrial OS=Mus musculus OX=10090 GN=Acat1 PE=1 SV=1
SwissProt	1433G_MOUSE	64	28285	9	2	6	2	0.35	14-3-3 protein gamma OS=Mus musculus OX=10090 GN=Ywhag PE=1 SV=2
SwissProt	OSGEP_MOUSE	64	36277	5	2	4	1	0.12	Probable tRNA N6-adenosine threonylcarbamoyltransferase OS=Mus musculus OX=10090 GN=Osgep PE=1 SV=2
SwissProt	H2B2E_MOUSE	64	13985	7	2	7	2	0.81	Histone H2B type 2-E OS=Mus musculus OX=10090 GN=H2bc21 PE=1 SV=3
SwissProt	RS9_MOUSE	64	22578	4	2	4	2		40S ribosomal protein S9 OS=Mus musculus OX=10090 GN=Rps9 PE=1 SV=3
SwissProt	ANS1A_MOUSE	64	125165	14	2	13	2	0.07	Ankyrin repeat and SAM domain-containing protein 1A OS=Mus musculus OX=10090 GN=Anks1a PE=1 SV=3
SwissProt	MYH6_MOUSE	63	223426	44	4	41	4	0.08	Myosin-6 OS=Mus musculus OX=10090 GN=Myh6 PE=1 SV=2
SwissProt	PUS7L_MOUSE	63	79147	10	1	10	1	0.06	Pseudouridylate synthase 7 homolog-like protein OS=Mus musculus OX=10090 GN=Pus7l PE=1 SV=1
SwissProt	KCNT1_MOUSE	63	138017	15	4	12	1		Potassium channel subfamily T member 1 OS=Mus musculus OX=10090 GN=Kcnt1 PE=1 SV=2
SwissProt	SYNE1_MOUSE	63	1009295	110	7	89	6	0.03	Nesprin-1 OS=Mus musculus OX=10090 GN=Syne1 PE=1 SV=2
SwissProt	RICTR_MOUSE	63	191449	35	2	28	2	0.05	Rapamycin-insensitive companion of mTOR OS=Mus musculus OX=10090 GN=Rictor PE=1 SV=2
SwissProt	IF4G1_MOUSE	63	175967	26	4	19	4	0.1	Eukaryotic translation initiation factor 4 gamma 1 OS=Mus musculus OX=10090 GN=Eif4g1 PE=1 SV=1
SwissProt	RER1_MOUSE	63	22973	3	1	3	1	0.2	Protein RER1 OS=Mus musculus OX=10090 GN=Rer1 PE=1 SV=1
[truncated: 2,980 more rows]
